# Supplementary material for: Mapping short tandem repeats for liver gene expression traits helps prioritize potential causal variants for complex traits in pigs
Source: J Anim Sci Biotechnol. 2022 Jan 17;13:8. doi: 10.1186/s40104-021-00658-z (PMC8762894; doi:10.1186/s40104-021-00658-z)
Supplement: Supplementary file 3 — Additional file 3 Table S1. The 5203 eSTRs in the F6 population [file 40104_2021_658_MOESM3_ESM.xlsx]

## Sheet: Sheet1
Supplemental Table S1. The 5203 eSTRs in F6 population
gene	symbol	chrom	str.id	str.start	motif	str.miss	str.beta	str.beta.se	str.p.wald	caviar score	caviar.str.rank	snp.id	snp.start	snp.miss	snp.beta	snp.beta.se	snp.p.wald
ENSSSCG00000010800	B3GALT2	chr10	STR_474250	474250	CGG	125	-0.525217	0.0737883	6.15546e-11	1.08176e-06	23	SNP_497283	497283	0	0.661134	0.0467096	4.77635e-34
ENSSSCG00000031991	GLRX2	chr10	STR_465744	465744	A	133	0.368334	0.0831543	2.03832e-05	0.00522734	18	SNP_1136022	1136022	0	0.363095	0.0580084	1.60261e-09
ENSSSCG00000032055	TROVE2	chr10	STR_1191477	1191477	T	144	0.435165	0.0843256	1.05204e-06	0.00017191	631	SNP_900377	900377	0	0.447466	0.0556768	3.3215e-14
ENSSSCG00000037241	RGS2	chr10	STR_839589	839589	AAAG	68	0.388709	0.0668425	2.52412e-08	0.000442572	202	SNP_797088	797088	0	0.459684	0.0552896	5.34776e-15
ENSSSCG00000033945	RGS18	chr10	STR_1796797	1796797	CT	106	-0.50544	0.0699873	2.30045e-11	0.0217897	10	SNP_1618658	1618658	0	-0.520703	0.0531514	1.80508e-19
ENSSSCG00000010811	KCTD3	chr10	STR_5757598	5757598	AAAAC	95	-0.529345	0.0664524	2.67548e-13	4.91395e-05	12	SNP_5758171	5758171	0	0.576834	0.0508556	1.84338e-24
ENSSSCG00000027207	GPATCH2	chr10	STR_7962602	7962602	CT	107	0.393877	0.0748004	4.72446e-07	0.0055862	24	SNP_7782968	7782968	0	-0.397951	0.0571153	2.68165e-11
ENSSSCG00000038539	#N/A	chr10	STR_8943866	8943866	AAG	73	0.341565	0.0690997	1.71683e-06	0.065228	2	SNP_8933983	8933983	0	0.306779	0.0592553	4.53504e-07
ENSSSCG00000010817	LYPLAL1	chr10	STR_8943866	8943866	AAG	73	-0.376714	0.0681051	1.07228e-07	6.62108e-08	980	SNP_8864967	8864967	0	0.569412	0.0511787	9.56955e-24
ENSSSCG00000010822	BPNT1	chr10	STR_9522604	9522604	AG	113	0.410585	0.0757227	2.402e-07	8.42976e-05	250	SNP_9681958	9681958	0	0.491463	0.0542198	3.24156e-17
ENSSSCG00000010823	IARS2	chr10	STR_9686165	9686165	CGGGG	144	0.441258	0.0840474	7.12592e-07	0.0106819	7	SNP_9654301	9654301	0	0.446576	0.0557044	3.783e-14
ENSSSCG00000010824	RAB3GAP2	chr10	STR_9689557	9689557	GTTT	106	0.389936	0.0746901	5.76645e-07	0.0128283	10	SNP_9436208	9436208	0	-0.427902	0.0562697	5.33326e-13
ENSSSCG00000010826	MARC2	chr10	STR_10881804	10881804	A	111	0.496977	0.0715719	1.14217e-10	7.89989e-06	578	SNP_10140441	10140441	0	0.556494	0.0517266	1.5264e-22
ENSSSCG00000010829	MARC1	chr10	STR_9559421	9559421	T	148	-0.444389	0.0854144	9.1826e-07	0.000148374	285	SNP_10284038	10284038	0	-0.488706	0.0543163	5.15658e-17
ENSSSCG00000037997	#N/A	chr10	STR_10408705	10408705	T	67	0.457907	0.0643258	2.14889e-11	8.24527e-06	1139	SNP_11008249	11008249	0	0.541692	0.052332	3.15492e-21
ENSSSCG00000010832	HHIPL2	chr10	STR_11769890	11769890	A	122	-0.362068	0.0799313	1.27913e-05	0.0022025	111	SNP_11302380	11302380	0	0.405008	0.0569226	1.10305e-11
ENSSSCG00000035197	protein_coding	chr10	STR_11729678	11729678	T	76	-0.327811	0.070029	5.55913e-06	9.57232e-05	771	SNP_11528637	11528637	0	0.493877	0.0541347	2.1514e-17
ENSSSCG00000010836	BROX	chr10	STR_11960254	11960254	ATT	159	0.462286	0.0891198	1.13477e-06	0.015394	23	SNP_11333568	11333568	0	0.40932	0.056803	6.34433e-12
ENSSSCG00000034164	protein_coding	chr10	STR_11497376	11497376	A	137	0.446103	0.081362	2.32552e-07	8.55654e-11	161	SNP_11753170	11753170	0	0.593675	0.0500987	3.74455e-26
ENSSSCG00000031212	CHML	chr10	STR_11783207	11783207	ATCT	40	0.48898	0.0590793	1.26316e-14	3.75983e-12	508	SNP_11843090	11843090	0	0.642623	0.0477005	1.10453e-31
ENSSSCG00000010840	RGS7	chr10	STR_12324754	12324754	T	55	-0.549218	0.0586532	1.50366e-17	3.88924e-05	80	SNP_12334800	12334800	0	-0.61096	0.0492867	5.37243e-28
ENSSSCG00000025686	KMO	chr10	STR_12324754	12324754	T	55	-0.353568	0.0656528	1.9894e-07	0.000583783	235	SNP_12466850	12466850	0	0.418445	0.0565447	1.9166e-12
ENSSSCG00000024484	DEGS1	chr10	STR_12564027	12564027	A	97	-0.493522	0.0685446	2.17655e-11	6.97606e-05	29	SNP_12604072	12604072	0	-0.560124	0.0515745	7.09599e-23
ENSSSCG00000034972	CNIH3	chr10	STR_12855332	12855332	AGC	101	0.470313	0.0704311	3.97145e-10	0.000364742	297	SNP_13023614	13023614	0	0.495523	0.0540763	1.62367e-17
ENSSSCG00000010855	protein_coding	chr10	STR_13406263	13406263	A	132	-0.478184	0.0782416	1.14023e-08	7.34968e-10	373	SNP_13882161	13882161	0	0.554118	0.0518253	2.5073e-22
ENSSSCG00000010858	SDE2	chr10	STR_14217975	14217975	CTGTGG	48	-0.566904	0.0568465	2.01085e-19	2.49213e-22	618	SNP_13919040	13919040	0	0.726803	0.0427612	5.52721e-44
ENSSSCG00000023660	PARP1	chr10	STR_13825157	13825157	ATTT	99	0.349397	0.0743069	5.55086e-06	0.0106641	6	SNP_13356072	13356072	0	-0.335173	0.0586561	3.03296e-08
ENSSSCG00000024288	STUM	chr10	STR_14650546	14650546	GT	104	-0.369656	0.0748746	2.04243e-06	2.24312e-05	224	SNP_14652627	14652627	0	0.464873	0.0551212	2.40809e-15
ENSSSCG00000010860	PSEN2	chr10	STR_14526552	14526552	CCTT/CTTT	44	-0.438383	0.0614399	1.47559e-11	2.33568e-08	157	SNP_14555998	14555998	0	0.57483	0.0509434	2.8875e-24
ENSSSCG00000010861	COQ8A	chr10	STR_14776298	14776298	CTTT	132	0.441351	0.0799409	1.84211e-07	0.000719125	392	SNP_14635354	14635354	0	0.342817	0.0584846	1.39508e-08
ENSSSCG00000010862	CDC42BPA	chr10	STR_14114443	14114443	AT	90	-0.331009	0.0728024	1.03886e-05	0.00877466	32	SNP_13923406	13923406	0	-0.352968	0.0582501	4.81325e-09
ENSSSCG00000010866	SCCPDH	chr10	STR_15004699	15004699	GTTT	61	0.453386	0.0635035	1.76084e-11	2.95163e-09	451	SNP_15009601	15009601	0	0.603386	0.049647	3.56179e-27
ENSSSCG00000031683	#N/A	chr10	STR_15273712	15273712	AAAAC	70	0.393874	0.067037	1.88444e-08	0.000586983	68	SNP_15303463	15303463	0	-0.457907	0.0553467	7.00653e-15
ENSSSCG00000035136	SDCCAG8	chr10	STR_17092070	17092070	A	105	-0.360663	0.075404	4.02698e-06	0.00152406	44	SNP_16453501	16453501	0	-0.375312	0.0577062	4.03611e-10
ENSSSCG00000035213	ZBTB18	chr10	STR_16864578	16864578	AAAAAG	97	-0.385562	0.0727175	3.72403e-07	0.000336611	87	SNP_16922335	16922335	0	0.41202	0.0567273	4.46894e-12
ENSSSCG00000010874	ADSS	chr10	STR_16343318	16343318	GTTT	47	0.399082	0.063123	1.51185e-09	9.64369e-07	398	SNP_17221201	17221201	0	-0.515165	0.0533601	5.01401e-19
ENSSSCG00000035850	CATSPERE	chr10	STR_17659246	17659246	GTT	99	0.544772	0.0665041	7.98162e-14	0.000656161	29	SNP_17259527	17259527	0	0.53301	0.0526764	1.74118e-20
ENSSSCG00000010878	EFCAB2	chr10	STR_18409084	18409084	A	140	0.398199	0.0844442	6.66502e-06	0.00534985	27	SNP_17584330	17584330	0	-0.369848	0.0578428	7.53209e-10
ENSSSCG00000010882	CNST	chr10	STR_18912234	18912234	ATTT	65	0.352625	0.0673578	4.28509e-07	0.00147262	107	SNP_18909700	18909700	0	-0.424273	0.0563761	8.75447e-13
ENSSSCG00000034817	protein_coding	chr10	STR_19679109	19679109	AAAG	81	0.712524	0.0527391	4.84527e-29	0.00623966	10	SNP_19634634	19634634	0	0.717904	0.0433399	1.79557e-42
ENSSSCG00000010885	#N/A	chr10	STR_19679109	19679109	AAAG	81	0.65083	0.0570667	6.10988e-23	8.79742e-05	44	SNP_19399862	19399862	0	0.680507	0.0456185	1.04297e-36
ENSSSCG00000011176	SUSD4	chr10	STR_19806612	19806612	AG/AC	110	0.429301	0.0742394	4.21299e-08	2.26856e-07	467	SNP_18858837	18858837	0	0.536788	0.0525275	8.32988e-21
ENSSSCG00000029411	CAPN2	chr10	STR_19886524	19886524	CTTT	79	0.361464	0.0696898	5.7513e-07	0.00162113	98	SNP_19751357	19751357	0	-0.448276	0.0556515	2.94926e-14
ENSSSCG00000010897	ZBTB41	chr10	STR_20095439	20095439	GTTTTT	113	0.343875	0.077981	2.00386e-05	0.0017344	101	SNP_19623296	19623296	0	0.308099	0.0592287	4.02368e-07
ENSSSCG00000032380	C1orf53	chr10	STR_20699680	20699680	T	57	0.398054	0.0647057	4.07249e-09	2.31906e-06	140	SNP_20729272	20729272	0	-0.540435	0.0523824	4.05293e-21
ENSSSCG00000036270	ATP6V1G3	chr10	STR_21497176	21497176	AC	88	0.453583	0.068353	4.14087e-10	5.70269e-06	99	SNP_21410713	21410713	0	-0.517581	0.0532694	3.21807e-19
ENSSSCG00000024444	DDX59	chr10	STR_23046045	23046045	A	83	0.421019	0.0685667	5.37523e-09	0.000295048	234	SNP_23056132	23056132	0	-0.441335	0.0558661	8.08158e-14
ENSSSCG00000021706	KIF21B	chr10	STR_23043546	23043546	T	52	-0.314881	0.0661291	3.61645e-06	1.05367e-05	565	SNP_24093819	24093819	0	-0.416294	0.0566062	2.54997e-12
ENSSSCG00000027928	TMEM9	chr10	STR_23989293	23989293	ACAGCC	73	0.376765	0.0681036	1.06771e-07	0.000923529	115	SNP_23601622	23601622	0	0.432564	0.0561314	2.79668e-13
ENSSSCG00000021624	LAD1	chr10	STR_23691691	23691691	CGG	81	0.344678	0.0705586	2.3038e-06	0.000285579	478	SNP_23780967	23780967	0	0.402914	0.0569802	1.43897e-11
ENSSSCG00000020976	CSRP1	chr10	STR_24840974	24840974	GTTT	47	-0.34216	0.0646876	3.06111e-07	2.21348e-07	634	SNP_24258415	24258415	0	0.512745	0.0534504	7.79142e-19
ENSSSCG00000010915	NAV1	chr10	STR_23849239	23849239	AAAAC	96	0.446683	0.0702937	2.03048e-09	0.00198823	99	SNP_23885019	23885019	0	0.529921	0.0527971	3.1596e-20
ENSSSCG00000031981	SHISA4	chr10	STR_24917242	24917242	ACAGCC	69	-0.375723	0.0674098	8.50578e-08	0.000256857	197	SNP_24637916	24637916	0	0.407731	0.0568473	7.7862e-12
ENSSSCG00000037431	protein_coding	chr10	STR_24385282	24385282	GTTTT	101	0.379102	0.0738514	8.31673e-07	0.00141305	147	SNP_24208980	24208980	0	0.357696	0.0581382	2.89427e-09
ENSSSCG00000034151	RNPEP	chr10	STR_24208786	24208786	AATT	113	0.461481	0.0736738	4.03278e-09	0.0172917	10	SNP_24212737	24212737	0	-0.44828	0.0556514	2.94745e-14
ENSSSCG00000036967	ARL8A	chr10	STR_24367815	24367815	AC	64	0.388116	0.0661678	1.90107e-08	0.000127114	104	SNP_23957753	23957753	0	-0.463067	0.0551801	3.18378e-15
ENSSSCG00000010925	PPP1R12B	chr10	STR_24840974	24840974	GTTT	47	0.367354	0.0640294	3.31036e-08	0.000355898	341	SNP_24598023	24598023	0	0.404799	0.0569284	1.1328e-11
ENSSSCG00000010926	SYT2	chr10	STR_24353435	24353435	GT	118	-0.46577	0.0747882	5.18922e-09	0.000119883	393	SNP_24664395	24664395	0	-0.558588	0.051639	9.82341e-23
ENSSSCG00000032301	#N/A	chr10	STR_24091672	24091672	AC	97	0.498895	0.0683026	1.21899e-11	0.006108	29	SNP_24331670	24331670	0	0.466499	0.0550679	1.86987e-15
ENSSSCG00000011171	CTSV	chr10	STR_25751679	25751679	A	98	0.352582	0.07398	4.19381e-06	0.00166869	166	SNP_25137413	25137413	0	0.383215	0.0575045	1.60353e-10
ENSSSCG00000011167	ZNF782	chr10	STR_25688514	25688514	CT	70	-0.520925	0.0622554	1.31107e-14	4.2071e-05	101	SNP_25606918	25606918	0	0.574457	0.0509598	3.1386e-24
ENSSSCG00000011169	PRXL2C	chr10	STR_25641069	25641069	A	97	0.566178	0.0649626	3.37081e-15	0.00675596	32	SNP_25422344	25422344	0	-0.553201	0.0518633	3.03379e-22
ENSSSCG00000027557	CDC14B	chr10	STR_24836332	24836332	CTTT	48	-0.369125	0.0641333	3.03081e-08	2.04535e-05	1853	SNP_25535560	25535560	0	-0.45309	0.0555002	1.44596e-14
ENSSSCG00000028981	ZNF367	chr10	STR_25763991	25763991	ATTTT	57	0.348825	0.0661041	3.38902e-07	8.73693e-23	403	SNP_25713382	25713382	0	0.692814	0.0448947	1.65429e-38
ENSSSCG00000039368	protein_coding	chr10	STR_25377733	25377733	AT	123	-0.354884	0.0804643	2.08961e-05	0.0208337	8	SNP_25256416	25256416	0	-0.281879	0.0597328	3.88911e-06
ENSSSCG00000010941	protein_coding	chr10	STR_26914614	26914614	T	131	-0.454716	0.0790312	6.1848e-08	0.0076137	49	SNP_27070702	27070702	0	0.409043	0.0568107	6.57574e-12
ENSSSCG00000010943	C9orf3	chr10	STR_26616085	26616085	GTTT	66	-0.356116	0.0674375	3.46675e-07	3.9587e-07	202	SNP_27149406	27149406	0	0.537116	0.0525145	7.80998e-21
ENSSSCG00000010947	FBP2	chr10	STR_28109542	28109542	CTTT	86	-0.333535	0.0718831	6.87966e-06	1.66844e-07	432	SNP_27650437	27650437	0	-0.514061	0.0534014	6.13365e-19
ENSSSCG00000010948	CTSL	chr10	STR_27267125	27267125	T	79	-0.396194	0.068627	3.37205e-08	2.29625e-06	689	SNP_26774017	26774017	0	-0.528814	0.0528401	3.90672e-20
ENSSSCG00000038150	#N/A	chr10	STR_28064917	28064917	AAAAG	67	-0.417438	0.0657516	1.54526e-09	0.0122564	6	SNP_27923002	27923002	0	-0.437675	0.0559776	1.36268e-13
ENSSSCG00000010954	protein_coding	chr10	STR_28682458	28682458	AAGG	90	0.477991	0.0677673	4.34881e-11	1.7057e-05	728	SNP_29941234	29941234	0	0.499282	0.0539422	8.49014e-18
ENSSSCG00000010955	GOLM1	chr10	STR_29398340	29398340	ATTT	117	0.539004	0.0709347	3.79231e-12	6.55041e-10	120	SNP_29172780	29172780	0	0.657057	0.0469321	1.63724e-33
ENSSSCG00000039950	RMI1	chr10	STR_31404270	31404270	AC	82	-0.369153	0.0700538	3.96407e-07	0.00594009	11	SNP_31415013	31415013	0	-0.369965	0.0578399	7.43273e-10
ENSSSCG00000034203	C9orf64	chr10	STR_31633729	31633729	A	69	0.415083	0.066177	2.36581e-09	0.00212816	73	SNP_31001399	31001399	0	0.462402	0.0552017	3.52672e-15
ENSSSCG00000021005	UBQLN1	chr10	STR_31557704	31557704	CTTTT	82	-0.349402	0.070627	1.75038e-06	0.00121107	121	SNP_31556384	31556384	0	-0.358308	0.0581236	2.70812e-09
ENSSSCG00000035132	IDNK	chr10	STR_31557704	31557704	CTTTT	82	0.670924	0.0558946	1.23374e-24	8.80173e-05	391	SNP_30457508	30457508	0	0.726888	0.0427556	5.34422e-44
ENSSSCG00000038162	CCL21	chr10	STR_32123980	32123980	AC	73	-0.307956	0.0699484	1.80555e-05	0.00874583	14	SNP_32120700	32120700	0	0.39009	0.0573251	7.03907e-11
ENSSSCG00000010966	CCL19	chr10	STR_31861621	31861621	CTGTGG	98	0.484838	0.0691435	6.23909e-11	2.53066e-08	450	SNP_32096299	32096299	0	-0.574609	0.0509531	3.034e-24
ENSSSCG00000010973	RPP25L	chr10	STR_33013412	33013412	CCT	116	-0.37264	0.077874	4.23575e-06	0.0241122	1	SNP_32090240	32090240	0	-0.284293	0.0596884	3.18556e-06
ENSSSCG00000035455	FAM219A	chr10	STR_32429664	32429664	C	128	-0.396758	0.0805072	2.47916e-06	0.00035087	900	SNP_32317326	32317326	0	0.337282	0.0586092	2.45322e-08
ENSSSCG00000033196	MYORG	chr10	STR_31448713	31448713	ACAGCC	59	-0.352768	0.0663308	2.80275e-07	0.00115161	158	SNP_31774258	31774258	0	-0.381113	0.0575586	2.05484e-10
ENSSSCG00000010981	NUDT2	chr10	STR_32467913	32467913	A	135	0.554683	0.0750245	1.92179e-11	0.880853	1	SNP_31953073	31953073	0	-0.498905	0.0539557	9.06397e-18
ENSSSCG00000040513	AQP3	chr10	STR_33257211	33257211	AAAT	51	-0.356072	0.0649494	1.21484e-07	0.00355317	45	SNP_32257467	32257467	0	-0.315846	0.0590704	1.97045e-07
ENSSSCG00000010992	protein_coding	chr10	STR_32726172	32726172	ATTT	62	0.646778	0.054477	7.59378e-25	0.0019308	327	SNP_33260115	33260115	0	-0.644111	0.0476226	7.2295e-32
ENSSSCG00000010994	NFX1	chr10	STR_33230009	33230009	T	79	-0.352803	0.0699373	1.1095e-06	4.46318e-05	1889	SNP_32368453	32368453	0	0.393436	0.0572364	4.68249e-11
ENSSSCG00000010996	BAG1	chr10	STR_33236560	33236560	GTTT	78	-0.55519	0.061993	4.17115e-16	0.000154863	579	SNP_33517489	33517489	0	-0.559652	0.0515943	7.84273e-23
ENSSSCG00000010999	SMU1	chr10	STR_33562253	33562253	ATTT	100	-0.527734	0.0675754	7.46925e-13	2.61256e-07	307	SNP_33403721	33403721	0	0.590663	0.0502366	7.64492e-26
ENSSSCG00000030408	DDX58	chr10	STR_33975023	33975023	GT	109	-0.352595	0.0766617	8.98698e-06	0.0037566	18	SNP_33935770	33935770	0	-0.364843	0.0579658	1.32025e-09
ENSSSCG00000011004	TOPORS	chr10	STR_33859751	33859751	AG	79	0.36557	0.06957	4.18311e-07	0.00336099	24	SNP_33171191	33171191	0	-0.327678	0.05882	6.36466e-08
ENSSSCG00000023807	ACO1	chr10	STR_33961870	33961870	CTTTTT	144	-0.409986	0.0854252	4.86694e-06	0.762421	1	SNP_34478089	34478089	0	0.368309	0.0578808	8.96014e-10
ENSSSCG00000038811	MOB3B	chr10	STR_38531575	38531575	A	100	0.481539	0.0697246	1.14714e-10	1.986e-14	592	SNP_38600576	38600576	0	0.60853	0.0494031	9.9101e-28
ENSSSCG00000036693	ZNF658	chr10	STR_38766365	38766365	AGCCC	75	0.380521	0.0683611	9.14507e-08	0.00461704	33	SNP_38927781	38927781	0	0.397012	0.0571406	3.01314e-11
ENSSSCG00000036524	#N/A	chr10	STR_38825994	38825994	T	112	0.428483	0.0747783	5.54512e-08	0.00332336	26	SNP_38962637	38962637	0	-0.488849	0.0543113	5.03466e-17
ENSSSCG00000040101	protein_coding	chr10	STR_39923403	39923403	AAACC	50	0.432029	0.0625327	5.85075e-11	8.34665e-08	333	SNP_39878672	39878672	0	0.533875	0.0526425	1.47195e-20
ENSSSCG00000011018	MTPAP	chr10	STR_41529713	41529713	A	87	-0.348353	0.071682	2.64517e-06	0.000316459	289	SNP_41246000	41246000	0	0.366366	0.0579286	1.11409e-09
ENSSSCG00000011026	ARHGAP12	chr10	STR_42088300	42088300	ATTTC/GTTTT	85	0.482407	0.066597	1.37946e-11	0.000146128	436	SNP_42414735	42414735	0	-0.482178	0.0545419	1.52254e-16
ENSSSCG00000011027	KIF5B	chr10	STR_42686585	42686585	ACAG	84	0.355578	0.0708554	1.27967e-06	0.0222753	6	SNP_42313470	42313470	0	0.41186	0.0567318	4.5633e-12
ENSSSCG00000036380	protein_coding	chr10	STR_42117022	42117022	A	115	0.376242	0.0774796	3.10312e-06	0.000981388	118	SNP_42876498	42876498	0	0.353656	0.0582339	4.47249e-09
ENSSSCG00000040023	protein_coding	chr10	STR_42408739	42408739	A	145	-0.479713	0.0825413	5.81284e-08	0.0509638	5	SNP_42820801	42820801	0	0.376347	0.05768	3.58142e-10
ENSSSCG00000021309	TRDMT1	chr10	STR_42962178	42962178	ATTT	100	0.469306	0.0702505	3.85367e-10	6.77232e-06	614	SNP_43313034	43313034	0	-0.567534	0.0512595	1.44245e-23
ENSSSCG00000011033	VIM	chr10	STR_42882128	42882128	A	120	-0.401658	0.0779572	8.71604e-07	0.00130328	171	SNP_43106518	43106518	0	-0.354098	0.0582235	4.26575e-09
ENSSSCG00000011041	NSUN6	chr10	STR_44463417	44463417	GTTTTT	116	-0.54216	0.0705143	2.24803e-12	1.90341e-07	789	SNP_45094185	45094185	0	0.548717	0.0520476	7.6369e-22
ENSSSCG00000011042	RSU1	chr10	STR_44978030	44978030	T	106	-0.486384	0.0708701	1.6037e-10	6.52402e-05	114	SNP_45105443	45105443	0	-0.58572	0.0504604	2.42675e-25
ENSSSCG00000011047	FAM171A1	chr10	STR_46446118	46446118	A	92	0.430607	0.0700507	5.67356e-09	0.000101799	92	SNP_46492832	46492832	0	0.447703	0.0556694	3.20805e-14
ENSSSCG00000027110	RPP38	chr10	STR_47409573	47409573	CTTT	67	-0.316241	0.068644	7.45241e-06	4.22767e-05	448	SNP_47383794	47383794	0	-0.424958	0.0563561	7.97608e-13
ENSSSCG00000038184	ACBD7	chr10	STR_46737549	46737549	AAAC	113	-0.446559	0.0743053	1.43392e-08	0.00674619	29	SNP_46739946	46739946	0	0.438519	0.055952	1.20858e-13
ENSSSCG00000011053	CDNF	chr10	STR_46839627	46839627	ATTT/GTTT	137	-0.416991	0.0826283	1.60389e-06	0.000240155	367	SNP_47363450	47363450	0	0.349738	0.0583256	6.78104e-09
ENSSSCG00000011056	FRMD4A	chr10	STR_48209254	48209254	ACAGCC	84	-0.323009	0.0717461	1.22864e-05	0.000230754	337	SNP_47336097	47336097	0	0.396144	0.0571639	3.35495e-11
ENSSSCG00000026354	protein_coding	chr10	STR_47616844	47616844	CT/AC	69	-0.406458	0.0664597	5.40083e-09	0.000131086	491	SNP_47901615	47901615	0	-0.475746	0.0547604	4.3268e-16
ENSSSCG00000032984	protein_coding	chr10	STR_49129778	49129778	AAAAC	98	0.388396	0.0728504	3.27073e-07	0.00155219	110	SNP_48271148	48271148	0	-0.319628	0.0589914	1.38029e-07
ENSSSCG00000039244	PHYH	chr10	STR_48404871	48404871	CTTT	92	-0.508966	0.06681	1.86237e-12	0.316712	1	SNP_48406708	48406708	0	-0.511727	0.0534882	9.3684e-19
ENSSSCG00000023247	OPTN	chr10	STR_48469642	48469642	AT	115	0.392939	0.0768979	1.01473e-06	0.0031503	40	SNP_48541756	48541756	0	-0.416249	0.0566075	2.5651e-12
ENSSSCG00000011066	YME1L1	chr10	STR_48849709	48849709	AAAC	76	0.412172	0.0675357	6.12212e-09	1.09022e-05	221	SNP_48850193	48850193	0	0.476752	0.0547265	3.68035e-16
ENSSSCG00000030156	APBB1IP	chr10	STR_49219939	49219939	ATTTT	113	-0.523935	0.0707347	9.7641e-12	0.0155585	16	SNP_49684794	49684794	0	-0.450042	0.0555962	2.2735e-14
ENSSSCG00000031978	#N/A	chr10	STR_49807257	49807257	AAAT	80	-0.330739	0.070735	5.76886e-06	0.000522049	314	SNP_49790787	49790787	0	0.352108	0.0582703	5.27518e-09
ENSSSCG00000032929	ENKUR	chr10	STR_51031775	51031775	CCGT	115	-0.353479	0.0782256	1.29322e-05	1.00201e-05	123	SNP_50332822	50332822	0	-0.463943	0.0551515	2.78082e-15
ENSSSCG00000011075	KIAA1217	chr10	STR_50842838	50842838	T	78	0.427125	0.0673945	1.81978e-09	3.11229e-06	46	SNP_50767346	50767346	0	0.562193	0.0514871	4.56589e-23
ENSSSCG00000011077	protein_coding	chr10	STR_52210328	52210328	CTGTGG	88	0.501436	0.0663574	2.44356e-12	9.71832e-08	701	SNP_51900124	51900124	0	-0.600854	0.0497659	6.62889e-27
ENSSSCG00000026001	DNAJC1	chr10	STR_52914147	52914147	A	116	-0.608947	0.0665648	5.60629e-16	0.000430324	389	SNP_52884201	52884201	0	-0.623884	0.0486551	1.88861e-29
ENSSSCG00000011101	ITGB1	chr10	STR_55399720	55399720	CTTTTG	81	-0.514032	0.064474	1.84748e-13	8.83064e-05	541	SNP_56170338	56170338	0	0.610449	0.0493112	6.11242e-28
ENSSSCG00000011102	NRP1	chr10	STR_56421637	56421637	CTTT	70	-0.358661	0.0680801	3.7495e-07	0.00260706	84	SNP_56448007	56448007	0	0.398153	0.0571098	2.61499e-11
ENSSSCG00000011103	PARD3	chr10	STR_56994285	56994285	A	66	-0.32254	0.0683118	4.50521e-06	0.0018469	104	SNP_57577395	57577395	0	0.342154	0.0584997	1.4935e-08
ENSSSCG00000024021	protein_coding	chr10	STR_58050228	58050228	GT	120	-0.457245	0.0757057	1.35347e-08	9.32961e-05	678	SNP_58067693	58067693	0	-0.531451	0.0527374	2.3538e-20
ENSSSCG00000011119	ECHDC3	chr10	STR_59370471	59370471	AAAC	55	-0.452248	0.0625986	9.94959e-12	0.0017467	14	SNP_60108744	60108744	0	-0.505032	0.0537343	3.10094e-18
ENSSSCG00000022247	PROSER2	chr10	STR_60004141	60004141	GT	57	0.531399	0.0597514	3.43743e-16	0.00178278	61	SNP_60015686	60015686	0	0.555605	0.0517636	1.8388e-22
ENSSSCG00000011112	CDC123	chr10	STR_60004141	60004141	GT	57	-0.35229	0.0660126	2.54204e-07	0.00271339	92	SNP_59739648	59739648	0	-0.423389	0.0564019	9.86924e-13
ENSSSCG00000011113	NUDT5	chr10	STR_59768137	59768137	ATT	111	-0.468821	0.0728528	1.63744e-09	1.33804e-06	268	SNP_59770502	59770502	0	-0.580179	0.0507079	8.65611e-25
ENSSSCG00000039539	DHTKD1	chr10	STR_59629058	59629058	GT	133	0.524335	0.0761616	2.50187e-10	4.92107e-05	479	SNP_59782576	59782576	0	0.48353	0.0544955	1.21906e-16
ENSSSCG00000034086	ATP5F1C	chr10	STR_63575132	63575132	AAAAAC	74	-0.336292	0.0694273	2.69351e-06	1.30753e-06	247	SNP_63593395	63593395	0	0.520835	0.0531464	1.76119e-19
ENSSSCG00000033095	KIN	chr10	STR_63574694	63574694	T	76	0.377619	0.0686368	1.26166e-07	8.8775e-13	326	SNP_63606403	63606403	0	0.619242	0.0488844	6.39891e-29
ENSSSCG00000011129	ITIH5	chr10	STR_63976788	63976788	ATCTGT	89	-0.464418	0.0681243	1.57081e-10	0.000942831	92	SNP_63973487	63973487	0	-0.528034	0.0528703	4.5337e-20
ENSSSCG00000030030	FBH1	chr10	STR_64874285	64874285	CTGTGG	73	0.373635	0.0681967	1.38565e-07	0.00857743	12	SNP_65232422	65232422	0	0.409422	0.0568001	6.26146e-12
ENSSSCG00000011145	ASB13	chr10	STR_66195902	66195902	ATCG	57	0.354738	0.0659474	2.07042e-07	8.28312e-11	632	SNP_65309681	65309681	0	-0.558152	0.0516573	1.07692e-22
ENSSSCG00000028822	UCN3	chr10	STR_65664513	65664513	AAAC	68	-0.387421	0.0668819	2.83149e-08	9.23225e-08	924	SNP_65485874	65485874	0	0.502087	0.0538412	5.20697e-18
ENSSSCG00000038429	#N/A	chr10	STR_65664513	65664513	AAAC	68	0.339259	0.0682451	1.4813e-06	0.000410696	551	SNP_66842936	66842936	0	-0.389983	0.0573279	7.13056e-11
ENSSSCG00000011157	PITRM1	chr10	STR_66995148	66995148	GT	64	0.616912	0.0565056	6.11299e-22	7.98284e-06	227	SNP_67016038	67016038	0	0.668604	0.0462957	4.75255e-35
ENSSSCG00000011163	DIP2C	chr10	STR_69301662	69301662	AAAAC	106	-0.470449	0.0715743	7.43966e-10	3.86528e-06	864	SNP_68479281	68479281	0	-0.532742	0.052687	1.83407e-20
ENSSSCG00000010825	MARK1	chr10	STR_9399860	9399860	A	76	-0.331521	0.069933	4.28605e-06	5.24607e-06	251	SNP_9543520	9543520	0	0.463876	0.0551537	2.81006e-15
ENSSSCG00000034443	protein_coding	chr10	STR_13397659	13397659	GGT	97	0.361888	0.0734693	2.06857e-06	0.409724	1	SNP_12067669	12067669	0	0.267257	0.0599927	1.25195e-05
ENSSSCG00000031483	protein_coding	chr10	STR_13397659	13397659	GGT	97	0.341705	0.0740672	8.03908e-06	0.00426296	10	SNP_12758764	12758764	0	0.252708	0.0602366	3.75165e-05
ENSSSCG00000034746	CAPN8	chr10	STR_18974407	18974407	AAAC	73	-0.369082	0.0683306	2.01468e-07	0.000657906	194	SNP_19907722	19907722	0	0.45343	0.0554894	1.37433e-14
ENSSSCG00000024784	CACNA1S	chr10	STR_23658779	23658779	A	72	-0.345879	0.068798	1.16372e-06	0.000317394	68	SNP_23555440	23555440	0	-0.453349	0.055492	1.39112e-14
ENSSSCG00000040378	protein_coding	chr10	STR_25263264	25263264	AT	102	0.402938	0.0732768	1.53027e-07	0.0819182	2	SNP_25145084	25145084	0	0.406656	0.0568771	8.93684e-12
ENSSSCG00000033654	FANCC	chr10	STR_26677431	26677431	ATTT	85	0.512366	0.0652909	4.2312e-13	0.00614771	14	SNP_26794735	26794735	0	0.555313	0.0517757	1.95452e-22
ENSSSCG00000040707	protein_coding	chr10	STR_32480808	32480808	GTTT	55	0.45958	0.0623349	4.15985e-12	1.52943e-10	193	SNP_31915052	31915052	0	0.624259	0.0486365	1.70953e-29
ENSSSCG00000033151	LINGO2	chr10	STR_37099391	37099391	GTTTT	60	-0.371052	0.0659936	6.34085e-08	0.00108787	93	SNP_37843401	37843401	0	-0.386603	0.0574165	1.07127e-10
ENSSSCG00000029783	MKX	chr10	STR_38139419	38139419	AC	135	-0.520974	0.076964	4.70963e-10	0.0525125	4	SNP_38616375	38616375	0	0.389025	0.0573531	8.00612e-11
ENSSSCG00000039308	protein_coding	chr10	STR_42779256	42779256	AT	143	0.560096	0.0772513	5.17472e-11	0.0380995	12	SNP_42743450	42743450	0	0.522798	0.0530716	1.22043e-19
ENSSSCG00000023200	protein_coding	chr10	STR_43359965	43359965	ATCT	116	0.394613	0.0771079	9.87078e-07	4.52892e-06	164	SNP_43077920	43077920	0	0.34729	0.0583823	8.76977e-09
ENSSSCG00000011040	CACNB2	chr10	STR_44939370	44939370	CTTT	120	0.411291	0.0775924	4.46338e-07	2.10224e-05	212	SNP_44890407	44890407	0	0.516194	0.0533216	4.15317e-19
ENSSSCG00000025759	protein_coding	chr10	STR_46994274	46994274	AAAT	115	-0.507546	0.0720527	7.24942e-11	0.0508261	10	SNP_46780566	46780566	0	0.440284	0.0558982	9.39577e-14
ENSSSCG00000034119	MEIG1	chr10	STR_46803597	46803597	AC	104	-0.435823	0.0725267	1.29642e-08	0.0285125	9	SNP_46799680	46799680	0	0.417655	0.0565673	2.12915e-12
ENSSSCG00000035059	MCM10	chr10	STR_49366169	49366169	T	120	0.373303	0.0789719	5.55365e-06	0.0116277	23	SNP_48517269	48517269	0	0.334829	0.0586637	3.13922e-08
ENSSSCG00000011059	MYO3A	chr10	STR_49377859	49377859	AGC	42	-0.534996	0.0574851	1.5344e-17	4.15378e-08	1878	SNP_49531615	49531615	0	-0.615217	0.049081	1.81373e-28
ENSSSCG00000038536	GPR158	chr10	STR_50641080	50641080	AAAAC	130	0.439523	0.0793932	1.67962e-07	8.08765e-05	344	SNP_50196513	50196513	0	0.402782	0.0569838	1.46305e-11
ENSSSCG00000040615	MALRD1	chr10	STR_56391956	56391956	ATTT	139	0.393925	0.0842577	7.81004e-06	0.00056018	278	SNP_55627604	55627604	0	0.401323	0.0570237	1.75866e-11
ENSSSCG00000032896	protein_coding	chr10	STR_55988458	55988458	T	61	-0.447886	0.0637013	3.28748e-11	0.000820149	187	SNP_55483394	55483394	0	-0.46212	0.0552108	3.68327e-15
ENSSSCG00000038601	#N/A	chr10	STR_64660636	64660636	AAATC	80	-0.32392	0.070912	9.1752e-06	0.00531741	14	SNP_64211696	64211696	0	0.342094	0.058501	1.5028e-08
ENSSSCG00000036117	#N/A	chr10	STR_67245222	67245222	GT	94	-0.416073	0.0710068	2.47392e-08	0.000129154	1016	SNP_66833008	66833008	0	0.492368	0.0541879	2.78083e-17
ENSSSCG00000029393	CENPJ	chr11	STR_86265	86265	AAG	107	0.38103	0.0752399	1.17981e-06	9.14824e-09	115	SNP_325256	325256	0	0.546059	0.0521558	1.31119e-21
ENSSSCG00000022957	PARP4	chr11	STR_86265	86265	AAG	107	-0.601778	0.0649943	1.92469e-16	1.61205e-09	152	SNP_375369	375369	0	-0.649981	0.0473124	1.3278e-32
ENSSSCG00000009568	protein_coding	chr11	STR_1040432	1040432	T	98	-0.332064	0.074571	1.58241e-05	0.00306834	61	SNP_776310	776310	0	0.353138	0.0582461	4.72665e-09
ENSSSCG00000009268	CRYL1	chr11	STR_888704	888704	CTGTGG	81	0.361979	0.0700674	6.39431e-07	0.000511726	241	SNP_851736	851736	0	-0.390241	0.0573211	6.91138e-11
ENSSSCG00000009270	IFT88	chr11	STR_364106	364106	CTTTTT	57	-0.401033	0.0646141	3.04177e-09	7.2319e-05	1898	SNP_1012271	1012271	0	0.503251	0.053799	4.24464e-18
ENSSSCG00000025308	IL17D	chr11	STR_1042612	1042612	GGT	102	0.467208	0.0707884	6.07654e-10	0.00179344	294	SNP_498856	498856	0	0.440814	0.0558821	8.70946e-14
ENSSSCG00000031468	EEF1AKMT1	chr11	STR_2052802	2052802	AAAAG	114	0.406199	0.0761487	3.63778e-07	0.00139246	55	SNP_2049430	2049430	0	0.404005	0.0569503	1.25307e-11
ENSSSCG00000036326	LATS2	chr11	STR_364106	364106	CTTTTT	57	0.422455	0.0639314	3.42307e-10	0.000147445	1740	SNP_380676	380676	0	0.443905	0.0557871	5.57867e-14
ENSSSCG00000028249	SKA3	chr11	STR_1174445	1174445	ATTTT	59	-0.359399	0.0661517	1.60831e-07	0.00133923	147	SNP_1770842	1770842	0	-0.414613	0.056654	3.18273e-12
ENSSSCG00000031280	MRPL57	chr11	STR_1411310	1411310	T	114	0.538871	0.070199	2.27678e-12	0.00758302	15	SNP_1257566	1257566	0	0.469789	0.0549594	1.11646e-15
ENSSSCG00000026744	ZDHHC20	chr11	STR_1345029	1345029	AAAAT	75	-0.323843	0.0699385	6.90278e-06	0.000993977	277	SNP_1289185	1289185	0	-0.340121	0.0585456	1.83912e-08
ENSSSCG00000035493	SACS	chr11	STR_1463743	1463743	ACAGCC	60	0.453193	0.0633499	1.60073e-11	0.000837854	122	SNP_2440512	2440512	0	-0.51145	0.0534985	9.84773e-19
ENSSSCG00000009283	TNFRSF19	chr11	STR_2736204	2736204	GT	127	0.429201	0.0789137	2.53893e-07	0.000804393	156	SNP_2576821	2576821	0	-0.39486	0.0571983	3.931e-11
ENSSSCG00000009290	MIPEP	chr11	STR_3027849	3027849	T	147	-0.472247	0.0836651	1.28668e-07	2.02541e-05	98	SNP_2792409	2792409	0	0.527813	0.0528789	4.72919e-20
ENSSSCG00000009293	protein_coding	chr11	STR_2854241	2854241	AAAAAG	105	0.410104	0.073734	1.16175e-07	0.000116137	138	SNP_2842379	2842379	0	-0.428784	0.0562437	4.72385e-13
ENSSSCG00000035318	NUP58	chr11	STR_3312602	3312602	AT	145	0.476909	0.0826849	7.11378e-08	0.0267795	1	SNP_3134659	3134659	0	0.456856	0.0553804	8.21523e-15
ENSSSCG00000030113	SHISA2	chr11	STR_3543144	3543144	T	97	-0.386007	0.0727029	3.60114e-07	4.523e-07	578	SNP_3605131	3605131	0	0.457549	0.0553582	7.39683e-15
ENSSSCG00000024064	RNF6	chr11	STR_3775716	3775716	GTTTT	91	-0.329674	0.0730562	1.20349e-05	0.00149493	31	SNP_4234940	4234940	0	0.387389	0.057396	9.74943e-11
ENSSSCG00000009298	CDK8	chr11	STR_4122635	4122635	ACAGCC	84	-0.336723	0.0713828	4.88974e-06	0.000354917	622	SNP_4165688	4165688	0	0.37184	0.0577932	6.00743e-10
ENSSSCG00000009300	WASF3	chr11	STR_3533778	3533778	T	65	-0.327287	0.0680172	3.00915e-06	5.34679e-06	975	SNP_4429452	4429452	0	0.446326	0.0557122	3.92359e-14
ENSSSCG00000019120	#N/A	chr11	STR_4483924	4483924	AAAT	112	0.405211	0.0756617	3.24439e-07	0.00211013	47	SNP_4777559	4777559	0	0.392524	0.0572606	5.23482e-11
ENSSSCG00000039890	RASL11A	chr11	STR_4655662	4655662	AAAC	66	0.428899	0.0651938	4.39062e-10	0.000143605	538	SNP_4747715	4747715	0	-0.469542	0.0549676	1.16091e-15
ENSSSCG00000009305	GTF3A	chr11	STR_4767106	4767106	CTTTTT	113	-0.410233	0.0757359	2.46516e-07	2.64552e-05	94	SNP_4949000	4949000	0	0.463486	0.0551664	2.98443e-15
ENSSSCG00000037313	MTIF3	chr11	STR_4590923	4590923	ATTT	140	-0.401983	0.0842922	5.34177e-06	2.59186e-05	361	SNP_4873840	4873840	0	-0.476799	0.0547249	3.65252e-16
ENSSSCG00000009310	POLR1D	chr11	STR_6028782	6028782	AAAT	105	-0.340665	0.0760094	1.442e-05	1.41528e-07	2139	SNP_5037907	5037907	0	0.484747	0.0544536	9.97098e-17
ENSSSCG00000033434	#N/A	chr11	STR_5341413	5341413	CTTT	83	0.476085	0.0664763	2.12156e-11	1.47297e-05	15	SNP_5317670	5317670	0	0.560722	0.0515493	6.24876e-23
ENSSSCG00000009316	protein_coding	chr11	STR_5684490	5684490	AAAC	66	-0.316048	0.0684696	7.14908e-06	0.000120833	242	SNP_5371704	5371704	0	0.446036	0.0557212	4.09307e-14
ENSSSCG00000009314	FLT3	chr11	STR_5005180	5005180	CTTTTT	121	-0.50366	0.0738081	2.61541e-10	4.9047e-06	761	SNP_5368807	5368807	0	-0.583295	0.0505691	4.24646e-25
ENSSSCG00000009322	SLC46A3	chr11	STR_6600150	6600150	ACGC	81	0.428347	0.0679198	2.20987e-09	7.69466e-05	186	SNP_6191199	6191199	0	-0.568531	0.0512167	1.16047e-23
ENSSSCG00000025996	MTUS2	chr11	STR_6034828	6034828	T	59	-0.336863	0.066745	1.00972e-06	0.000225295	268	SNP_6032955	6032955	0	0.436199	0.0560222	1.67917e-13
ENSSSCG00000035992	UBL3	chr11	STR_7478546	7478546	T	135	-0.471828	0.0794994	2.78492e-08	0.000218813	605	SNP_6841606	6841606	0	0.469947	0.0549542	1.08909e-15
ENSSSCG00000036846	#N/A	chr11	STR_6367427	6367427	AAAAG	125	0.415411	0.0788753	5.44146e-07	0.000102619	752	SNP_6891640	6891640	0	0.484868	0.0544494	9.77238e-17
ENSSSCG00000009330	ALOX5AP	chr11	STR_7284413	7284413	ACAGCC	94	0.466127	0.0690848	2.46807e-10	0.000907765	73	SNP_7278931	7278931	0	-0.533752	0.0526473	1.50768e-20
ENSSSCG00000009335	B3GLCT	chr11	STR_8611608	8611608	ATTT	101	-0.409731	0.072802	8.18084e-08	9.25681e-05	141	SNP_8608929	8608929	0	0.478535	0.0546662	2.75852e-16
ENSSSCG00000040566	protein_coding	chr11	STR_8870779	8870779	GTTTT	83	-0.40851	0.0689977	1.65581e-08	3.29498e-06	749	SNP_9441240	9441240	0	0.524597	0.0530028	8.70135e-20
ENSSSCG00000032667	protein_coding	chr11	STR_8870779	8870779	GTTTT	83	-0.420045	0.0686008	5.87682e-09	5.59397e-07	899	SNP_8878543	8878543	0	0.490053	0.0542692	4.11208e-17
ENSSSCG00000009349	RFC3	chr11	STR_10267314	10267314	GT	85	0.445428	0.0680698	6.54744e-10	6.27779e-07	966	SNP_10146527	10146527	0	-0.498196	0.0539811	1.02477e-17
ENSSSCG00000034348	NBEA	chr11	STR_11592525	11592525	A	125	-0.379789	0.080214	5.54268e-06	4.95654e-05	475	SNP_11536641	11536641	0	0.469496	0.0549691	1.16928e-15
ENSSSCG00000009351	MAB21L1	chr11	STR_10845888	10845888	AC	119	0.55533	0.0705379	8.88662e-13	1.31358e-05	110	SNP_11900018	11900018	0	0.541833	0.0523264	3.06774e-21
ENSSSCG00000024635	SPART	chr11	STR_12152102	12152102	AC	118	-0.445603	0.0756608	2.74445e-08	0.00181341	64	SNP_12364160	12364160	0	-0.453951	0.0554729	1.27148e-14
ENSSSCG00000009356	RFXAP	chr11	STR_13275801	13275801	A	121	-0.385254	0.078841	2.82542e-06	0.0107448	41	SNP_12753300	12753300	0	-0.35769	0.0581384	2.89621e-09
ENSSSCG00000009358	EXOSC8	chr11	STR_12817081	12817081	AGGCGC	99	0.406902	0.072443	8.49003e-08	0.000165236	668	SNP_13483540	13483540	0	0.439585	0.0559196	1.0383e-13
ENSSSCG00000009361	POSTN	chr11	STR_12969941	12969941	T	80	0.416695	0.0681359	5.94041e-09	1.98358e-12	744	SNP_12997368	12997368	0	-0.582815	0.0505906	4.74082e-25
ENSSSCG00000031224	UFM1	chr11	STR_13756037	13756037	AAC	74	0.408506	0.0672892	7.11213e-09	7.62053e-09	288	SNP_13752076	13752076	0	0.548588	0.0520528	7.83955e-22
ENSSSCG00000009364	FREM2	chr11	STR_13927959	13927959	AAAAG	77	-0.36668	0.0691522	3.30239e-07	0.00196989	50	SNP_13888798	13888798	0	-0.419124	0.0565252	1.7508e-12
ENSSSCG00000037746	NHLRC3	chr11	STR_13429857	13429857	AG	77	-0.476937	0.0653309	8.76388e-12	3.19511e-07	818	SNP_14192644	14192644	0	-0.598846	0.0498596	1.08056e-26
ENSSSCG00000009369	COG6	chr11	STR_15662442	15662442	AAAC	62	0.3052	0.0680206	1.23041e-05	4.12389e-06	314	SNP_14578720	14578720	0	0.49484	0.0541006	1.825e-17
ENSSSCG00000009372	MRPS31	chr11	STR_15817360	15817360	AAAG	73	-0.388069	0.0677596	4.07016e-08	0.000352024	202	SNP_15470791	15470791	0	0.456183	0.0554019	9.09309e-15
ENSSSCG00000009373	SLC25A15	chr11	STR_15817360	15817360	AAAG	73	0.586682	0.059539	1.11345e-18	8.34034e-07	73	SNP_15483132	15483132	0	0.624215	0.0486387	1.72998e-29
ENSSSCG00000009379	NEK3	chr11	STR_15728224	15728224	ATTTT	98	-0.433081	0.0712584	8.61047e-09	0.472239	1	SNP_16083039	16083039	0	-0.347748	0.0583717	8.35868e-09
ENSSSCG00000009381	ALG11	chr11	STR_16832334	16832334	AAAAAC	140	0.413869	0.0838033	2.61826e-06	0.00199516	59	SNP_15927181	15927181	0	-0.435979	0.0560289	1.73226e-13
ENSSSCG00000040538	WDFY2	chr11	STR_15731433	15731433	A	72	0.42277	0.0664485	1.50467e-09	0.00104044	97	SNP_15734654	15734654	0	0.489469	0.0542896	4.53696e-17
ENSSSCG00000029598	FAM124A	chr11	STR_16386489	16386489	ACAGCC	75	-0.35921	0.0689883	5.13291e-07	5.112e-06	428	SNP_16658537	16658537	0	0.467364	0.0550395	1.63366e-15
ENSSSCG00000009389	TRIM13	chr11	STR_17924548	17924548	CT	105	0.370847	0.0750805	2.0329e-06	0.139003	2	SNP_17940202	17940202	0	-0.330923	0.0587496	4.62859e-08
ENSSSCG00000009393	EBPL	chr11	STR_18129290	18129290	AAAC	55	0.515753	0.0601312	2.49829e-15	1.37944e-06	163	SNP_18882629	18882629	0	-0.581885	0.0506321	5.86682e-25
ENSSSCG00000021060	RCBTB1	chr11	STR_17689939	17689939	CCG	113	0.372233	0.0770778	3.44219e-06	0.00256943	114	SNP_18046034	18046034	0	0.407283	0.0568597	8.24667e-12
ENSSSCG00000009396	PHF11	chr11	STR_18357502	18357502	ATTT	140	-0.37668	0.0852768	2.23115e-05	0.00207207	56	SNP_18349941	18349941	0	0.264848	0.0600341	1.5081e-05
ENSSSCG00000009395	SETDB2	chr11	STR_17839254	17839254	ATTT	79	-0.342437	0.0702246	2.3753e-06	0.000859911	197	SNP_17869724	17869724	0	0.323939	0.0589002	9.14463e-08
ENSSSCG00000031598	CDADC1	chr11	STR_19174939	19174939	ACCC	59	-0.373939	0.0657454	4.54839e-08	0.000438723	475	SNP_18850474	18850474	0	-0.42367	0.0563937	9.50007e-13
ENSSSCG00000036063	LPAR6	chr11	STR_19276471	19276471	AAAAC	119	-0.426	0.0767376	1.38989e-07	0.0127868	11	SNP_19276912	19276912	0	0.389275	0.0573465	7.76799e-11
ENSSSCG00000009403	ITM2B	chr11	STR_18877929	18877929	ACAT	81	0.423817	0.0680802	3.38858e-09	3.73304e-06	238	SNP_19423214	19423214	0	0.492577	0.0541806	2.68393e-17
ENSSSCG00000035098	MED4	chr11	STR_20229578	20229578	AG	60	0.335279	0.0669535	1.21576e-06	2.91217e-06	522	SNP_19576617	19576617	0	-0.474218	0.0548118	5.52788e-16
ENSSSCG00000027551	NUDT15	chr11	STR_20528546	20528546	AAAC	108	-0.461947	0.0724157	2.09105e-09	1.02233e-10	404	SNP_19583354	19583354	0	0.594228	0.0500733	3.28237e-26
ENSSSCG00000009405	SUCLA2	chr11	STR_19648967	19648967	ATTT	80	0.337127	0.0705653	3.69698e-06	0.000478045	337	SNP_19634314	19634314	0	-0.417672	0.0565668	2.12415e-12
ENSSSCG00000009407	ESD	chr11	STR_20657489	20657489	GTTTT	74	-0.429047	0.0665908	9.95729e-10	6.12594e-12	572	SNP_20658671	20658671	0	-0.656997	0.0469353	1.66691e-33
ENSSSCG00000009413	CPB2	chr11	STR_20300605	20300605	A	136	0.397792	0.0830643	4.76175e-06	0.000239353	719	SNP_21242325	21242325	0	-0.457017	0.0553752	8.01709e-15
ENSSSCG00000009414	ZC3H13	chr11	STR_21049699	21049699	CCTGT	53	0.327939	0.0659806	1.40914e-06	0.001012	188	SNP_21362852	21362852	0	0.371701	0.0577967	6.10338e-10
ENSSSCG00000040929	TPT1	chr11	STR_21789928	21789928	AGAGG	95	0.349976	0.0733726	4.06715e-06	0.0146381	11	SNP_21927444	21927444	0	-0.349319	0.0583353	7.08723e-09
ENSSSCG00000034156	GTF2F2	chr11	STR_22159229	22159229	AAAT	88	-0.418905	0.0696427	1.07112e-08	0.000398521	193	SNP_22167955	22167955	0	-0.434126	0.0560846	2.24794e-13
ENSSSCG00000009419	protein_coding	chr11	STR_22568292	22568292	T	122	-0.359824	0.0800058	1.46011e-05	0.000138396	1132	SNP_22340164	22340164	0	0.37724	0.0576574	3.22961e-10
ENSSSCG00000009420	NUFIP1	chr11	STR_21909478	21909478	CTTT	93	-0.337883	0.0732714	7.98222e-06	0.00336764	11	SNP_22196675	22196675	0	0.353424	0.0582394	4.58437e-09
ENSSSCG00000009425	protein_coding	chr11	STR_23173143	23173143	ACCTGC	81	-0.453371	0.0669958	1.85383e-10	0.000560282	50	SNP_23215968	23215968	0	-0.480323	0.0546054	2.06256e-16
ENSSSCG00000009426	CCDC122	chr11	STR_23169034	23169034	AAAC	56	0.589537	0.0568325	1.7511e-20	0.00274762	34	SNP_22911487	22911487	0	-0.593153	0.0501227	4.24015e-26
ENSSSCG00000029837	VWA8	chr11	STR_24679532	24679532	GTTT/CTTT	61	-0.401804	0.0652427	4.04794e-09	6.67652e-06	333	SNP_26168262	26168262	0	0.498534	0.053969	9.6656e-18
ENSSSCG00000009436	MTRF1	chr11	STR_26434089	26434089	AAAAG	117	0.354818	0.0787358	1.37321e-05	0.00736072	22	SNP_25629512	25629512	0	0.363314	0.058003	1.56428e-09
ENSSSCG00000037413	KBTBD7	chr11	STR_26007627	26007627	AAAAC	136	-0.407656	0.0826714	2.61083e-06	0.00183688	78	SNP_25644190	25644190	0	-0.355652	0.0581868	3.60994e-09
ENSSSCG00000040073	MZT1	chr11	STR_45175810	45175810	GTTT	100	-0.332915	0.0750176	1.69715e-05	0.0145304	6	SNP_44996491	44996491	0	0.361052	0.0580577	2.00676e-09
ENSSSCG00000025120	BORA	chr11	STR_45962590	45962590	GTTTTT	72	-0.422992	0.0664409	1.47226e-09	1.06861e-05	1055	SNP_44982155	44982155	0	0.480463	0.0546006	2.01598e-16
ENSSSCG00000009460	DIS3	chr11	STR_45728441	45728441	AG	49	0.351005	0.0647703	1.64173e-07	7.25482e-05	1165	SNP_44308898	44308898	0	0.414433	0.0566591	3.2588e-12
ENSSSCG00000024722	PIBF1	chr11	STR_44959455	44959455	T	78	-0.407094	0.0680798	1.17633e-08	6.94875e-05	1044	SNP_44897894	44897894	0	-0.435649	0.0560388	1.81456e-13
ENSSSCG00000025130	KLF12	chr11	STR_46202366	46202366	AAAAC	58	-0.348336	0.0662821	3.77311e-07	0.000655034	266	SNP_46495444	46495444	0	0.385401	0.0574478	1.2367e-10
ENSSSCG00000009464	COMMD6	chr11	STR_47500898	47500898	A	72	0.525332	0.0623908	9.94175e-15	2.56527e-09	302	SNP_48477060	48477060	0	-0.641702	0.0477485	1.43401e-31
ENSSSCG00000031288	protein_coding	chr11	STR_49119353	49119353	AAGG	89	0.438943	0.0691165	1.90834e-09	0.00684408	32	SNP_48463894	48463894	0	0.469705	0.0549622	1.13147e-15
ENSSSCG00000009473	MYCBP2	chr11	STR_48588456	48588456	AAAAC	89	-0.424428	0.0696509	7.23958e-09	0.000989026	61	SNP_49541204	49541204	0	0.440632	0.0558876	8.93926e-14
ENSSSCG00000009488	SLITRK5	chr11	STR_57798965	57798965	AGCCGC	86	0.536328	0.0643551	2.39826e-14	5.67881e-10	2690	SNP_57570151	57570151	0	0.563109	0.0514483	3.75237e-23
ENSSSCG00000039364	protein_coding	chr11	STR_62626805	62626805	T	118	0.544742	0.0708749	2.41478e-12	1.5796e-06	1177	SNP_62179449	62179449	0	0.535745	0.0525688	1.0221e-20
ENSSSCG00000009489	protein_coding	chr11	STR_62672795	62672795	AGAT	115	-0.513927	0.0717357	3.81331e-11	2.31232e-09	589	SNP_62610969	62610969	0	0.587974	0.0503586	1.43642e-25
ENSSSCG00000009491	TGDS	chr11	STR_63578914	63578914	AAAAAC	130	-0.426524	0.0799452	4.19253e-07	4.15156e-05	441	SNP_63709578	63709578	0	-0.482918	0.0545166	1.34837e-16
ENSSSCG00000026996	protein_coding	chr11	STR_63484175	63484175	CTT	101	0.343481	0.0749531	9.3112e-06	0.000644588	216	SNP_63881365	63881365	0	-0.426473	0.0563117	6.48692e-13
ENSSSCG00000009501	DZIP1	chr11	STR_65068398	65068398	T	134	-0.443432	0.0804908	1.99122e-07	0.103023	1	SNP_64247648	64247648	0	-0.32475	0.0588829	8.45667e-08
ENSSSCG00000009502	UGGT2	chr11	STR_64347130	64347130	A	114	0.396735	0.0764944	7.13844e-07	2.39488e-05	210	SNP_65436012	65436012	0	0.486434	0.0543953	7.53639e-17
ENSSSCG00000039812	RAP2A	chr11	STR_66511229	66511229	CT	131	0.423741	0.0803753	5.62283e-07	1.5102e-06	309	SNP_66425123	66425123	0	0.525814	0.052956	6.91412e-20
ENSSSCG00000026863	FARP1	chr11	STR_67537623	67537623	C	134	0.440956	0.0806004	2.36957e-07	0.00116914	49	SNP_66658569	66658569	0	0.467032	0.0550504	1.72073e-15
ENSSSCG00000009511	STK24	chr11	STR_68299301	68299301	CT	118	0.431122	0.0762577	8.50561e-08	0.051602	4	SNP_68063550	68063550	0	0.375407	0.0577038	3.99237e-10
ENSSSCG00000031808	TM9SF2	chr11	STR_68530100	68530100	CCTT	40	0.361962	0.0631361	3.26282e-08	2.51578e-09	504	SNP_68468799	68468799	0	-0.544522	0.0522181	1.78887e-21
ENSSSCG00000009523	GGACT	chr11	STR_69422088	69422088	GTTTT	60	0.373704	0.065918	5.01962e-08	1.3457e-06	730	SNP_69299101	69299101	0	-0.508687	0.0536005	1.61849e-18
ENSSSCG00000009524	TMTC4	chr11	STR_69070531	69070531	GTTT	47	-0.419355	0.0624971	1.7611e-10	5.87786e-08	784	SNP_69718822	69718822	0	0.502797	0.0538155	4.59752e-18
ENSSSCG00000009528	TPP2	chr11	STR_71238641	71238641	ATTT	83	-0.366238	0.0703408	5.35221e-07	9.90885e-05	152	SNP_71179019	71179019	0	0.456651	0.0553869	8.47331e-15
ENSSSCG00000009534	protein_coding	chr11	STR_70353565	70353565	GT	90	0.343379	0.0724606	4.55637e-06	5.51302e-05	245	SNP_71128069	71128069	0	-0.470941	0.0549212	9.30894e-16
ENSSSCG00000032046	ERCC5	chr11	STR_71165943	71165943	ACAGCC	51	-0.59026	0.0561052	5.18955e-21	2.00433e-07	74	SNP_71164657	71164657	0	0.643482	0.0476555	8.6503e-32
ENSSSCG00000026317	SLC10A2	chr11	STR_71165943	71165943	ACAGCC	51	0.434963	0.0625855	4.67174e-11	7.44936e-06	324	SNP_71328755	71328755	0	-0.520834	0.0531464	1.76162e-19
ENSSSCG00000009543	MYO16	chr11	STR_76635278	76635278	ACGC	73	-0.391956	0.0676386	2.8968e-08	4.97345e-06	570	SNP_75790184	75790184	0	0.469361	0.0549736	1.19446e-15
ENSSSCG00000029502	NAXD	chr11	STR_77096894	77096894	AGCCCG	61	0.442637	0.0638873	5.90394e-11	3.54075e-06	156	SNP_77126067	77126067	0	-0.540026	0.0523987	4.39575e-21
ENSSSCG00000031757	CARS2	chr11	STR_78001658	78001658	AT	137	0.393905	0.0835592	6.55553e-06	0.000106457	217	SNP_76861382	76861382	0	0.434438	0.0560752	2.15165e-13
ENSSSCG00000033732	ANKRD10	chr11	STR_77344561	77344561	AGGC/CGGG	49	0.301102	0.0659613	8.52662e-06	0.000274783	367	SNP_77337224	77337224	0	-0.409534	0.056797	6.17152e-12
ENSSSCG00000009551	ARHGEF7	chr11	STR_76946487	76946487	AG	117	-0.539563	0.0709046	3.56794e-12	0.510901	1	SNP_77229577	77229577	0	-0.438194	0.0559619	1.26584e-13
ENSSSCG00000037561	ATP11A	chr11	STR_79073679	79073679	GTTTT	44	-0.425979	0.0618463	6.21657e-11	1.03452e-08	1021	SNP_78285103	78285103	0	0.556378	0.0517314	1.56398e-22
ENSSSCG00000021158	MCF2L	chr11	STR_78359782	78359782	CTTTT	48	0.433326	0.0621913	4.08589e-11	4.70186e-12	321	SNP_78419706	78419706	0	-0.581043	0.0506695	7.10962e-25
ENSSSCG00000009558	F10	chr11	STR_78811920	78811920	CTCTG	46	0.287342	0.0657839	1.96159e-05	0.000323898	331	SNP_78989702	78989702	0	-0.340215	0.0585435	1.82148e-08
ENSSSCG00000009554	GRTP1	chr11	STR_78455865	78455865	GT	58	-0.334957	0.066626	1.10146e-06	2.12545e-12	892	SNP_77926487	77926487	0	0.590633	0.0502379	7.69948e-26
ENSSSCG00000026536	DCUN1D2	chr11	STR_77797465	77797465	ACCTCC	75	0.295635	0.0706179	4.398e-05	0.0111674	8	SNP_78272619	78272619	0	0.323777	0.0589037	9.28811e-08
ENSSSCG00000009560	TFDP1	chr11	STR_78689030	78689030	CTTTT	62	0.45945	0.0634431	9.85446e-12	0.00278767	41	SNP_78737077	78737077	0	-0.471015	0.0549187	9.20019e-16
ENSSSCG00000009567	RASA3	chr11	STR_78359782	78359782	CTTTT	48	0.302788	0.0657672	7.17562e-06	0.000497968	344	SNP_78669567	78669567	0	-0.331041	0.058747	4.57496e-08
ENSSSCG00000020899	CDC16	chr11	STR_79073679	79073679	GTTTT	44	-0.302513	0.0651557	5.99013e-06	4.79702e-05	384	SNP_78380547	78380547	0	0.405682	0.056904	1.01227e-11
ENSSSCG00000024679	UPF3A	chr11	STR_79073679	79073679	GTTTT	44	0.288888	0.065444	1.60719e-05	0.00161743	121	SNP_78301866	78301866	0	0.29907	0.0594078	9.01515e-07
ENSSSCG00000009572	RNF17	chr11	STR_257001	257001	A	125	-0.416709	0.0788238	4.97449e-07	0.00228558	120	SNP_306641	306641	0	-0.468614	0.0549983	1.34314e-15
ENSSSCG00000036474	GJB6	chr11	STR_1597969	1597969	AGGGTT	64	-0.324105	0.0679204	3.58401e-06	1.88006e-05	1005	SNP_798678	798678	0	0.387075	0.0574042	1.01233e-10
ENSSSCG00000031308	protein_coding	chr11	STR_2909179	2909179	AAATG	96	0.349052	0.0736258	4.63284e-06	0.000403947	50	SNP_2779554	2779554	0	0.480561	0.0545972	1.98389e-16
ENSSSCG00000035421	ATP8A2	chr11	STR_2507571	2507571	CTT	103	0.389347	0.0739838	4.65936e-07	5.86275e-05	310	SNP_3602920	3602920	0	0.477633	0.0546967	3.19219e-16
ENSSSCG00000023771	protein_coding	chr11	STR_3760875	3760875	A	91	0.36752	0.0719668	8.85908e-07	1.8682e-06	731	SNP_3952600	3952600	0	0.525825	0.0529556	6.89958e-20
ENSSSCG00000034291	ZAR1L	chr11	STR_8803617	8803617	CGG	102	0.393549	0.0736032	3.12883e-07	9.0346e-06	625	SNP_8802747	8802747	0	0.493776	0.0541382	2.18861e-17
ENSSSCG00000009347	protein_coding	chr11	STR_9053560	9053560	GTTT	62	-0.30506	0.0680238	1.24233e-05	0.000883948	184	SNP_9233067	9233067	0	0.339822	0.0585523	1.89608e-08
ENSSSCG00000033919	DCLK1	chr11	STR_11904306	11904306	CTTTT	93	-0.476701	0.0684352	7.40225e-11	6.00832e-07	98	SNP_11891172	11891172	0	0.552475	0.0518933	3.52572e-22
ENSSSCG00000009429	TNFSF11	chr11	STR_25020583	25020583	AAGG/ATTT	117	0.452863	0.0750846	1.35559e-08	0.00302312	36	SNP_24796434	24796434	0	0.414999	0.056643	3.02486e-12
ENSSSCG00000035135	protein_coding	chr11	STR_29598489	29598489	AAAT	86	-0.644298	0.0583135	8.68556e-22	0.00118743	70	SNP_29622545	29622545	0	0.619279	0.0488826	6.33819e-29
ENSSSCG00000009446	PCDH17	chr11	STR_31107187	31107187	AC	82	0.507637	0.0649433	4.75844e-13	1.94931e-08	1261	SNP_31168194	31168194	0	-0.60997	0.0493342	6.89838e-28
ENSSSCG00000031946	GPC5	chr11	STR_60591233	60591233	A	136	0.501659	0.0783194	2.93487e-09	3.42821e-06	304	SNP_60498860	60498860	0	0.522702	0.0530753	1.2425e-19
ENSSSCG00000009490	DCT	chr11	STR_63337896	63337896	AAAAAG	157	-0.415153	0.0905237	1.29829e-05	0.00219774	48	SNP_63897256	63897256	0	0.328315	0.0588063	5.98091e-08
ENSSSCG00000009498	protein_coding	chr11	STR_63941668	63941668	CT	135	-0.384795	0.0832243	9.39045e-06	0.00407576	44	SNP_64383004	64383004	0	0.409348	0.0568022	6.3214e-12
ENSSSCG00000009513	SLC15A1	chr11	STR_67700301	67700301	AGC	100	0.411643	0.0725027	6.38096e-08	3.44168e-08	460	SNP_67577144	67577144	0	0.578741	0.0507715	1.19932e-24
ENSSSCG00000036690	#N/A	chr11	STR_69598469	69598469	T	111	0.344986	0.0774151	1.64251e-05	0.000214184	213	SNP_69329081	69329081	0	0.40452	0.0569361	1.17378e-11
ENSSSCG00000036545	protein_coding	chr11	STR_77377440	77377440	GT	110	0.387507	0.075777	9.62932e-07	0.00174634	8	SNP_77375959	77375959	0	0.368104	0.0578859	9.16912e-10
ENSSSCG00000031704	#N/A	chr11	STR_77842319	77842319	C	150	0.457139	0.0855821	5.15892e-07	0.12131	1	SNP_78840272	78840272	0	-0.384578	0.0574692	1.36416e-10
ENSSSCG00000024103	ADPRHL1	chr11	STR_78883604	78883604	AACCCT	59	0.371854	0.0658048	5.4729e-08	1.20135e-08	430	SNP_78407262	78407262	0	0.505905	0.0537025	2.65684e-18
ENSSSCG00000027229	protein_coding	chr12	STR_854843	854843	CCG	63	-0.579321	0.0583705	4.73408e-19	3.78438e-07	1131	SNP_272720	272720	0	-0.655151	0.0470353	2.89317e-33
ENSSSCG00000017136	TBCD	chr12	STR_477490	477490	AAAT	73	-0.579364	0.0599251	3.72628e-18	4.98462e-05	527	SNP_685483	685483	0	0.590803	0.0502301	7.39569e-26
ENSSSCG00000017131	FN3K	chr12	STR_414750	414750	ACAGCC	67	0.294537	0.0691477	3.21238e-05	0.00740256	54	SNP_493636	493636	0	-0.282335	0.0597244	3.74572e-06
ENSSSCG00000017134	FN3KRP	chr12	STR_1028317	1028317	T	89	0.369053	0.071493	6.79735e-07	2.06475e-07	428	SNP_641969	641969	0	0.527257	0.0529004	5.25728e-20
ENSSSCG00000017129	RAB40B	chr12	STR_803383	803383	CT/AC	121	0.424638	0.0773504	1.88931e-07	0.00119613	74	SNP_183951	183951	0	0.423195	0.0564075	1.0132e-12
ENSSSCG00000017133	WDR45B	chr12	STR_297695	297695	ATTT	111	-0.37647	0.0764106	2.2235e-06	3.72705e-06	443	SNP_648389	648389	0	0.441092	0.0558735	8.36897e-14
ENSSSCG00000017125	FOXK2	chr12	STR_555578	555578	A	115	0.381997	0.0772824	2.12553e-06	1.3611e-06	274	SNP_544779	544779	0	0.470445	0.0549376	1.00675e-15
ENSSSCG00000017126	NARF	chr12	STR_964916	964916	ACAGCC	64	0.570061	0.0589876	2.76357e-18	0.0233933	1	SNP_649099	649099	0	0.536765	0.0525285	8.36895e-21
ENSSSCG00000039807	protein_coding	chr12	STR_1498458	1498458	ATTT	65	0.335902	0.0677992	1.58131e-06	2.15623e-10	237	SNP_736547	736547	0	0.559473	0.0516018	8.14536e-23
ENSSSCG00000017127	CYBC1	chr12	STR_1125159	1125159	CCGGG	71	-0.372473	0.0678652	1.30719e-07	2.28052e-08	401	SNP_512297	512297	0	-0.551494	0.0519337	4.31836e-22
ENSSSCG00000017128	protein_coding	chr12	STR_820133	820133	CGCGGG	88	-0.706691	0.0542645	2.45594e-27	5.0665e-07	575	SNP_462020	462020	0	0.743727	0.041618	4.96992e-47
ENSSSCG00000032116	OGFOD3	chr12	STR_1254797	1254797	T	101	0.321388	0.0755747	3.61664e-05	0.00208531	145	SNP_1249061	1249061	0	0.369943	0.0578404	7.4512e-10
ENSSSCG00000037364	protein_coding	chr12	STR_854843	854843	CCG	63	0.30168	0.0682751	1.64641e-05	0.000732137	135	SNP_322153	322153	0	0.365526	0.0579491	1.22361e-09
ENSSSCG00000029553	protein_coding	chr12	STR_495745	495745	CTGTGG	54	-0.391405	0.0644282	5.98097e-09	9.51174e-08	335	SNP_837676	837676	0	0.53331	0.0526647	1.64276e-20
ENSSSCG00000040352	DUS1L	chr12	STR_854843	854843	CCG	63	-0.390299	0.0659319	1.43026e-08	0.0046459	18	SNP_547523	547523	0	-0.400907	0.0570351	1.85309e-11
ENSSSCG00000033689	GPS1	chr12	STR_1557558	1557558	ACTTGG	38	-0.303435	0.0642413	4.13294e-06	0.000139259	705	SNP_804042	804042	0	-0.441956	0.0558471	7.39125e-14
ENSSSCG00000040385	RFNG	chr12	STR_947308	947308	CGG	93	0.736615	0.0526509	7.89706e-30	0.00629284	20	SNP_977006	977006	0	0.753081	0.0409608	8.08389e-49
ENSSSCG00000039873	DCXR	chr12	STR_1239714	1239714	AC	98	0.470734	0.06975	2.59495e-10	5.10516e-05	244	SNP_1316228	1316228	0	0.526261	0.0529388	6.35243e-20
ENSSSCG00000038470	protein_coding	chr12	STR_854843	854843	CCG	63	-0.409159	0.0653428	2.37739e-09	8.54291e-05	123	SNP_958061	958061	0	-0.499917	0.0539194	7.60429e-18
ENSSSCG00000039650	PCYT2	chr12	STR_498318	498318	CTGTGG	64	0.348759	0.0672879	5.45484e-07	0.000184519	313	SNP_1210352	1210352	0	0.397843	0.0571182	2.7177e-11
ENSSSCG00000035728	protein_coding	chr12	STR_495745	495745	CTGTGG	54	0.334329	0.0659852	9.04357e-07	0.00187277	78	SNP_1854561	1854561	0	-0.349184	0.0583384	7.18857e-09
ENSSSCG00000034891	GCGR	chr12	STR_1818609	1818609	ATTT	101	0.358435	0.0745058	3.49905e-06	0.00232204	27	SNP_585996	585996	0	-0.367273	0.0579063	1.00658e-09
ENSSSCG00000033620	protein_coding	chr12	STR_1602247	1602247	CGGGG	69	-0.34497	0.0682741	1.02311e-06	4.81015e-05	64	SNP_1635643	1635643	0	-0.44027	0.0558987	9.41441e-14
ENSSSCG00000033148	MRPL12	chr12	STR_1125159	1125159	CCGGG	71	0.299092	0.0697798	2.90667e-05	6.07598e-05	428	SNP_1178990	1178990	0	0.401459	0.05702	1.72874e-11
ENSSSCG00000033082	HGS	chr12	STR_1239714	1239714	AC	98	-0.521092	0.0674752	1.16949e-12	3.16108e-05	234	SNP_1245980	1245980	0	-0.560111	0.051575	7.11485e-23
ENSSSCG00000038161	ARL16	chr12	STR_1125159	1125159	CCGGG	71	0.498591	0.0633894	2.85342e-13	0.000159506	53	SNP_1222808	1222808	0	0.556518	0.0517256	1.51882e-22
ENSSSCG00000031531	TSPAN10	chr12	STR_1498458	1498458	ATTT	65	-0.530381	0.0610231	1.53149e-15	1.27149e-09	281	SNP_1112258	1112258	0	0.630925	0.0483019	2.85094e-30
ENSSSCG00000026155	FSCN2	chr12	STR_1264564	1264564	CT	76	-0.460031	0.0658158	5.04266e-11	0.000149347	63	SNP_1319376	1319376	0	0.553626	0.0518457	2.77726e-22
ENSSSCG00000039183	NDUFAF8	chr12	STR_2348406	2348406	CTGTGG	50	0.352805	0.0648789	1.50474e-07	3.34e-08	346	SNP_1840297	1840297	0	-0.485531	0.0544265	8.75647e-17
ENSSSCG00000017142	BAIAP2	chr12	STR_1557558	1557558	ACTTGG	38	0.385414	0.0622114	2.82858e-09	2.14378e-08	645	SNP_1607131	1607131	0	0.507659	0.0536383	1.94492e-18
ENSSSCG00000021040	SLC26A11	chr12	STR_2209415	2209415	AAAAAT	67	0.640322	0.0555782	1.16616e-23	1.07613e-12	459	SNP_2236984	2236984	0	-0.727356	0.0427247	4.4329e-44
ENSSSCG00000017152	SGSH	chr12	STR_2263941	2263941	ACAGG	74	-0.521682	0.0628943	2.25556e-14	0.00718155	34	SNP_2232620	2232620	0	-0.533646	0.0526515	1.53894e-20
ENSSSCG00000017155	EIF4A3	chr12	STR_2348406	2348406	CTGTGG	50	-0.292063	0.0663143	1.69804e-05	0.0152698	1	SNP_2344649	2344649	0	-0.308524	0.0592202	3.8715e-07
ENSSSCG00000017156	GAA	chr12	STR_2348406	2348406	CTGTGG	50	-0.31884	0.0657187	2.39899e-06	0.00659967	7	SNP_2305892	2305892	0	-0.320353	0.0589762	1.28854e-07
ENSSSCG00000017159	TBC1D16	chr12	STR_2209415	2209415	AAAAAT	67	0.438772	0.0650203	1.74044e-10	0.00168266	132	SNP_2359992	2359992	0	-0.420544	0.0564843	1.4478e-12
ENSSSCG00000038130	CANT1	chr12	STR_3279271	3279271	CCCCTG	102	0.441046	0.0718563	6.63271e-09	0.177913	1	SNP_3818672	3818672	0	0.396489	0.0571546	3.21478e-11
ENSSSCG00000017165	USP36	chr12	STR_3457377	3457377	AAAG	117	-0.37447	0.0780876	4.07577e-06	1.98631e-07	299	SNP_3570857	3570857	0	0.503226	0.0537999	4.26336e-18
ENSSSCG00000017167	CYTH1	chr12	STR_3413743	3413743	A	94	-0.334824	0.0735798	1.0373e-05	0.000178756	135	SNP_3415653	3415653	0	0.436267	0.0560202	1.66317e-13
ENSSSCG00000036056	DNAH17	chr12	STR_3963692	3963692	T	114	0.397194	0.0764779	6.91215e-07	2.01453e-05	254	SNP_3488529	3488529	0	-0.496064	0.0540571	1.4798e-17
ENSSSCG00000031092	#N/A	chr12	STR_3861493	3861493	CCT	87	0.650295	0.0580943	3.60013e-22	9.30577e-09	103	SNP_3690750	3690750	0	0.666905	0.0463906	8.07878e-35
ENSSSCG00000033883	protein_coding	chr12	STR_3861493	3861493	CCT	87	-0.363393	0.071244	8.91982e-07	1.80068e-05	588	SNP_3753849	3753849	0	0.440503	0.0558916	9.10638e-14
ENSSSCG00000040486	BIRC5	chr12	STR_3758127	3758127	AC	84	0.444296	0.0679165	6.53627e-10	0.00427336	11	SNP_3758864	3758864	0	0.52948	0.0528142	3.43845e-20
ENSSSCG00000033636	AFMID	chr12	STR_3758127	3758127	AC	84	0.416651	0.0689162	8.82808e-09	8.06374e-05	139	SNP_3758864	3758864	0	0.58913	0.0503063	1.09603e-25
ENSSSCG00000037120	TK1	chr12	STR_3861493	3861493	CCT	87	0.436653	0.0687964	1.90337e-09	0.00164256	193	SNP_4084274	4084274	0	0.412784	0.0567057	4.04468e-12
ENSSSCG00000031600	SYNGR2	chr12	STR_3665672	3665672	ATTT	132	-0.413078	0.0811312	1.26097e-06	0.000951346	203	SNP_4062548	4062548	0	-0.415236	0.0566363	2.93213e-12
ENSSSCG00000017169	SEC14L1	chr12	STR_4767668	4767668	GTTTT	118	0.38845	0.0778784	1.77967e-06	0.48235	1	SNP_4056230	4056230	0	0.270169	0.0599421	9.97188e-06
ENSSSCG00000037376	MXRA7	chr12	STR_4857053	4857053	CCTTGT	72	0.343781	0.0688545	1.36338e-06	0.000734236	58	SNP_4860885	4860885	0	0.429565	0.0562206	4.24128e-13
ENSSSCG00000017181	CYGB	chr12	STR_5605753	5605753	CTTT	59	-0.340757	0.0666456	7.426e-07	0.00188094	102	SNP_5132705	5132705	0	0.364547	0.0579731	1.36445e-09
ENSSSCG00000029901	UBE2O	chr12	STR_5544992	5544992	AC	82	0.377584	0.069798	2.03904e-07	0.000215791	603	SNP_5196423	5196423	0	0.380193	0.0575822	2.2891e-10
ENSSSCG00000017190	EXOC7	chr12	STR_6113845	6113845	AAAC	92	0.490861	0.0676212	1.42946e-11	3.63476e-05	451	SNP_5350514	5350514	0	0.520184	0.0531711	1.98789e-19
ENSSSCG00000017188	ZACN	chr12	STR_5544992	5544992	AC	82	-0.322976	0.0713381	1.09709e-05	4.77055e-06	1363	SNP_5211183	5211183	0	0.443228	0.055808	6.1529e-14
ENSSSCG00000017192	EVPL	chr12	STR_5605753	5605753	CTTT	59	-0.319912	0.0671628	3.66559e-06	5.38522e-05	131	SNP_6411982	6411982	0	0.376878	0.0576666	3.36817e-10
ENSSSCG00000017193	CDK3	chr12	STR_4833144	4833144	GTTT	70	-0.317199	0.0691662	8.22941e-06	0.000946083	50	SNP_5197222	5197222	0	0.365644	0.0579463	1.2076e-09
ENSSSCG00000017197	FBF1	chr12	STR_5490268	5490268	CTGTGG	44	0.42579	0.0618524	6.3516e-11	7.75978e-05	539	SNP_6024730	6024730	0	-0.490968	0.0542372	3.52459e-17
ENSSSCG00000017195	TRIM65	chr12	STR_5490268	5490268	CTGTGG	44	0.356024	0.0638795	7.47362e-08	0.00117511	161	SNP_5494977	5494977	0	-0.401825	0.05701	1.65095e-11
ENSSSCG00000017199	TRIM47	chr12	STR_5291139	5291139	AATG	48	0.343095	0.0648179	3.01778e-07	0.000133161	477	SNP_5215040	5215040	0	-0.410583	0.0567676	5.38702e-12
ENSSSCG00000017200	UNC13D	chr12	STR_5919341	5919341	CCCT/CTTT	50	0.470974	0.0611659	5.43184e-13	2.10598e-07	1193	SNP_5595354	5595354	0	-0.556696	0.0517181	1.463e-22
ENSSSCG00000017203	GALK1	chr12	STR_5544992	5544992	AC	82	0.348637	0.0706485	1.85038e-06	0.000324068	459	SNP_5638252	5638252	0	-0.396634	0.0571507	3.15757e-11
ENSSSCG00000017204	ITGB4	chr12	STR_6317709	6317709	AAAAT	116	0.426291	0.0759112	9.96645e-08	0.000573273	35	SNP_5680435	5680435	0	-0.51325	0.0534316	7.10814e-19
ENSSSCG00000038844	SMIM5	chr12	STR_5490268	5490268	CTGTGG	44	0.406592	0.0624531	5.2511e-10	7.42314e-06	395	SNP_5751210	5751210	0	-0.521278	0.0531295	1.62154e-19
ENSSSCG00000036248	protein_coding	chr12	STR_6229449	6229449	GT	94	0.600122	0.0624623	1.2873e-17	4.68495e-14	578	SNP_5791894	5791894	0	-0.690177	0.0450519	4.09067e-38
ENSSSCG00000033518	LLGL2	chr12	STR_6229449	6229449	GT	94	-0.568365	0.0642481	1.3809e-15	8.77773e-07	410	SNP_5825753	5825753	0	0.609269	0.0493678	8.23205e-28
ENSSSCG00000036852	TSEN54	chr12	STR_5854850	5854850	CG	110	-0.350039	0.0769992	1.12858e-05	0.00153178	94	SNP_5863540	5863540	0	0.410445	0.0567715	5.48456e-12
ENSSSCG00000017208	SLC25A19	chr12	STR_6229449	6229449	GT	94	-0.665703	0.0582698	1.30989e-22	0.00934402	9	SNP_6195811	6195811	0	0.653068	0.0471474	5.36466e-33
ENSSSCG00000028210	NT5C	chr12	STR_5544992	5544992	AC	82	0.45791	0.0670108	1.30502e-10	5.46087e-05	897	SNP_6860938	6860938	0	-0.483274	0.0545043	1.27162e-16
ENSSSCG00000017214	ARMC7	chr12	STR_6131440	6131440	A	146	-0.525739	0.0803785	1.89665e-09	0.00683875	5	SNP_6163497	6163497	0	-0.575121	0.0509307	2.70638e-24
ENSSSCG00000031958	KCTD2	chr12	STR_6255878	6255878	CT	59	-0.59514	0.0569672	1.19887e-20	3.22558e-07	21	SNP_6239125	6239125	0	0.683367	0.0454525	4.05501e-37
ENSSSCG00000017218	CDR2L	chr12	STR_6255878	6255878	CT	59	-0.618111	0.0557245	1.43412e-22	0.00166968	21	SNP_6250441	6250441	0	0.648043	0.0474154	2.33279e-32
ENSSSCG00000017219	HID1	chr12	STR_6195915	6195915	AC	37	-0.435	0.0605695	1.03818e-11	1.25881e-08	820	SNP_6206276	6206276	0	0.542179	0.0523125	2.86257e-21
ENSSSCG00000017226	FADS6	chr12	STR_6527130	6527130	GT	40	-0.344972	0.0635709	1.52388e-07	6.8914e-05	248	SNP_6920626	6920626	0	-0.44875	0.0556367	2.75064e-14
ENSSSCG00000035960	protein_coding	chr12	STR_6770676	6770676	GT	144	0.480571	0.0821345	4.77046e-08	0.00757958	3	SNP_6851492	6851492	0	0.481321	0.0545713	1.75224e-16
ENSSSCG00000020967	protein_coding	chr12	STR_6095711	6095711	GGTTGT	76	0.322994	0.0701519	7.75303e-06	0.000287901	194	SNP_6430509	6430509	0	0.44813	0.055656	3.01317e-14
ENSSSCG00000033918	protein_coding	chr12	STR_7473316	7473316	CTGTGG	78	0.441738	0.0668692	4.30902e-10	0.0016751	58	SNP_7001290	7001290	0	-0.503133	0.0538033	4.33387e-18
ENSSSCG00000040989	GPRC5C	chr12	STR_6808753	6808753	GTTT	71	0.371139	0.0679043	1.46058e-07	0.0194989	8	SNP_7360482	7360482	0	0.358295	0.0581239	2.71191e-09
ENSSSCG00000017238	TTYH2	chr12	STR_7108960	7108960	ATTT	118	-0.560908	0.0699685	3.87346e-13	1.1162e-07	110	SNP_6870726	6870726	0	0.638412	0.0479191	3.61706e-31
ENSSSCG00000017239	RPL38	chr12	STR_6255878	6255878	CT	59	0.305811	0.067492	1.01099e-05	0.00565415	51	SNP_6277337	6277337	0	-0.313071	0.0591276	2.55066e-07
ENSSSCG00000017248	COG1	chr12	STR_7725430	7725430	T	109	-0.373212	0.0760039	2.36239e-06	0.00104071	104	SNP_7758540	7758540	0	0.421759	0.0564492	1.22975e-12
ENSSSCG00000017251	SOX9	chr12	STR_9091685	9091685	A	122	-0.391567	0.0789022	2.04361e-06	0.0308696	7	SNP_9216103	9216103	0	0.342078	0.0585014	1.50518e-08
ENSSSCG00000034358	KCNJ16	chr12	STR_10469292	10469292	T	70	-0.479324	0.0640083	2.62783e-12	0.00270834	35	SNP_11229093	11229093	0	0.499031	0.0539512	8.86849e-18
ENSSSCG00000017254	MAP2K6	chr12	STR_11278796	11278796	AATG	89	0.34124	0.0723059	4.93779e-06	0.000526678	127	SNP_11131508	11131508	0	0.416025	0.0566139	2.64224e-12
ENSSSCG00000032844	protein_coding	chr12	STR_11371808	11371808	ATGG	78	-0.60182	0.0595265	2.58527e-19	5.18578e-06	64	SNP_11160612	11160612	0	-0.641451	0.0477615	1.53931e-31
ENSSSCG00000017256	ABCA6	chr12	STR_10684385	10684385	AAAC	64	0.435988	0.0646128	1.68902e-10	1.01483e-06	255	SNP_11140552	11140552	0	0.541098	0.0523558	3.55173e-21
ENSSSCG00000017257	ABCA9	chr12	STR_10894928	10894928	T	126	-0.410428	0.0793701	8.42252e-07	0.00255603	66	SNP_11424620	11424620	0	0.454844	0.0554445	1.11221e-14
ENSSSCG00000026473	ABCA8	chr12	STR_11246019	11246019	AAAC	89	0.427235	0.0695493	5.62156e-09	0.0019756	60	SNP_11342859	11342859	0	0.5037	0.0537827	3.92224e-18
ENSSSCG00000017258	FAM20A	chr12	STR_11240516	11240516	T	82	-0.383332	0.0696198	1.28199e-07	0.00263236	52	SNP_11549796	11549796	0	-0.40963	0.0567943	6.0949e-12
ENSSSCG00000017260	WIPI1	chr12	STR_11847374	11847374	CT	84	0.36713	0.070516	5.38778e-07	0.000436674	378	SNP_11734934	11734934	0	0.407037	0.0568665	8.51123e-12
ENSSSCG00000017261	ARSG	chr12	STR_11751217	11751217	AC	138	0.412866	0.0831435	2.29112e-06	3.36967e-05	116	SNP_11880558	11880558	0	0.43519	0.0560526	1.93581e-13
ENSSSCG00000017262	SLC16A6	chr12	STR_12055634	12055634	AATT	116	0.359067	0.0783218	9.89038e-06	0.00862683	19	SNP_11845581	11845581	0	-0.395598	0.0571786	3.58912e-11
ENSSSCG00000017264	AMZ2	chr12	STR_12290416	12290416	T	153	0.461252	0.0865886	5.73148e-07	0.00249456	28	SNP_12273298	12273298	0	-0.431678	0.0561578	3.16424e-13
ENSSSCG00000040910	APOH	chr12	STR_12807433	12807433	GTTT	63	0.337629	0.0674064	1.22272e-06	1.57971e-05	195	SNP_12850894	12850894	0	-0.426637	0.0563069	6.34319e-13
ENSSSCG00000017273	PSMD12	chr12	STR_13206499	13206499	ATTT	90	0.332116	0.0727724	9.66384e-06	0.000126738	620	SNP_13317561	13317561	0	0.40312	0.0569746	1.40189e-11
ENSSSCG00000032176	SMURF2	chr12	STR_14598723	14598723	A	99	0.364879	0.0738375	1.94713e-06	0.00896244	14	SNP_14366334	14366334	0	0.452053	0.0555329	1.6875e-14
ENSSSCG00000032092	DDX5	chr12	STR_14581700	14581700	GTTTT	75	-0.323923	0.0699365	6.8649e-06	0.00593656	25	SNP_14723799	14723799	0	0.328152	0.0588098	6.07694e-08
ENSSSCG00000036057	POLG2	chr12	STR_14457122	14457122	A	56	0.329489	0.0664308	1.49293e-06	0.000894532	194	SNP_14640125	14640125	0	-0.40381	0.0569556	1.2845e-11
ENSSSCG00000040685	#N/A	chr12	STR_14457122	14457122	A	56	-0.300331	0.0671116	1.27472e-05	0.000265722	484	SNP_14723799	14723799	0	0.327503	0.0588238	6.47424e-08
ENSSSCG00000035742	#N/A	chr12	STR_14581700	14581700	GTTTT	75	-0.358672	0.0690036	5.35275e-07	0.00322434	41	SNP_14723799	14723799	0	0.357426	0.0581447	2.98027e-09
ENSSSCG00000017277	PECAM1	chr12	STR_14967404	14967404	T	103	-0.439471	0.0721497	8.49834e-09	0.000282323	127	SNP_14976668	14976668	0	0.506344	0.0536864	2.45774e-18
ENSSSCG00000039909	ICAM2	chr12	STR_14604130	14604130	T	124	0.445281	0.07735	5.5789e-08	0.000120414	7	SNP_14971333	14971333	0	0.418705	0.0565372	1.85142e-12
ENSSSCG00000037478	protein_coding	chr12	STR_15197349	15197349	AC	98	-0.440783	0.0709626	4.35304e-09	0.00235434	119	SNP_14971326	14971326	0	0.448528	0.0556436	2.84211e-14
ENSSSCG00000017285	protein_coding	chr12	STR_14299628	14299628	CTGTGG	108	0.366715	0.0759614	3.37177e-06	0.0458038	1	SNP_16007379	16007379	0	0.3639	0.0579888	1.46601e-09
ENSSSCG00000028698	CCDC47	chr12	STR_14684228	14684228	ATT	91	-0.351324	0.0724495	2.82038e-06	1.93245e-10	250	SNP_15151832	15151832	0	-0.540106	0.0523955	4.32638e-21
ENSSSCG00000017290	STRADA	chr12	STR_15197349	15197349	AC	98	-0.32961	0.074639	1.8433e-05	0.001317	119	SNP_15110388	15110388	0	0.367791	0.0578936	9.49751e-10
ENSSSCG00000017300	MRC2	chr12	STR_16246039	16246039	AAAC	61	-0.427729	0.0644007	2.95208e-10	0.000127153	259	SNP_16109427	16109427	0	0.482664	0.0545253	1.40575e-16
ENSSSCG00000033421	protein_coding	chr12	STR_16377178	16377178	A	127	-0.502013	0.0755632	7.45521e-10	0.00249723	49	SNP_16344818	16344818	0	0.471078	0.0549166	9.10874e-16
ENSSSCG00000017306	ITGB3	chr12	STR_16903613	16903613	GTTT	88	-0.411752	0.0698932	2.00414e-08	0.000910968	128	SNP_16751602	16751602	0	-0.437117	0.0559945	1.47486e-13
ENSSSCG00000017311	MAPT	chr12	STR_16945880	16945880	GTT	69	-0.613928	0.0574176	3.60199e-21	5.76243e-07	95	SNP_17102005	17102005	0	0.689273	0.0451055	5.56765e-38
ENSSSCG00000030183	protein_coding	chr12	STR_18727369	18727369	ATTT	122	-0.395489	0.0787582	1.57955e-06	0.015337	3	SNP_18342565	18342565	0	-0.33054	0.0587579	4.80681e-08
ENSSSCG00000017325	PLEKHM1	chr12	STR_17854961	17854961	ATTT	74	0.381481	0.068146	7.77862e-08	3.99486e-07	478	SNP_17851796	17851796	0	0.561083	0.0515341	5.78668e-23
ENSSSCG00000017328	ARHGAP27	chr12	STR_18210708	18210708	T	107	-0.342313	0.0764624	1.48414e-05	5.27343e-05	215	SNP_17612026	17612026	0	0.301533	0.0593596	7.25388e-07
ENSSSCG00000017337	ACBD4	chr12	STR_18272393	18272393	CG	130	-0.417754	0.0803062	7.60789e-07	0.00758737	36	SNP_18399740	18399740	0	0.428121	0.0562632	5.17502e-13
ENSSSCG00000017340	DCAKD	chr12	STR_18334243	18334243	AAAC	47	0.447647	0.06156	6.82846e-12	1.03923e-10	284	SNP_18180195	18180195	0	-0.592789	0.0501394	4.62299e-26
ENSSSCG00000017343	GFAP	chr12	STR_18506058	18506058	CTGG	59	0.442732	0.0635621	4.67458e-11	1.44928e-05	89	SNP_18466424	18466424	0	0.534356	0.0526236	1.34051e-20
ENSSSCG00000017346	EFTUD2	chr12	STR_18360743	18360743	AAAAG	69	-0.556988	0.0604115	5.88322e-17	0.00268254	116	SNP_18880579	18880579	0	0.57599	0.0508926	2.2279e-24
ENSSSCG00000021306	GJC1	chr12	STR_18360743	18360743	AAAAG	69	-0.333752	0.0685685	2.37871e-06	0.00235897	153	SNP_18505409	18505409	0	0.322622	0.0589282	1.03769e-07
ENSSSCG00000025414	PYY	chr12	STR_19243334	19243334	GTTTT	95	-0.535527	0.0661477	1.25118e-13	0.0597777	6	SNP_19301313	19301313	0	0.5715	0.0510885	6.0474e-24
ENSSSCG00000023014	protein_coding	chr12	STR_19338374	19338374	AC	78	-0.362225	0.0694739	5.04222e-07	5.0199e-07	75	SNP_19281046	19281046	0	-0.540628	0.0523747	3.89993e-21
ENSSSCG00000020744	DUSP3	chr12	STR_19338374	19338374	AC	78	-0.410173	0.067977	8.89943e-09	1.69458e-05	295	SNP_19354759	19354759	0	-0.464831	0.0551226	2.4236e-15
ENSSSCG00000017378	DHX8	chr12	STR_19790438	19790438	T	90	-0.347478	0.0723442	3.44001e-06	0.00059943	374	SNP_19106407	19106407	0	-0.353532	0.0582368	4.5318e-09
ENSSSCG00000030211	NBR1	chr12	STR_19291686	19291686	AAAACC	77	0.357773	0.0694094	6.61704e-07	0.0146096	13	SNP_19776781	19776781	0	-0.423032	0.0564122	1.03568e-12
ENSSSCG00000022101	BRCA1	chr12	STR_19885861	19885861	AAAC	106	-0.340403	0.0762668	1.56324e-05	0.00114322	163	SNP_19742188	19742188	0	0.399868	0.0570633	2.11097e-11
ENSSSCG00000025507	RPL27	chr12	STR_19790438	19790438	T	90	0.376037	0.0714891	4.33869e-07	0.00134024	205	SNP_19894729	19894729	0	0.318243	0.0590205	1.57349e-07
ENSSSCG00000035057	RUNDC1	chr12	STR_19911276	19911276	AAAAT	99	0.379394	0.0733759	6.93068e-07	0.0023066	102	SNP_19965121	19965121	0	-0.363539	0.0579976	1.52566e-09
ENSSSCG00000035199	PTGES3L	chr12	STR_20581573	20581573	CTG	60	-0.441144	0.063778	6.23187e-11	0.0282464	5	SNP_20581593	20581593	0	0.465546	0.0550992	2.16914e-15
ENSSSCG00000017383	protein_coding	chr12	STR_19652028	19652028	GTTT	59	0.383286	0.0654744	1.95323e-08	0.00174939	31	SNP_19996186	19996186	0	0.454781	0.0554465	1.12273e-14
ENSSSCG00000037487	protein_coding	chr12	STR_20970024	20970024	T	133	-0.464166	0.0792237	3.87316e-08	1.05316e-13	380	SNP_20005008	20005008	0	0.662016	0.0466612	3.64952e-34
ENSSSCG00000017384	AOC2	chr12	STR_20038145	20038145	GT	112	-0.547592	0.0692495	5.92346e-13	0.0369071	1	SNP_20028204	20028204	0	-0.601778	0.0497226	5.28775e-27
ENSSSCG00000017388	COA3	chr12	STR_20187448	20187448	AAAG	132	-0.390485	0.0820144	5.19522e-06	0.000367654	318	SNP_20063215	20063215	0	0.450585	0.0555792	2.0981e-14
ENSSSCG00000017389	RAMP2	chr12	STR_20101587	20101587	CTTT	144	-0.427402	0.0846731	1.70956e-06	0.110189	2	SNP_19446942	19446942	0	-0.315672	0.059074	2.0028e-07
ENSSSCG00000017382	EZH1	chr12	STR_20560634	20560634	T	116	-0.365419	0.0781146	6.68233e-06	0.000620291	122	SNP_20107024	20107024	0	0.451112	0.0555626	1.9406e-14
ENSSSCG00000036106	TUBG2	chr12	STR_19806804	19806804	ATGT	76	0.446174	0.0663378	2.18674e-10	8.75326e-07	155	SNP_20177375	20177375	0	0.564529	0.051388	2.76523e-23
ENSSSCG00000017397	MLX	chr12	STR_20505942	20505942	CT	67	-0.491553	0.0630123	3.90357e-13	5.30755e-09	483	SNP_20257572	20257572	0	0.628414	0.0484286	5.62626e-30
ENSSSCG00000017401	ATP6V0A1	chr12	STR_20740383	20740383	T	127	0.444747	0.0782539	8.17547e-08	0.0514238	2	SNP_19997945	19997945	0	-0.407978	0.0568404	7.54247e-12
ENSSSCG00000017402	STAT5A	chr12	STR_20404036	20404036	T	109	-0.457181	0.0728603	3.61257e-09	0.0187746	10	SNP_20582453	20582453	0	0.466433	0.0550701	1.88923e-15
ENSSSCG00000017406	STAT5B	chr12	STR_20441492	20441492	A	103	-0.360544	0.0749197	3.50981e-06	0.0111695	16	SNP_21116719	21116719	0	-0.344078	0.0584559	1.22491e-08
ENSSSCG00000017415	TTC25	chr12	STR_20450047	20450047	GT	113	0.448273	0.0742341	1.24329e-08	0.0576654	2	SNP_21089842	21089842	0	0.372936	0.0577659	5.30172e-10
ENSSSCG00000017421	ACLY	chr12	STR_20505942	20505942	CT	67	-0.365074	0.0673632	1.78796e-07	0.00130969	150	SNP_21072017	21072017	0	0.370261	0.0578325	7.18793e-10
ENSSSCG00000017428	JUP	chr12	STR_20912097	20912097	AACCCT	103	0.416688	0.0730166	5.68892e-08	0.000576512	163	SNP_19990965	19990965	0	-0.497683	0.0539994	1.11969e-17
ENSSSCG00000017446	protein_coding	chr12	STR_20912097	20912097	AACCCT	103	0.457914	0.0714059	1.64034e-09	3.19512e-07	532	SNP_21093404	21093404	0	0.554645	0.0518035	2.24671e-22
ENSSSCG00000028522	KRT10	chr12	STR_21608893	21608893	ATT	63	-0.318959	0.0678711	4.9193e-06	0.0018002	59	SNP_21665098	21665098	0	-0.389278	0.0573464	7.76534e-11
ENSSSCG00000017472	IGFBP4	chr12	STR_22243008	22243008	T	127	0.428478	0.0789437	2.67255e-07	0.00386509	69	SNP_21957340	21957340	0	0.323707	0.0589052	9.35092e-08
ENSSSCG00000029102	MED24	chr12	STR_22370488	22370488	ATTTT	65	-0.335927	0.0677986	1.57828e-06	0.000132303	539	SNP_22288245	22288245	0	-0.392761	0.0572543	5.08555e-11
ENSSSCG00000017488	CSF3	chr12	STR_22444073	22444073	A	138	0.607103	0.0725388	1.23488e-13	0.000160261	301	SNP_22396955	22396955	0	0.554107	0.0518258	2.51319e-22
ENSSSCG00000021018	GSDMB	chr12	STR_23013781	23013781	AAAC	104	-0.33989	0.0757848	1.41811e-05	0.00308045	103	SNP_22417482	22417482	0	-0.371495	0.0578018	6.24828e-10
ENSSSCG00000017496	MIEN1	chr12	STR_23305825	23305825	T	116	0.35418	0.0784783	1.32977e-05	0.00062913	12	SNP_22589682	22589682	0	0.33552	0.0586484	2.92928e-08
ENSSSCG00000017502	PGAP3	chr12	STR_22825046	22825046	T	82	-0.318403	0.0714548	1.48189e-05	2.67993e-05	227	SNP_22940505	22940505	0	0.348824	0.0583468	7.46662e-09
ENSSSCG00000017499	STARD3	chr12	STR_22041851	22041851	CCCG	78	-0.491306	0.0649195	1.89335e-12	0.0013647	163	SNP_22736351	22736351	0	0.522888	0.0530682	1.19983e-19
ENSSSCG00000017498	PPP1R1B	chr12	STR_23373855	23373855	AGG	74	-0.418545	0.0669531	2.76613e-09	0.00258001	56	SNP_22727091	22727091	0	0.479812	0.0546227	2.24149e-16
ENSSSCG00000017507	protein_coding	chr12	STR_23008323	23008323	AAAC	83	-0.412392	0.0688656	1.17353e-08	2.97618e-08	172	SNP_22990694	22990694	0	0.606883	0.0494816	1.49664e-27
ENSSSCG00000022187	CISD3	chr12	STR_23372924	23372924	GTT	57	-0.358067	0.0658578	1.56186e-07	3.17409e-07	1624	SNP_23442913	23442913	0	-0.451482	0.055551	1.83709e-14
ENSSSCG00000018058	ARHGAP23	chr12	STR_23518518	23518518	AG	82	0.319658	0.071423	1.36515e-05	0.00539232	24	SNP_23643667	23643667	0	-0.329472	0.0587812	5.33956e-08
ENSSSCG00000023263	MRPL45	chr12	STR_23689369	23689369	C	83	-0.563388	0.0624543	3.25875e-16	0.000292576	246	SNP_23758852	23758852	0	-0.578445	0.0507846	1.28239e-24
ENSSSCG00000017515	TBKBP1	chr12	STR_23689369	23689369	C	83	0.641713	0.0579756	6.34944e-22	5.24181e-06	273	SNP_23975071	23975071	0	0.68067	0.0456091	9.88548e-37
ENSSSCG00000017521	SCRN2	chr12	STR_23566576	23566576	GTTT	91	0.488918	0.0675029	1.53655e-11	7.13266e-13	455	SNP_24222477	24222477	0	0.682646	0.0454944	5.15017e-37
ENSSSCG00000017520	LRRC46	chr12	STR_24052850	24052850	AAAC	73	0.318035	0.0697042	9.18098e-06	6.65933e-06	124	SNP_24075415	24075415	0	0.362778	0.058016	1.65958e-09
ENSSSCG00000032782	PNPO	chr12	STR_24619491	24619491	GTTT	60	-0.405147	0.064973	2.667e-09	2.53809e-14	552	SNP_24199439	24199439	0	0.642284	0.0477181	1.216e-31
ENSSSCG00000017524	CDK5RAP3	chr12	STR_23296909	23296909	T	101	-0.432145	0.0719718	1.28564e-08	1.1364e-08	541	SNP_24224767	24224767	0	0.552954	0.0518735	3.19317e-22
ENSSSCG00000017533	HOXB2	chr12	STR_25607857	25607857	T	103	-0.383092	0.0741942	7.34468e-07	8.94731e-08	454	SNP_24770459	24770459	0	0.421042	0.0564699	1.35427e-12
ENSSSCG00000017543	CALCOCO2	chr12	STR_25677766	25677766	AAAAC	91	-0.335882	0.0728867	8.0275e-06	0.00105799	20	SNP_25055170	25055170	0	0.334463	0.0586718	3.25633e-08
ENSSSCG00000021461	SNF8	chr12	STR_25135752	25135752	GTT	100	0.403384	0.0727959	1.2304e-07	0.0132766	9	SNP_25162174	25162174	0	-0.423335	0.0564034	9.94165e-13
ENSSSCG00000027677	protein_coding	chr12	STR_24619491	24619491	GTTT	60	0.338928	0.0668606	9.14477e-07	0.000419288	394	SNP_24981004	24981004	0	0.387234	0.0574001	9.93281e-11
ENSSSCG00000040942	protein_coding	chr12	STR_24647092	24647092	A	119	-0.360088	0.0791291	1.15568e-05	0.000438721	113	SNP_25614313	25614313	0	0.360146	0.0580796	2.21636e-09
ENSSSCG00000035224	protein_coding	chr12	STR_26055710	26055710	AAAAC	83	-0.443886	0.0677375	6.08129e-10	0.000819992	31	SNP_24903348	24903348	0	-0.462641	0.0551939	3.39975e-15
ENSSSCG00000017548	NGFR	chr12	STR_24928957	24928957	ATTT	64	-0.445273	0.0642856	6.18252e-11	1.47104e-11	190	SNP_25703939	25703939	0	-0.6472	0.04746	2.97774e-32
ENSSSCG00000037168	TMEM92	chr12	STR_26487812	26487812	GTTT	96	0.357917	0.0733626	2.53445e-06	0.273234	1	SNP_26860177	26860177	0	0.287518	0.0596285	2.43313e-06
ENSSSCG00000023783	MRPL27	chr12	STR_26812192	26812192	AAAAAC	72	0.343891	0.0688515	1.35205e-06	0.000321746	451	SNP_26682128	26682128	0	0.385283	0.0574509	1.25434e-10
ENSSSCG00000017566	ACSF2	chr12	STR_26727647	26727647	A	107	0.442725	0.0729689	1.00286e-08	0.00118368	275	SNP_26839782	26839782	0	0.475317	0.0547749	4.63545e-16
ENSSSCG00000017567	RSAD1	chr12	STR_26812192	26812192	AAAAAC	72	-0.330502	0.0692032	3.61742e-06	3.43638e-05	351	SNP_26748442	26748442	0	0.425343	0.0563449	7.5691e-13
ENSSSCG00000017561	ABCC3	chr12	STR_26981333	26981333	A	74	-0.350315	0.0690494	9.50264e-07	4.78018e-05	556	SNP_27179529	27179529	0	-0.46396	0.055151	2.77351e-15
ENSSSCG00000017591	NME2	chr12	STR_27423635	27423635	ATTT	77	0.357953	0.0694043	6.52638e-07	5.90257e-06	726	SNP_27655167	27655167	0	0.431913	0.0561508	3.06233e-13
ENSSSCG00000017601	TOM1L1	chr12	STR_31220219	31220219	AT	109	-0.613366	0.0647028	5.65175e-17	2.75489e-07	56	SNP_31768261	31768261	0	-0.658006	0.0468805	1.23131e-33
ENSSSCG00000017605	MMD	chr12	STR_32121309	32121309	AAAC	74	0.402452	0.0674872	1.23845e-08	5.36673e-06	408	SNP_31647516	31647516	0	0.465672	0.0550951	2.12712e-15
ENSSSCG00000017608	protein_coding	chr12	STR_31516245	31516245	AAAC	86	-0.357494	0.0712104	1.281e-06	0.00209412	142	SNP_31169557	31169557	0	0.413541	0.0566844	3.66352e-12
ENSSSCG00000017609	ANKFN1	chr12	STR_32563220	32563220	ATTTT	140	0.528317	0.0781611	5.58778e-10	0.00166386	218	SNP_32676512	32676512	0	-0.514258	0.0533941	5.9174e-19
ENSSSCG00000017610	protein_coding	chr12	STR_32563220	32563220	ATTTT	140	0.451199	0.0821542	2.31698e-07	0.00016707	367	SNP_33109772	33109772	0	-0.462982	0.0551828	3.2254e-15
ENSSSCG00000036437	NOG	chr12	STR_33206194	33206194	T	72	-0.444794	0.065671	1.60588e-10	2.17573e-05	495	SNP_32795987	32795987	0	0.532467	0.0526977	1.93444e-20
ENSSSCG00000017613	COIL	chr12	STR_33124808	33124808	A	125	-0.453268	0.0772919	3.38187e-08	0.000619105	121	SNP_32459488	32459488	0	0.470625	0.0549317	9.78579e-16
ENSSSCG00000017617	SCPEP1	chr12	STR_33087251	33087251	A	106	-0.392166	0.0746133	4.90523e-07	0.000393541	267	SNP_33183280	33183280	0	-0.452302	0.0555251	1.6262e-14
ENSSSCG00000035193	MRPS23	chr12	STR_34163538	34163538	C	123	0.545535	0.0721311	5.44578e-12	0.000136083	231	SNP_34047767	34047767	0	-0.603788	0.0496281	3.22575e-27
ENSSSCG00000017624	CUEDC1	chr12	STR_34426715	34426715	GTTT	118	0.390539	0.0778038	1.54837e-06	0.00121525	113	SNP_33989183	33989183	0	-0.428408	0.0562548	4.97485e-13
ENSSSCG00000020962	DYNLL2	chr12	STR_34898129	34898129	CTTTTT	70	0.314694	0.069227	9.77906e-06	0.014666	5	SNP_34594120	34594120	0	-0.285255	0.0596706	2.94056e-06
ENSSSCG00000017635	MKS1	chr12	STR_34410849	34410849	GTTT	131	0.426334	0.0802673	4.71319e-07	0.0487329	4	SNP_34532153	34532153	0	-0.325515	0.0588666	7.85387e-08
ENSSSCG00000017636	LPO	chr12	STR_34295333	34295333	GTTTT	89	-0.398695	0.0705449	6.62667e-08	0.00015851	216	SNP_34585339	34585339	0	-0.486884	0.0543797	6.99271e-17
ENSSSCG00000017643	SEPT4	chr12	STR_35757797	35757797	AAGG	49	-0.315494	0.0656387	2.93149e-06	0.000954249	233	SNP_34637290	34637290	0	0.357117	0.058152	3.08157e-09
ENSSSCG00000017645	TEX14	chr12	STR_35463778	35463778	AAG	98	0.392518	0.0727122	2.39022e-07	1.40837e-05	174	SNP_34534553	34534553	0	0.426411	0.0563135	6.54227e-13
ENSSSCG00000038932	PPM1E	chr12	STR_35659886	35659886	ATCC	46	0.565073	0.056664	1.88245e-19	1.22756e-06	397	SNP_34640705	34640705	0	-0.609209	0.0493706	8.35611e-28
ENSSSCG00000023727	TRIM37	chr12	STR_35386926	35386926	AAAAC	137	0.40426	0.0831495	3.53166e-06	0.00146672	137	SNP_35392703	35392703	0	-0.379992	0.0575874	2.34357e-10
ENSSSCG00000030262	protein_coding	chr12	STR_35343109	35343109	AAATT	92	0.378151	0.0718517	4.33235e-07	0.000497588	153	SNP_34547186	34547186	0	-0.422907	0.0564159	1.05343e-12
ENSSSCG00000017671	protein_coding	chr12	STR_36043978	36043978	ATTT	131	-0.470389	0.0783056	1.85699e-08	0.0128352	21	SNP_36019539	36019539	0	-0.362422	0.0580247	1.72604e-09
ENSSSCG00000017690	DHRS11	chr12	STR_37117539	37117539	AAAAAC	61	0.312633	0.0676757	6.93581e-06	0.000665275	284	SNP_38906442	38906442	0	-0.358389	0.0581217	2.68439e-09
ENSSSCG00000017696	C17orf78	chr12	STR_38426817	38426817	AT	70	0.415004	0.0663554	2.62685e-09	8.91592e-05	266	SNP_38832030	38832030	0	0.512865	0.053446	7.62277e-19
ENSSSCG00000022417	HNF1B	chr12	STR_39839557	39839557	T	82	0.36061	0.0703062	7.62851e-07	0.000119146	912	SNP_39638433	39638433	0	-0.407312	0.0568589	8.21624e-12
ENSSSCG00000039569	protein_coding	chr12	STR_39479002	39479002	A	119	-0.451662	0.0756745	1.89264e-08	0.00012532	213	SNP_38489118	38489118	0	0.502723	0.0538182	4.65765e-18
ENSSSCG00000031292	protein_coding	chr12	STR_39444545	39444545	GTTT	151	-0.505454	0.0834152	2.07435e-08	6.43771e-12	15	SNP_39392970	39392970	0	0.691453	0.044976	2.64329e-38
ENSSSCG00000032343	protein_coding	chr12	STR_38712353	38712353	CT	108	0.360301	0.0761657	5.12726e-06	7.09665e-05	178	SNP_38680420	38680420	0	-0.423618	0.0563952	9.56772e-13
ENSSSCG00000036746	RASL10B	chr12	STR_39633346	39633346	ACAT	71	-0.362304	0.068159	3.0082e-07	0.00011481	246	SNP_39818012	39818012	0	0.463681	0.0551601	2.89569e-15
ENSSSCG00000017712	AP2B1	chr12	STR_39454661	39454661	CT	87	-0.32896	0.0722158	9.91402e-06	0.000879155	224	SNP_39922507	39922507	0	0.369419	0.0578534	7.90579e-10
ENSSSCG00000017713	PEX12	chr12	STR_39839557	39839557	T	82	0.34004	0.0708862	3.41946e-06	0.000183475	1235	SNP_39558571	39558571	0	0.408787	0.0568178	6.79622e-12
ENSSSCG00000026989	RAD51D	chr12	STR_39150332	39150332	ATTC	98	0.341998	0.0742899	8.41771e-06	7.57574e-05	514	SNP_40152608	40152608	0	-0.433691	0.0560976	2.38922e-13
ENSSSCG00000032552	protein_coding	chr12	STR_40211707	40211707	ATTT	102	0.498158	0.0694225	2.73568e-11	0.00810329	54	SNP_39502468	39502468	0	0.470648	0.0549309	9.74996e-16
ENSSSCG00000022196	CCT6B	chr12	STR_40121967	40121967	AG	86	-0.45113	0.0680493	4.17911e-10	2.97383e-05	539	SNP_40245175	40245175	0	-0.507336	0.0536501	2.05989e-18
ENSSSCG00000017727	TMEM98	chr12	STR_42012405	42012405	AAAT	96	0.563727	0.0648937	3.86739e-15	2.53538e-09	389	SNP_42086268	42086268	0	-0.681229	0.0455767	8.22472e-37
ENSSSCG00000017732	ZNF207	chr12	STR_41580577	41580577	CCTT	71	-0.333587	0.0689385	2.7226e-06	0.00109353	231	SNP_42637204	42637204	0	0.382355	0.0575267	1.77505e-10
ENSSSCG00000017733	C17orf75	chr12	STR_42539088	42539088	CTTT	123	0.370735	0.0799331	8.21301e-06	0.000186753	192	SNP_42771318	42771318	0	0.498116	0.0539839	1.03905e-17
ENSSSCG00000017737	RNF135	chr12	STR_42947814	42947814	CCTT	101	0.353442	0.0746575	4.87837e-06	4.05873e-05	942	SNP_42266628	42266628	0	-0.386199	0.0574271	1.1243e-10
ENSSSCG00000017738	ADAP2	chr12	STR_42838644	42838644	ATTT	119	0.478597	0.0744739	1.94081e-09	8.34311e-05	172	SNP_42836185	42836185	0	0.479926	0.0546189	2.20026e-16
ENSSSCG00000017741	TEFM	chr12	STR_43353871	43353871	T	120	0.41637	0.0773959	3.10966e-07	5.93937e-05	1174	SNP_42955432	42955432	0	-0.486353	0.0543981	7.63912e-17
ENSSSCG00000017743	CRLF3	chr12	STR_42640055	42640055	AC	83	0.343718	0.0709872	2.81355e-06	4.04656e-05	152	SNP_42933137	42933137	0	0.469693	0.0549626	1.1335e-15
ENSSSCG00000017745	UTP6	chr12	STR_42805615	42805615	GTTT	78	0.37516	0.0690915	1.80702e-07	0.00111872	162	SNP_43125310	43125310	0	-0.377753	0.0576444	3.04307e-10
ENSSSCG00000017747	RAB11FIP4	chr12	STR_43349151	43349151	AAAAT	83	-0.358311	0.0705737	9.74021e-07	0.000670051	156	SNP_43924639	43924639	0	0.427333	0.0562865	5.76652e-13
ENSSSCG00000017751	OMG	chr12	STR_43682832	43682832	GTTT	104	-0.335362	0.0759157	1.87249e-05	0.00106127	134	SNP_43942420	43942420	0	0.325416	0.0588687	7.92919e-08
ENSSSCG00000017754	protein_coding	chr12	STR_44400910	44400910	AAAG	68	0.32039	0.0687233	5.88548e-06	0.0237016	3	SNP_44192244	44192244	0	-0.342818	0.0584846	1.3949e-08
ENSSSCG00000017756	NLK	chr12	STR_44551357	44551357	AAAC	66	0.403991	0.0660173	5.17352e-09	0.0021875	23	SNP_44548277	44548277	0	0.512927	0.0534436	7.53747e-19
ENSSSCG00000028920	POLDIP2	chr12	STR_43912492	43912492	AAAAT	85	-0.408413	0.0693987	2.01523e-08	7.23624e-06	72	SNP_44755093	44755093	0	-0.445514	0.0557374	4.41657e-14
ENSSSCG00000025748	SEBOX	chr12	STR_44325910	44325910	AAAAAC	64	-0.441232	0.0644291	9.60993e-11	3.45493e-11	935	SNP_44647764	44647764	0	-0.614941	0.0490944	1.94697e-28
ENSSSCG00000030358	SARM1	chr12	STR_45037262	45037262	ACAGCC	74	-0.442585	0.0661076	2.53089e-10	3.16407e-05	37	SNP_44660529	44660529	0	-0.504906	0.0537389	3.17077e-18
ENSSSCG00000023478	SLC46A1	chr12	STR_45250031	45250031	AAACC	71	-0.466461	0.0646841	1.33367e-11	2.54696e-11	1104	SNP_44676645	44676645	0	-0.658407	0.0468587	1.0911e-33
ENSSSCG00000026706	PIGS	chr12	STR_45683711	45683711	ATTT	131	0.36677	0.0825518	1.91038e-05	#N/A	#N/A	SNP_44812301	44812301	0	-0.232871	0.0605457	0.000151219
ENSSSCG00000017764	KIAA0100	chr12	STR_45069340	45069340	CTTTTT	127	-0.392418	0.0803622	2.98785e-06	0.000961666	219	SNP_44125329	44125329	0	0.297679	0.0594349	1.01832e-06
ENSSSCG00000017773	SUPT6H	chr12	STR_45250031	45250031	AAACC	71	0.332628	0.0689632	2.91964e-06	9.56676e-06	1749	SNP_44922155	44922155	0	0.4673	0.0550416	1.65015e-15
ENSSSCG00000017776	ERAL1	chr12	STR_45250031	45250031	AAACC	71	0.424701	0.0662046	1.1238e-09	0.000741873	115	SNP_44984870	44984870	0	0.488811	0.0543126	5.06662e-17
ENSSSCG00000017778	DHRS13	chr12	STR_44489371	44489371	T	148	-0.506804	0.0821943	1.18582e-08	0.0351235	3	SNP_44605331	44605331	0	-0.462607	0.055195	3.41751e-15
ENSSSCG00000035445	SEZ6	chr12	STR_44417654	44417654	A	75	0.309465	0.0702934	1.81641e-05	5.09464e-05	367	SNP_45534977	45534977	0	-0.406888	0.0568707	8.67543e-12
ENSSSCG00000017781	PIPOX	chr12	STR_45554889	45554889	AAAAC	76	0.438996	0.0666004	4.5582e-10	3.58236e-13	165	SNP_45586251	45586251	0	0.658289	0.0468651	1.13054e-33
ENSSSCG00000017785	NUFIP2	chr12	STR_45069340	45069340	CTTTTT	127	0.385562	0.0806151	4.58299e-06	0.000566198	496	SNP_46490552	46490552	0	-0.340852	0.0585291	1.70678e-08
ENSSSCG00000017790	TAOK1	chr12	STR_46573352	46573352	T	92	0.466228	0.0686633	1.90115e-10	0.00240712	99	SNP_45441259	45441259	0	0.429761	0.0562148	4.12773e-13
ENSSSCG00000017789	ABHD15	chr12	STR_46282592	46282592	ATTT	133	-0.402459	0.0818793	2.72469e-06	6.7579e-07	286	SNP_45437411	45437411	0	-0.544825	0.0522058	1.68274e-21
ENSSSCG00000017792	CORO6	chr12	STR_46169892	46169892	AAAAG	78	0.376757	0.0690432	1.58702e-07	0.001308	56	SNP_45881233	45881233	0	0.413243	0.0566928	3.80911e-12
ENSSSCG00000017799	CPD	chr12	STR_46474822	46474822	CT	122	0.445841	0.0767552	4.25258e-08	0.0075272	25	SNP_46475982	46475982	0	0.475038	0.0547842	4.84749e-16
ENSSSCG00000017804	ABR	chr12	STR_46787596	46787596	AAAAC	92	0.382302	0.0717192	3.15719e-07	0.00144978	174	SNP_46623160	46623160	0	-0.385334	0.0574496	1.24662e-10
ENSSSCG00000017803	TIMM22	chr12	STR_46901599	46901599	GTTTT	89	0.566192	0.0634057	7.00197e-16	1.754e-05	87	SNP_46903089	46903089	0	0.681496	0.0455612	7.53188e-37
ENSSSCG00000017806	MRM3	chr12	STR_47130387	47130387	GTTT	133	-0.430051	0.0807493	4.51175e-07	0.00277392	51	SNP_46653119	46653119	0	-0.447335	0.0556808	3.38553e-14
ENSSSCG00000017809	GEMIN4	chr12	STR_47618483	47618483	T	69	-0.338308	0.0684503	1.69532e-06	0.00198477	58	SNP_47013713	47013713	0	-0.378014	0.0576378	2.95186e-10
ENSSSCG00000017808	protein_coding	chr12	STR_47383715	47383715	CT	87	-0.446131	0.0684399	7.67071e-10	5.10591e-09	278	SNP_47107275	47107275	0	0.584577	0.0505117	3.16083e-25
ENSSSCG00000036675	protein_coding	chr12	STR_47130387	47130387	GTTT	133	-0.454684	0.0796624	7.87378e-08	0.0110352	35	SNP_47191403	47191403	0	-0.442827	0.0558203	6.51955e-14
ENSSSCG00000033812	CRK	chr12	STR_47619173	47619173	AAGG	130	-0.36926	0.0821416	1.53676e-05	0.000696659	331	SNP_47564970	47564970	0	-0.343176	0.0584765	1.34439e-08
ENSSSCG00000024071	SCARF1	chr12	STR_47534818	47534818	ACAGCC	105	-0.528965	0.0686088	1.49101e-12	0.000378477	240	SNP_47856909	47856909	0	-0.54053	0.0523786	3.97709e-21
ENSSSCG00000017817	PRPF8	chr12	STR_48501213	48501213	AAAC	58	0.298732	0.0674818	1.57124e-05	0.000381074	669	SNP_47795008	47795008	0	-0.304732	0.0592962	5.45329e-07
ENSSSCG00000017819	SMYD4	chr12	STR_48135692	48135692	AC	69	0.479443	0.063834	2.2678e-12	0.000576083	113	SNP_47775915	47775915	0	-0.535471	0.0525796	1.07827e-20
ENSSSCG00000038534	TSR1	chr12	STR_48195946	48195946	GTTTT	54	-0.313625	0.0664816	4.42579e-06	1.12637e-09	890	SNP_48409110	48409110	0	0.526205	0.0529409	6.41936e-20
ENSSSCG00000017829	SGSM2	chr12	STR_48195946	48195946	GTTTT	54	0.576701	0.0571983	1.17483e-19	1.11469e-05	458	SNP_48042388	48042388	0	-0.637669	0.0479575	4.45173e-31
ENSSSCG00000029709	SPATA22	chr12	STR_50158340	50158340	CTGTGG	83	0.543666	0.0634453	5.30249e-15	7.45015e-10	244	SNP_49608305	49608305	0	0.679492	0.0456771	1.45453e-36
ENSSSCG00000017861	ASPA	chr12	STR_48894853	48894853	A	120	-0.542672	0.0715008	4.32646e-12	1.6963e-09	413	SNP_49611273	49611273	0	0.649174	0.0473554	1.68005e-32
ENSSSCG00000017864	protein_coding	chr12	STR_50158340	50158340	CTGTGG	83	-0.418417	0.0686576	6.81851e-09	1.31173e-11	585	SNP_49732006	49732006	0	-0.635496	0.0480691	8.13803e-31
ENSSSCG00000017865	CTNS	chr12	STR_50355198	50355198	AAAT	116	0.650976	0.0637021	1.02273e-18	0.045403	4	SNP_49981638	49981638	0	-0.590013	0.0502662	8.90926e-26
ENSSSCG00000017866	TAX1BP3	chr12	STR_50335397	50335397	CTTT	87	0.363493	0.071241	8.85389e-07	1.53069e-05	702	SNP_50224362	50224362	0	-0.375195	0.0577091	4.09096e-10
ENSSSCG00000017867	EMC6	chr12	STR_50066520	50066520	GTTTTT	54	-0.388006	0.0645289	8.29272e-09	2.94814e-05	1113	SNP_50115719	50115719	0	-0.460307	0.0552695	4.86249e-15
ENSSSCG00000017868	protein_coding	chr12	STR_48847994	48847994	ATTT	102	0.329211	0.075601	2.40429e-05	0.000481836	124	SNP_49797330	49797330	0	-0.391704	0.0572824	5.78593e-11
ENSSSCG00000017869	ITGAE	chr12	STR_49370301	49370301	CT	117	0.361104	0.0785328	9.39209e-06	0.29934	1	SNP_49369957	49369957	0	0.290581	0.0595709	1.87785e-06
ENSSSCG00000017870	NCBP3	chr12	STR_50263342	50263342	GTTTT	66	-0.336257	0.0679664	1.63842e-06	0.000386652	533	SNP_49992487	49992487	0	-0.396378	0.0571576	3.25941e-11
ENSSSCG00000017873	CAMKK1	chr12	STR_50263342	50263342	GTTTT	66	-0.344154	0.0677602	8.94805e-07	0.00247174	39	SNP_50002298	50002298	0	-0.346522	0.0583999	9.50268e-09
ENSSSCG00000017876	CYB5D2	chr12	STR_50263342	50263342	GTTTT	66	-0.562907	0.0596489	1.30987e-17	2.60628e-05	267	SNP_50138600	50138600	0	0.635283	0.04808	8.63151e-31
ENSSSCG00000017877	ANKFY1	chr12	STR_50263342	50263342	GTTTT	66	0.440402	0.0647932	1.31082e-10	1.15409e-06	469	SNP_50236016	50236016	0	0.554269	0.0518191	2.43002e-22
ENSSSCG00000017880	SPNS3	chr12	STR_50203229	50203229	ACACGC	106	-0.337312	0.076357	1.88675e-05	0.000218343	504	SNP_50482028	50482028	0	0.312065	0.0591482	2.79906e-07
ENSSSCG00000017879	SPNS2	chr12	STR_50290794	50290794	ATGGTC	40	0.436069	0.0609498	1.25999e-11	4.54937e-06	552	SNP_50500936	50500936	0	0.531575	0.0527326	2.29812e-20
ENSSSCG00000017885	SMTNL2	chr12	STR_51326293	51326293	AC	62	-0.356035	0.066748	2.63521e-07	2.10505e-05	219	SNP_50622994	50622994	0	0.456099	0.0554046	9.20899e-15
ENSSSCG00000017888	SLC13A5	chr12	STR_51336902	51336902	CTTT	52	0.319165	0.0660293	2.61697e-06	0.0049208	45	SNP_50640973	50640973	0	0.330019	0.0587693	5.0603e-08
ENSSSCG00000035820	TXNDC17	chr12	STR_50731773	50731773	T	132	0.399855	0.0816553	2.92456e-06	0.13823	1	SNP_50731643	50731643	0	-0.32105	0.0589615	1.20586e-07
ENSSSCG00000036977	protein_coding	chr12	STR_51169289	51169289	AATG	72	-0.375776	0.0679497	1.072e-07	0.00147585	79	SNP_51502421	51502421	0	0.434378	0.056077	2.16987e-13
ENSSSCG00000034958	MIS12	chr12	STR_50799067	50799067	ACAT	53	0.359817	0.0651651	1.00985e-07	5.25246e-07	137	SNP_51496231	51496231	0	0.527326	0.0528977	5.18866e-20
ENSSSCG00000039064	DHX33	chr12	STR_51336902	51336902	CTTT	52	-0.481787	0.0610539	1.73895e-13	1.48103e-17	294	SNP_51542132	51542132	0	0.678052	0.0457599	2.32649e-36
ENSSSCG00000035048	protein_coding	chr12	STR_50613218	50613218	A	84	-0.405309	0.0693038	2.40435e-08	0.000993818	94	SNP_51815886	51815886	0	-0.397023	0.0571403	3.00916e-11
ENSSSCG00000036311	RPAIN	chr12	STR_51539955	51539955	ATTT	86	0.32614	0.0720801	1.12435e-05	0.00235557	137	SNP_51705930	51705930	0	0.33271	0.0587104	3.87801e-08
ENSSSCG00000017895	RABEP1	chr12	STR_51539955	51539955	ATTT	86	0.484508	0.0667019	1.25216e-11	0.0034435	114	SNP_51834641	51834641	0	0.459603	0.0552922	5.41467e-15
ENSSSCG00000017896	SCIMP	chr12	STR_51994936	51994936	AAAAC	49	0.369951	0.0642638	3.02951e-08	7.10025e-05	1115	SNP_52523270	52523270	0	-0.429672	0.0562174	4.17894e-13
ENSSSCG00000022999	ZNF232	chr12	STR_52462997	52462997	ACAGCC	85	-0.395482	0.0698303	6.07022e-08	0.00282605	24	SNP_51690474	51690474	0	0.458883	0.0553154	6.04158e-15
ENSSSCG00000017900	KIF1C	chr12	STR_52114663	52114663	ATTTT	55	0.33697	0.0660814	7.79499e-07	0.00051387	235	SNP_51921834	51921834	0	-0.443046	0.0558136	6.31731e-14
ENSSSCG00000017906	protein_coding	chr12	STR_51663972	51663972	GT	97	-0.327476	0.0744654	1.98107e-05	0.0755163	1	SNP_51054649	51054649	0	0.283798	0.0596975	3.319e-06
ENSSSCG00000017909	CHRNE	chr12	STR_52118179	52118179	T	111	0.415102	0.075037	1.41134e-07	0.0114116	5	SNP_52005980	52005980	0	0.406397	0.0568843	9.23806e-12
ENSSSCG00000017917	MINK1	chr12	STR_51561648	51561648	AAAC	66	-0.318818	0.0684027	5.87841e-06	0.00907939	15	SNP_52094279	52094279	0	0.325816	0.0588601	7.62789e-08
ENSSSCG00000017912	PLD2	chr12	STR_52559293	52559293	T	94	-0.417082	0.0709707	2.27083e-08	0.00633678	10	SNP_52113233	52113233	0	0.381406	0.0575511	1.98509e-10
ENSSSCG00000017913	PSMB6	chr12	STR_52114663	52114663	ATTTT	55	0.412967	0.0639219	7.57962e-10	6.29259e-08	43	SNP_52096978	52096978	0	0.589043	0.0503102	1.11857e-25
ENSSSCG00000017914	GLTPD2	chr12	STR_52252754	52252754	T	96	-0.437218	0.07066	4.80983e-09	0.00113725	74	SNP_52114387	52114387	0	0.522503	0.0530829	1.2897e-19
ENSSSCG00000017915	VMO1	chr12	STR_52340050	52340050	ATTT	94	-0.516959	0.0668432	1.00015e-12	0.000683146	76	SNP_52028342	52028342	0	-0.564998	0.051368	2.49931e-23
ENSSSCG00000017920	protein_coding	chr12	STR_51994936	51994936	AAAAC	49	0.538016	0.058307	3.13739e-17	3.13499e-08	308	SNP_52130641	52130641	0	0.641208	0.0477742	1.64892e-31
ENSSSCG00000017924	PELP1	chr12	STR_52182805	52182805	GTTT	49	0.378978	0.0640116	1.30206e-08	0.00346161	68	SNP_52138187	52138187	0	0.435694	0.0560375	1.8033e-13
ENSSSCG00000017923	ALOX15	chr12	STR_52508941	52508941	AAAC	85	-0.398799	0.0697212	4.59543e-08	3.97898e-05	1270	SNP_52126210	52126210	0	-0.443504	0.0557995	5.91227e-14
ENSSSCG00000017932	ASGR2	chr12	STR_52182805	52182805	GTTT	49	-0.310696	0.0657481	4.21105e-06	3.09006e-06	989	SNP_52601491	52601491	0	-0.449985	0.055598	2.29296e-14
ENSSSCG00000024926	ASGR1	chr12	STR_52508941	52508941	AAAC	85	0.376323	0.0704396	2.85849e-07	0.000424893	271	SNP_52543860	52543860	0	-0.395901	0.0571704	3.45724e-11
ENSSSCG00000025689	DVL2	chr12	STR_52352818	52352818	AAAAT	64	-0.370874	0.0666756	8.74232e-08	4.13508e-07	480	SNP_52665532	52665532	0	0.46526	0.0551085	2.26743e-15
ENSSSCG00000027514	ELP5	chr12	STR_52394373	52394373	AG	95	0.471992	0.0690525	1.55593e-10	3.0299e-05	35	SNP_52687518	52687518	0	0.517141	0.053286	3.48958e-19
ENSSSCG00000017934	protein_coding	chr12	STR_52180429	52180429	ACAT	107	0.427173	0.0735803	3.65566e-08	1.79816e-05	722	SNP_52536081	52536081	0	0.465252	0.0551088	2.27041e-15
ENSSSCG00000017938	YBX2	chr12	STR_52508941	52508941	AAAC	85	0.319788	0.0720363	1.60395e-05	0.00253508	62	SNP_52489978	52489978	0	0.353755	0.0582316	4.42508e-09
ENSSSCG00000030263	CHRNB1	chr12	STR_52059564	52059564	AC	122	-0.495021	0.0745059	6.74733e-10	0.00173428	32	SNP_52745919	52745919	0	0.579766	0.0507262	9.50753e-25
ENSSSCG00000037973	KCNAB3	chr12	STR_53169618	53169618	GT	84	0.378749	0.0701619	2.18014e-07	1.53075e-05	722	SNP_53167845	53167845	0	0.511124	0.0535106	1.04457e-18
ENSSSCG00000017955	MPDU1	chr12	STR_52744825	52744825	AGC	72	-0.3198	0.069473	7.68872e-06	0.0050488	45	SNP_52912023	52912023	0	0.312053	0.0591484	2.80205e-07
ENSSSCG00000017952	SAT2	chr12	STR_53215573	53215573	AAAG	83	0.369011	0.0702579	4.32394e-07	8.37902e-06	396	SNP_52912023	52912023	0	0.504168	0.0537657	3.61199e-18
ENSSSCG00000017963	DNAH2	chr12	STR_52182805	52182805	GTTT	49	-0.445698	0.0619211	1.08138e-11	0.000340516	77	SNP_53009413	53009413	0	-0.508939	0.0535912	1.54703e-18
ENSSSCG00000023166	RNF227	chr12	STR_52182805	52182805	GTTT	49	-0.408484	0.0631373	6.84706e-10	0.00056667	137	SNP_53214646	53214646	0	-0.500464	0.0538997	6.91342e-18
ENSSSCG00000017968	CNTROB	chr12	STR_53169618	53169618	GT	84	0.636497	0.0584705	2.23101e-21	2.28177e-05	275	SNP_53189715	53189715	0	0.629163	0.0483909	4.59694e-30
ENSSSCG00000028924	AURKB	chr12	STR_53484346	53484346	AAAAC	84	-0.51489	0.0649884	2.65452e-13	0.0204522	7	SNP_53686309	53686309	0	-0.513262	0.0534312	7.09314e-19
ENSSSCG00000023861	PFAS	chr12	STR_53690266	53690266	ACCGTG	69	-0.327881	0.0687182	3.65123e-06	5.64297e-05	1014	SNP_53588241	53588241	0	-0.405782	0.0569013	9.99459e-12
ENSSSCG00000022395	SLC25A35	chr12	STR_53294624	53294624	AC	130	-0.373705	0.0819844	1.18959e-05	0.00223756	86	SNP_53644135	53644135	0	-0.37096	0.0578152	6.64027e-10
ENSSSCG00000038726	RANGRF	chr12	STR_54458340	54458340	ATTG	68	0.401805	0.0664337	7.6261e-09	0.000245507	94	SNP_53311092	53311092	0	-0.486669	0.0543871	7.24757e-17
ENSSSCG00000017987	protein_coding	chr12	STR_53484346	53484346	AAAAC	84	0.391432	0.0697607	7.79376e-08	0.000153398	762	SNP_53721413	53721413	0	0.471552	0.0549008	8.44971e-16
ENSSSCG00000017990	PIK3R6	chr12	STR_53690266	53690266	ACCGTG	69	0.461919	0.0645141	1.74153e-11	0.00119255	79	SNP_53720860	53720860	0	0.462815	0.0551883	3.30951e-15
ENSSSCG00000017993	NTN1	chr12	STR_54458340	54458340	ATTG	68	-0.425773	0.0656433	7.42769e-10	2.62903e-08	344	SNP_54514071	54514071	0	-0.576249	0.0508813	2.1025e-24
ENSSSCG00000034964	STX8	chr12	STR_54748720	54748720	ACAGG	129	-0.443642	0.0789064	1.11339e-07	0.00187899	72	SNP_54684622	54684622	0	-0.482476	0.0545317	1.45e-16
ENSSSCG00000018007	MYH3	chr12	STR_55360945	55360945	CCTTTT	74	0.39366	0.0677684	2.71774e-08	1.14208e-07	891	SNP_55407389	55407389	0	-0.573891	0.0509845	3.55995e-24
ENSSSCG00000036454	TMEM220	chr12	STR_55460165	55460165	AGGG	111	0.401009	0.0755565	4.01898e-07	0.00101782	20	SNP_55456460	55456460	0	-0.49569	0.0540704	1.57773e-17
ENSSSCG00000037179	PIRT	chr12	STR_55196071	55196071	T	56	-0.366222	0.0654717	7.16919e-08	3.6936e-06	200	SNP_55524594	55524594	0	0.485493	0.0544278	8.81163e-17
ENSSSCG00000028465	ELAC2	chr12	STR_57015948	57015948	CTT	75	0.311191	0.0702517	1.62139e-05	0.000853286	287	SNP_56613911	56613911	0	0.364566	0.0579726	1.36147e-09
ENSSSCG00000039318	HS3ST3B1	chr12	STR_57862772	57862772	T	96	0.423911	0.0711588	1.54761e-08	0.00502677	18	SNP_58797602	58797602	0	0.429214	0.056231	4.45201e-13
ENSSSCG00000034049	protein_coding	chr12	STR_58945366	58945366	AAAG	157	0.451056	0.0888066	1.73974e-06	0.000858958	79	SNP_58938185	58938185	0	0.555929	0.0517501	1.71817e-22
ENSSSCG00000018029	protein_coding	chr12	STR_59032322	59032322	AT	117	0.346102	0.0790104	2.29507e-05	0.283783	1	SNP_59448446	59448446	0	-0.302112	0.0593481	6.89024e-07
ENSSSCG00000025254	ZNF624	chr12	STR_59164376	59164376	A	57	-0.315321	0.0669363	4.59828e-06	0.000349839	264	SNP_59142501	59142501	0	-0.390304	0.0573194	6.85842e-11
ENSSSCG00000035103	PIGL	chr12	STR_59340751	59340751	AAAG	47	-0.559388	0.0570642	6.19137e-19	5.58752e-10	159	SNP_59214111	59214111	0	0.670025	0.046216	3.03991e-35
ENSSSCG00000018039	NCOR1	chr12	STR_59930300	59930300	ACAGCC	56	-0.301428	0.0670873	1.18069e-05	0.00115334	158	SNP_59144463	59144463	0	0.351475	0.0582851	5.64257e-09
ENSSSCG00000023747	TTC19	chr12	STR_60062892	60062892	ATTT	58	-0.302104	0.0674067	1.24481e-05	0.000140701	505	SNP_59658336	59658336	0	-0.389551	0.0573393	7.51319e-11
ENSSSCG00000036482	ZSWIM7	chr12	STR_58688700	58688700	AC	76	-0.392139	0.068188	3.69009e-08	0.000869352	160	SNP_59433763	59433763	0	-0.464705	0.0551267	2.47131e-15
ENSSSCG00000034364	SPECC1	chr12	STR_59964567	59964567	GTTT	49	0.365114	0.064396	4.71297e-08	1.17969e-07	1510	SNP_59654868	59654868	0	0.537902	0.0524833	6.69038e-21
ENSSSCG00000018045	ULK2	chr12	STR_60487551	60487551	AC	81	-0.352461	0.070341	1.30648e-06	0.000143634	694	SNP_59425534	59425534	0	0.500253	0.0539073	7.17163e-18
ENSSSCG00000018044	ALDH3A1	chr12	STR_59210404	59210404	T	71	0.340774	0.0687502	1.60107e-06	2.24888e-05	157	SNP_59894030	59894030	0	0.456026	0.0554069	9.31018e-15
ENSSSCG00000018046	protein_coding	chr12	STR_60646409	60646409	AGGGC	69	-0.329645	0.0686735	3.21314e-06	1.02897e-10	171	SNP_60018407	60018407	0	0.549534	0.0520142	6.46014e-22
ENSSSCG00000018049	SLC5A10	chr12	STR_60973790	60973790	CT	111	0.374515	0.0764759	2.53309e-06	1.22914e-09	324	SNP_60382243	60382243	0	0.556364	0.051732	1.56844e-22
ENSSSCG00000018047	FAM83G	chr12	STR_60527772	60527772	ACCGTG	63	0.422228	0.0649151	6.41096e-10	3.5798e-05	373	SNP_60301154	60301154	0	0.503961	0.0537732	3.74601e-18
ENSSSCG00000036208	SHMT1	chr12	STR_60725800	60725800	G	86	-0.322615	0.0721723	1.41472e-05	0.00100472	91	SNP_60504494	60504494	0	-0.431535	0.0561621	3.2278e-13
ENSSSCG00000035839	TOP3A	chr12	STR_60440501	60440501	CCCCGG	58	-0.569651	0.0581162	8.98024e-19	3.20186e-07	547	SNP_60783240	60783240	0	-0.634428	0.0481238	1.09289e-30
ENSSSCG00000039324	FLII	chr12	STR_61151533	61151533	AACCCT	15	0.396355	0.058896	1.21207e-10	8.72436e-11	504	SNP_60489047	60489047	0	-0.55545	0.05177	1.8992e-22
ENSSSCG00000040859	LLGL1	chr12	STR_61109242	61109242	AGGGCC	41	0.290568	0.0649555	1.24214e-05	0.000455824	152	SNP_60380752	60380752	0	-0.379195	0.0576077	2.57233e-10
ENSSSCG00000036328	DRG2	chr12	STR_60588683	60588683	ACGGGG	77	-0.340853	0.0698783	2.34065e-06	0.0312116	2	SNP_60127530	60127530	0	-0.385004	0.0574582	1.2967e-10
ENSSSCG00000028712	ATPAF2	chr12	STR_60731865	60731865	CGGT	67	0.493807	0.06292	2.93679e-13	1.12637e-05	858	SNP_60161993	60161993	0	-0.581067	0.0506684	7.07105e-25
ENSSSCG00000037557	DRC3	chr12	STR_60725800	60725800	G	86	-0.32831	0.0720228	9.7474e-06	0.00222608	73	SNP_60686903	60686903	0	-0.437992	0.055968	1.3027e-13
ENSSSCG00000018055	PEMT	chr12	STR_61067706	61067706	ACAGCC	52	-0.303662	0.0663833	8.24115e-06	0.000226954	535	SNP_61449431	61449431	0	0.322195	0.0589373	1.08104e-07
ENSSSCG00000034044	RASD1	chr12	STR_60920521	60920521	AC	74	-0.331752	0.0695459	3.73379e-06	0.00121093	225	SNP_60882590	60882590	0	0.323817	0.0589028	9.25203e-08
ENSSSCG00000018052	NT5M	chr12	STR_60647409	60647409	AAAC	82	0.3564	0.070428	1.04605e-06	0.000717339	16	SNP_60648505	60648505	0	0.389667	0.0573362	7.4085e-11
ENSSSCG00000038715	protein_coding	chr12	STR_61233903	61233903	CTGT/ATCT	88	-0.3597	0.071563	1.25832e-06	0.0002228	531	SNP_61070699	61070699	0	0.413046	0.0566983	3.90847e-12
ENSSSCG00000036812	MPRIP	chr12	STR_61344937	61344937	ATTT	61	-0.3978	0.0653672	5.94819e-09	0.0550531	2	SNP_60955887	60955887	0	0.359478	0.0580956	2.38408e-09
ENSSSCG00000031802	DHRS7B	chr12	STR_60646409	60646409	AGGGC	69	-0.386709	0.0670803	3.27929e-08	0.000204841	178	SNP_61212439	61212439	0	0.455211	0.0554329	1.05257e-14
ENSSSCG00000034379	MAP2K3	chr12	STR_61444726	61444726	GTTTT	57	-0.41566	0.0641526	6.96002e-10	4.23256e-09	595	SNP_61199853	61199853	0	0.504962	0.0537369	3.13977e-18
ENSSSCG00000034773	KCNJ18	chr12	STR_61287890	61287890	AC	120	0.466415	0.0752993	6.31976e-09	0.908541	1	SNP_61289121	61289121	0	-0.312003	0.0591495	2.81522e-07
ENSSSCG00000034696	protein_coding	chr12	STR_477490	477490	AAAT	73	0.341243	0.0691083	1.75833e-06	0.00234972	27	SNP_685031	685031	0	-0.341769	0.0585084	1.55376e-08
ENSSSCG00000035360	TMEM235	chr12	STR_4724049	4724049	AC	115	-0.357511	0.0780974	1.01228e-05	0.00129335	30	SNP_3759861	3759861	0	0.336649	0.0586233	2.61481e-08
ENSSSCG00000035507	#N/A	chr12	STR_4378556	4378556	C	72	0.31186	0.0696668	1.32078e-05	0.000477934	572	SNP_3692009	3692009	0	-0.393324	0.0572393	4.74669e-11
ENSSSCG00000017189	GALR2	chr12	STR_5605753	5605753	CTTT	59	-0.573627	0.0580656	5.55708e-19	1.15195e-14	338	SNP_5338009	5338009	0	0.683085	0.0454689	4.45221e-37
ENSSSCG00000017216	protein_coding	chr12	STR_6113845	6113845	AAAC	92	0.329362	0.0732844	1.30415e-05	0.001441	125	SNP_6206276	6206276	0	0.350439	0.0583093	6.29726e-09
ENSSSCG00000037541	protein_coding	chr12	STR_6558205	6558205	CTTTT	83	-0.33091	0.0713342	6.83776e-06	0.0645814	3	SNP_6504937	6504937	0	-0.376929	0.0576653	3.34813e-10
ENSSSCG00000030652	protein_coding	chr12	STR_17854961	17854961	ATTT	74	-0.512326	0.0633109	7.73317e-14	0.00602641	19	SNP_17862882	17862882	0	-0.574401	0.0509622	3.17747e-24
ENSSSCG00000017349	ADAM11	chr12	STR_18360743	18360743	AAAAG	69	-0.429685	0.0656821	5.54036e-10	2.441e-10	161	SNP_18593204	18593204	0	0.622708	0.0487135	2.57809e-29
ENSSSCG00000037238	protein_coding	chr12	STR_18727369	18727369	ATTT	122	0.406064	0.0783615	7.75756e-07	0.171879	1	SNP_18695043	18695043	0	0.369294	0.0578565	8.01841e-10
ENSSSCG00000017417	protein_coding	chr12	STR_21284029	21284029	CTTTTT	146	0.392512	0.0869079	1.56483e-05	#N/A	#N/A	SNP_21445149	21445149	0	-0.178433	0.0612582	0.00389582
ENSSSCG00000017450	KRTAP3-1	chr12	STR_22029561	22029561	AAAAC	134	-0.380619	0.0830434	1.10006e-05	0.959989	1	SNP_20874573	20874573	0	0.267515	0.0599882	1.2271e-05
ENSSSCG00000024067	KRT23	chr12	STR_21535621	21535621	ACAT	81	0.406397	0.0686776	1.65514e-08	1.48172e-05	21	SNP_21695555	21695555	0	0.523228	0.0530552	1.12586e-19
ENSSSCG00000017540	HOXB5	chr12	STR_24991784	24991784	AAAC	98	-0.383332	0.0730178	4.78041e-07	9.83519e-05	720	SNP_24791106	24791106	0	0.338954	0.0585718	2.07113e-08
ENSSSCG00000030269	protein_coding	chr12	STR_25779869	25779869	ACAGCC	84	0.439883	0.0680814	1.00619e-09	0.00932025	23	SNP_25402967	25402967	0	-0.420049	0.0564986	1.54723e-12
ENSSSCG00000023169	CA10	chr12	STR_28810648	28810648	CTG	75	-0.430448	0.0667233	9.62582e-10	0.001972	87	SNP_28473247	28473247	0	-0.470399	0.0549392	1.01413e-15
ENSSSCG00000017638	TSPOAP1	chr12	STR_34488676	34488676	AAAAC	119	0.390644	0.0780793	1.67578e-06	8.00313e-05	6	SNP_34590292	34590292	0	0.448078	0.0556577	3.03634e-14
ENSSSCG00000021384	BRIP1	chr12	STR_35678480	35678480	A	108	0.412758	0.0743698	1.26145e-07	0.00481971	24	SNP_36696289	36696289	0	0.404574	0.0569346	1.16573e-11
ENSSSCG00000033580	C17orf50	chr12	STR_39126014	39126014	CTGTGG	107	-0.349964	0.0762327	9.2347e-06	0.00307727	25	SNP_40691383	40691383	0	0.326926	0.0588362	6.84878e-08
ENSSSCG00000017730	CDK5R1	chr12	STR_41915628	41915628	AAGG	70	0.333299	0.0687623	2.61494e-06	0.000840845	193	SNP_42248333	42248333	0	0.358386	0.0581218	2.68537e-09
ENSSSCG00000017794	EFCAB5	chr12	STR_46110185	46110185	AAAT	97	0.418774	0.0715676	2.6481e-08	0.000170869	183	SNP_46113041	46113041	0	-0.455472	0.0554246	1.01205e-14
ENSSSCG00000017797	SLC6A4	chr12	STR_46328506	46328506	AATG	91	0.396	0.0710564	9.86042e-08	0.00757024	40	SNP_46318723	46318723	0	0.361393	0.0580495	1.93321e-09
ENSSSCG00000031932	OR3A1	chr12	STR_50263342	50263342	GTTTT	66	-0.470678	0.0636749	4.34784e-12	1.20412e-10	636	SNP_49596856	49596856	0	0.635204	0.0480841	8.82265e-31
ENSSSCG00000038683	protein_coding	chr12	STR_50326933	50326933	AAAG	78	-0.337262	0.0701686	3.22884e-06	0.00115747	137	SNP_50191466	50191466	0	0.344119	0.058455	1.2197e-08
ENSSSCG00000017863	TRPV1	chr12	STR_49834320	49834320	AGG	103	-0.352136	0.0751772	6.10524e-06	5.95079e-05	31	SNP_49715435	49715435	0	0.474384	0.0548062	5.38273e-16
ENSSSCG00000034685	protein_coding	chr12	STR_52508941	52508941	AAAC	85	0.448244	0.0679628	4.95814e-10	0.00158627	194	SNP_52496384	52496384	0	0.468238	0.0550107	1.42476e-15
ENSSSCG00000025345	GUCY2D	chr12	STR_53169618	53169618	GT	84	0.647278	0.0577863	2.8311e-22	2.2915e-09	775	SNP_53205125	53205125	0	0.667139	0.0463775	7.51236e-35
ENSSSCG00000028166	protein_coding	chr12	STR_53581418	53581418	GTTTT	77	0.445212	0.0665564	2.70463e-10	3.15192e-05	120	SNP_53511544	53511544	0	0.502932	0.0538106	4.48963e-18
ENSSSCG00000032938	protein_coding	chr12	STR_53690266	53690266	ACCGTG	69	0.382161	0.0672181	4.88645e-08	0.00150017	120	SNP_53720860	53720860	0	0.424606	0.0563664	8.36698e-13
ENSSSCG00000024467	SHISA6	chr12	STR_56388586	56388586	AAAAC	111	-0.373277	0.0765171	2.75009e-06	0.000220672	48	SNP_56397014	56397014	0	-0.369589	0.0578492	7.75596e-10
ENSSSCG00000018015	DNAH9	chr12	STR_55434638	55434638	GT	71	-0.308075	0.0695705	1.61354e-05	0.000551091	259	SNP_56025958	56025958	0	0.397346	0.0571316	2.89095e-11
ENSSSCG00000038836	#N/A	chr12	STR_56244250	56244250	AAAC	61	-0.386718	0.0657039	1.68077e-08	0.000313648	293	SNP_56587348	56587348	0	0.46878	0.0549928	1.30859e-15
ENSSSCG00000031988	MYOCD	chr12	STR_56244250	56244250	AAAC	61	-0.428225	0.064384	2.80161e-10	0.00177126	72	SNP_56577392	56577392	0	-0.483565	0.0544943	1.21204e-16
ENSSSCG00000011178	CPNE4	chr13	STR_279433	279433	GTT	92	-0.34841	0.0727519	3.6914e-06	9.46049e-05	1055	SNP_917294	917294	0	-0.385985	0.0574327	1.1535e-10
ENSSSCG00000032424	NUDT16	chr13	STR_870584	870584	GTTT	76	0.480583	0.0650038	5.05076e-12	1.43885e-05	484	SNP_1081627	1081627	0	-0.54744	0.0520997	9.90686e-22
ENSSSCG00000011181	NEK11	chr13	STR_1424773	1424773	T	97	-0.334752	0.0742641	1.25611e-05	1.89308e-07	365	SNP_1432420	1432420	0	-0.634103	0.0481404	1.19521e-30
ENSSSCG00000011182	ASTE1	chr13	STR_1437029	1437029	AAAAC	144	-0.419014	0.0850401	2.8503e-06	0.0540234	2	SNP_1427248	1427248	0	0.440678	0.0558862	8.88051e-14
ENSSSCG00000029094	PIK3R4	chr13	STR_1853961	1853961	AAC	127	-0.41812	0.0793666	5.50445e-07	0.00240852	35	SNP_1818917	1818917	0	-0.41128	0.0567481	4.92124e-12
ENSSSCG00000038215	protein_coding	chr13	STR_2106228	2106228	AAAAC	83	0.372949	0.070139	3.18315e-07	3.38807e-05	363	SNP_2330931	2330931	0	0.443567	0.0557975	5.85865e-14
ENSSSCG00000026622	EAF1	chr13	STR_2114076	2114076	AAAT	67	-0.340694	0.0680286	1.24617e-06	1.25981e-08	1301	SNP_2737728	2737728	0	0.53194	0.0527184	2.14191e-20
ENSSSCG00000011192	HACL1	chr13	STR_2869598	2869598	GTT	60	0.417929	0.0645628	7.38977e-10	0.00588802	24	SNP_3197438	3197438	0	0.464696	0.055127	2.47485e-15
ENSSSCG00000011193	BTD	chr13	STR_2848540	2848540	GTTT	78	-0.686294	0.0542116	1.11081e-26	0.000406624	41	SNP_2859434	2859434	0	0.705562	0.0441185	1.80542e-40
ENSSSCG00000011196	DPH3	chr13	STR_3387982	3387982	ATTT	47	-0.523905	0.0586387	2.05826e-16	3.22599e-08	83	SNP_3389382	3389382	0	0.589383	0.0502948	1.03294e-25
ENSSSCG00000011197	OXNAD1	chr13	STR_3295367	3295367	AAAAAG	94	0.61422	0.0616211	1.36183e-18	4.79209e-11	89	SNP_3403156	3403156	0	-0.722811	0.0430226	2.6788e-43
ENSSSCG00000029811	PLCL2	chr13	STR_3963326	3963326	GTTT	58	0.491932	0.0615631	1.04603e-13	9.95889e-07	197	SNP_3718656	3718656	0	0.591179	0.050213	6.76767e-26
ENSSSCG00000037653	RAB5A	chr13	STR_7595500	7595500	GTTT	90	0.356706	0.0720764	1.80091e-06	5.08242e-10	292	SNP_6904580	6904580	0	-0.504378	0.0537581	3.48054e-18
ENSSSCG00000024621	KAT2B	chr13	STR_7085225	7085225	ACAGCC	80	-0.485618	0.0655219	4.85857e-12	0.00185152	131	SNP_7224481	7224481	0	-0.501682	0.0538558	5.58919e-18
ENSSSCG00000027017	NR1D2	chr13	STR_10818999	10818999	GT	124	0.374539	0.0800988	7.05094e-06	#N/A	#N/A	SNP_9952552	9952552	0	-0.211101	0.0608543	0.00061211
ENSSSCG00000011215	OXSM	chr13	STR_12617602	12617602	A	135	0.384414	0.0832386	9.60011e-06	2.00396e-05	511	SNP_12666894	12666894	0	-0.423547	0.0563973	9.66075e-13
ENSSSCG00000011218	SLC4A7	chr13	STR_13301328	13301328	GTTT	82	-0.353227	0.0705188	1.32308e-06	0.000211208	1136	SNP_13437825	13437825	0	0.39401	0.0572211	4.36414e-11
ENSSSCG00000037187	CMC1	chr13	STR_14236153	14236153	AG	59	0.320666	0.0671447	3.46704e-06	2.82011e-05	823	SNP_14946718	14946718	0	0.413562	0.0566838	3.6535e-12
ENSSSCG00000011230	OSBPL10	chr13	STR_18031438	18031438	CGG	133	-0.496834	0.0776225	2.83036e-09	0.00267281	51	SNP_18078404	18078404	0	0.499823	0.0539228	7.7297e-18
ENSSSCG00000021977	protein_coding	chr13	STR_18025610	18025610	ATTT	133	0.520749	0.0763581	3.47553e-10	0.00306584	54	SNP_18224085	18224085	0	-0.502987	0.0538086	4.4462e-18
ENSSSCG00000011236	CLASP2	chr13	STR_18908858	18908858	AAAAAT	111	-0.468395	0.0728714	1.70154e-09	0.981349	1	SNP_18873441	18873441	0	-0.305461	0.0592817	5.10748e-07
ENSSSCG00000011237	protein_coding	chr13	STR_19774051	19774051	ATCC	66	-0.451216	0.0644045	4.03454e-11	5.47923e-10	596	SNP_19607961	19607961	0	0.634976	0.0480958	9.39724e-31
ENSSSCG00000027550	PLCD1	chr13	STR_22889188	22889188	ATTT	93	0.581183	0.0633521	1.80416e-16	0.0230303	4	SNP_22825038	22825038	0	0.582045	0.0506249	5.65579e-25
ENSSSCG00000011249	DLEC1	chr13	STR_23228497	23228497	GTTT	46	0.317165	0.0651343	2.18642e-06	0.00109773	134	SNP_22868107	22868107	0	-0.342726	0.0584867	1.40824e-08
ENSSSCG00000011250	ACAA1	chr13	STR_23306723	23306723	ATTTTT	130	-0.389813	0.0813963	4.5549e-06	0.000345078	304	SNP_23100964	23100964	0	0.404711	0.0569308	1.14562e-11
ENSSSCG00000011253	OXSR1	chr13	STR_23024793	23024793	T	140	0.397564	0.0844696	6.91536e-06	0.000172621	673	SNP_22882577	22882577	0	0.373284	0.0577571	5.09448e-10
ENSSSCG00000011254	XYLB	chr13	STR_23238752	23238752	CCG	73	0.330356	0.0693937	3.88281e-06	9.79382e-06	582	SNP_23195907	23195907	0	-0.388613	0.0573639	8.41415e-11
ENSSSCG00000034916	GORASP1	chr13	STR_23246615	23246615	ATTT	110	0.357477	0.0767679	7.09375e-06	0.164208	2	SNP_23808362	23808362	0	-0.370099	0.0578365	7.32113e-10
ENSSSCG00000029708	SLC25A38	chr13	STR_23473974	23473974	AC	123	-0.39253	0.0791586	2.09357e-06	8.56178e-07	234	SNP_23975109	23975109	0	-0.497462	0.0540073	1.1634e-17
ENSSSCG00000022773	protein_coding	chr13	STR_24127092	24127092	T	65	0.343501	0.0676017	8.81931e-07	5.15117e-06	278	SNP_24045767	24045767	0	-0.484456	0.0544636	1.0462e-16
ENSSSCG00000011272	protein_coding	chr13	STR_24349689	24349689	GT	66	-0.302922	0.068778	1.76068e-05	0.000882967	212	SNP_24540460	24540460	0	-0.33051	0.0587586	4.82126e-08
ENSSSCG00000026550	ZNF621	chr13	STR_24920541	24920541	GTTTT	96	0.330126	0.0741627	1.58168e-05	0.00281392	30	SNP_24737939	24737939	0	0.37834	0.0576295	2.84202e-10
ENSSSCG00000011274	CTNNB1	chr13	STR_24197404	24197404	GTTT	105	-0.37679	0.0748868	1.34938e-06	0.000601796	137	SNP_25066520	25066520	0	-0.390758	0.0573074	6.49095e-11
ENSSSCG00000011277	CCK	chr13	STR_26299170	26299170	T	99	0.500073	0.0686769	1.43812e-11	5.92281e-05	68	SNP_25962402	25962402	0	0.583011	0.0505818	4.5326e-25
ENSSSCG00000031154	ACKR2	chr13	STR_26297681	26297681	AAAT	77	-0.320837	0.0703999	9.50689e-06	5.99386e-07	364	SNP_26478238	26478238	0	0.481463	0.0545664	1.71202e-16
ENSSSCG00000034388	CYP8B1	chr13	STR_26434553	26434553	AAAAG	78	0.385467	0.0687756	7.72111e-08	4.29373e-07	182	SNP_26465797	26465797	0	-0.544594	0.0522152	1.76284e-21
ENSSSCG00000011292	ZNF662	chr13	STR_26409242	26409242	GTTT	93	-0.456776	0.0692538	5.48454e-10	4.17898e-14	254	SNP_26344594	26344594	0	0.646367	0.047504	3.78623e-32
ENSSSCG00000011294	FAM198A	chr13	STR_27226247	27226247	AG	64	0.473316	0.0632444	2.45483e-12	5.79999e-08	1970	SNP_26415153	26415153	0	-0.569904	0.0511575	8.59227e-24
ENSSSCG00000011296	ANO10	chr13	STR_26299170	26299170	T	99	-0.356354	0.0740989	3.49039e-06	0.00336622	78	SNP_27062867	27062867	0	0.370745	0.0578205	6.8042e-10
ENSSSCG00000011297	ABHD5	chr13	STR_27074240	27074240	T	123	0.373169	0.0798492	7.0846e-06	0.0019587	112	SNP_26913383	26913383	0	0.354994	0.0582024	3.8745e-09
ENSSSCG00000029268	TOPAZ1	chr13	STR_27678221	27678221	AAAAAC	93	-0.427094	0.0703924	8.61538e-09	3.65509e-07	312	SNP_27571997	27571997	0	0.582399	0.0506091	5.21538e-25
ENSSSCG00000024556	ZNF445	chr13	STR_27711079	27711079	A	111	0.392887	0.0758462	7.18887e-07	0.611558	1	SNP_27376035	27376035	0	-0.253651	0.0602212	3.50089e-05
ENSSSCG00000032344	KIAA1143	chr13	STR_28063112	28063112	T	104	-0.439058	0.0723999	9.83281e-09	0.00601168	38	SNP_28066721	28066721	0	-0.464274	0.0551407	2.64191e-15
ENSSSCG00000031576	TMEM42	chr13	STR_27738722	27738722	GT	122	0.353529	0.0802119	2.10521e-05	0.0102236	20	SNP_27459024	27459024	0	0.276059	0.059838	6.24357e-06
ENSSSCG00000011301	ZDHHC3	chr13	STR_27665484	27665484	CTGTGG	82	0.460597	0.0669061	9.85548e-11	0.00123753	322	SNP_27646804	27646804	0	0.468551	0.0550003	1.35654e-15
ENSSSCG00000011313	LIMD1	chr13	STR_28907824	28907824	AAACAC	117	0.363608	0.0784508	8.05514e-06	1.26914e-05	1626	SNP_28283843	28283843	0	0.463168	0.0551768	3.13465e-15
ENSSSCG00000027176	SACM1L	chr13	STR_28786465	28786465	ACAGCC	77	-0.399933	0.0681262	2.03531e-08	8.25494e-08	1083	SNP_28806135	28806135	0	0.551935	0.0519156	3.94266e-22
ENSSSCG00000028643	SLC6A20	chr13	STR_28948533	28948533	ATTT	131	-0.380247	0.0820703	8.79425e-06	9.90142e-05	153	SNP_29011642	29011642	0	-0.512274	0.0534679	8.4855e-19
ENSSSCG00000011314	LZTFL1	chr13	STR_28026002	28026002	GTT	107	-0.352896	0.0761431	7.67379e-06	0.000680324	125	SNP_28942572	28942572	0	-0.489524	0.0542877	4.49501e-17
ENSSSCG00000011322	CCR1	chr13	STR_30057296	30057296	A	143	0.383544	0.0861189	1.96754e-05	0.0135593	11	SNP_29248422	29248422	0	0.323782	0.0589036	9.28335e-08
ENSSSCG00000029879	LTF	chr13	STR_28651283	28651283	AATCAT	67	0.307083	0.0688613	1.40014e-05	0.00127801	237	SNP_28700670	28700670	0	0.344503	0.0584462	1.17218e-08
ENSSSCG00000036227	protein_coding	chr13	STR_29714750	29714750	A	97	0.361006	0.0734963	2.19933e-06	9.96113e-05	271	SNP_29576726	29576726	0	0.467735	0.0550273	1.54161e-15
ENSSSCG00000011329	protein_coding	chr13	STR_30730150	30730150	AATC	60	0.547241	0.0594812	5.09344e-17	1.4212e-10	757	SNP_29825086	29825086	0	0.618228	0.0489341	8.33189e-29
ENSSSCG00000011330	NBEAL2	chr13	STR_30582273	30582273	T	102	-0.352467	0.0749259	5.57525e-06	0.00129496	185	SNP_29179402	29179402	0	-0.327095	0.0588326	6.73688e-08
ENSSSCG00000011333	protein_coding	chr13	STR_30073427	30073427	ATTTTC	99	0.404216	0.0725375	1.05106e-07	0.0349362	1	SNP_30113180	30113180	0	0.354961	0.0582032	3.88841e-09
ENSSSCG00000011332	SETD2	chr13	STR_29812582	29812582	GT	128	0.469804	0.0774241	1.32281e-08	0.0985574	3	SNP_29931358	29931358	0	0.31216	0.0591463	2.7746e-07
ENSSSCG00000024513	KLHL18	chr13	STR_30205141	30205141	AAAC	61	0.34996	0.0667417	4.04486e-07	0.0209207	1	SNP_30238867	30238867	0	-0.32769	0.0588198	6.35702e-08
ENSSSCG00000011336	ELP6	chr13	STR_30324468	30324468	ATTC	69	-0.332055	0.0686121	2.69471e-06	0.00153653	121	SNP_29610241	29610241	0	-0.36557	0.0579481	1.21765e-09
ENSSSCG00000011347	NME6	chr13	STR_31261820	31261820	CTTT/CCTT	40	0.646536	0.051669	1.97149e-27	1.62288e-05	90	SNP_31051766	31051766	0	-0.67303	0.0460464	1.17274e-35
ENSSSCG00000011351	TMA7	chr13	STR_30293657	30293657	AT	98	0.385316	0.0729525	4.12321e-07	0.00400247	76	SNP_31287658	31287658	0	0.360781	0.0580643	2.0674e-09
ENSSSCG00000011359	ATRIP	chr13	STR_31958898	31958898	AAAG	45	0.410143	0.0624906	3.94331e-10	5.26731e-05	114	SNP_31156514	31156514	0	-0.465856	0.055089	2.06711e-15
ENSSSCG00000011353	PFKFB4	chr13	STR_31224271	31224271	AAAAAC	79	-0.44706	0.0668584	2.80966e-10	0.00156645	118	SNP_31479205	31479205	0	-0.481853	0.0545531	1.60603e-16
ENSSSCG00000011355	protein_coding	chr13	STR_31600963	31600963	AAAAC	81	-0.42306	0.0681068	3.63721e-09	0.00372941	36	SNP_31281816	31281816	0	0.437114	0.0559946	1.47532e-13
ENSSSCG00000011364	NCKIPSD	chr13	STR_31381329	31381329	AAAAAG	103	-0.416246	0.0730329	5.89445e-08	0.0101752	19	SNP_31060932	31060932	0	-0.286502	0.0596474	2.64969e-06
ENSSSCG00000011366	SLC25A20	chr13	STR_31607633	31607633	A	67	-0.664078	0.054099	6.51139e-26	2.74878e-08	144	SNP_31559495	31559495	0	0.714598	0.0435512	6.32374e-42
ENSSSCG00000011367	ARIH2	chr13	STR_31607633	31607633	A	67	-0.613601	0.0571346	2.37577e-21	0.000216231	140	SNP_31599071	31599071	0	0.62843	0.0484278	5.60198e-30
ENSSSCG00000011370	DALRD3	chr13	STR_31958898	31958898	AAAG	45	-0.315451	0.0650204	2.36401e-06	0.00116849	154	SNP_31674745	31674745	0	0.382485	0.0575233	1.74802e-10
ENSSSCG00000018173	#N/A	chr13	STR_31958898	31958898	AAAG	45	-0.580325	0.0558008	9.47197e-21	0.00238764	82	SNP_31989857	31989857	0	0.576719	0.0508606	1.89182e-24
ENSSSCG00000011375	USP19	chr13	STR_30803669	30803669	AC	138	-0.398793	0.083714	5.37265e-06	0.00706984	4	SNP_30730380	30730380	0	0.349558	0.0583298	6.91112e-09
ENSSSCG00000011379	KLHDC8B	chr13	STR_31842219	31842219	A	131	-0.374999	0.0822602	1.19446e-05	0.000222906	109	SNP_31407090	31407090	0	0.426537	0.0563099	6.43071e-13
ENSSSCG00000033727	GPX1	chr13	STR_31914005	31914005	AAAAC	77	-0.382498	0.0686771	9.11739e-08	0.00371657	44	SNP_31953662	31953662	0	-0.452308	0.0555249	1.62462e-14
ENSSSCG00000022080	RHOA	chr13	STR_31886856	31886856	GTTTTT	131	-0.408103	0.08101	1.58074e-06	0.00593859	6	SNP_31565933	31565933	0	-0.307024	0.0592504	4.43589e-07
ENSSSCG00000031594	protein_coding	chr13	STR_31607633	31607633	A	67	0.296597	0.0691016	2.81025e-05	0.00041521	561	SNP_32823367	32823367	0	0.329621	0.0587779	5.26195e-08
ENSSSCG00000034357	DAG1	chr13	STR_31912661	31912661	ATT	100	-0.381335	0.0735442	6.52395e-07	0.00300526	149	SNP_31939150	31939150	0	-0.429015	0.0562368	4.57551e-13
ENSSSCG00000011386	MST1	chr13	STR_31912661	31912661	ATT	100	0.386724	0.0733659	4.38831e-07	0.00262715	179	SNP_32226184	32226184	0	-0.433156	0.0561137	2.57488e-13
ENSSSCG00000011387	RNF123	chr13	STR_31471611	31471611	AAGG	134	0.368068	0.0834984	2.23302e-05	0.00363849	81	SNP_31341930	31341930	0	0.27103	0.059927	9.31822e-06
ENSSSCG00000025791	MON1A	chr13	STR_31788823	31788823	AAAAC	101	0.330186	0.0753327	2.13332e-05	#N/A	#N/A	SNP_31657987	31657987	0	0.157247	0.0614828	0.0111127
ENSSSCG00000011399	GNAI2	chr13	STR_31681832	31681832	A	130	-0.451358	0.0788727	7.06056e-08	3.03056e-05	1077	SNP_33724746	33724746	0	0.42772	0.0562751	5.46824e-13
ENSSSCG00000011401	LSMEM2	chr13	STR_31914005	31914005	AAAAC	77	-0.461298	0.0659484	4.96657e-11	0.00105477	377	SNP_31829771	31829771	0	-0.458926	0.055314	6.00233e-15
ENSSSCG00000024363	protein_coding	chr13	STR_32827101	32827101	AT	77	0.456012	0.0661512	8.7531e-11	0.000288552	684	SNP_32879143	32879143	0	0.468161	0.0550132	1.44205e-15
ENSSSCG00000011404	HYAL1	chr13	STR_32788812	32788812	A	133	-0.43575	0.0805045	3.04954e-07	0.698607	1	SNP_32757979	32757979	0	-0.318176	0.0590219	1.58344e-07
ENSSSCG00000011408	ZMYND10	chr13	STR_31973268	31973268	AAAT	103	0.38335	0.0741856	7.20937e-07	0.000753024	550	SNP_32844900	32844900	0	-0.348606	0.0583518	7.63944e-09
ENSSSCG00000011415	MAPKAPK3	chr13	STR_33753915	33753915	AAAT	59	0.310203	0.0673912	7.4117e-06	0.000951236	402	SNP_33419255	33419255	0	0.358797	0.0581119	2.56793e-09
ENSSSCG00000011424	TEX264	chr13	STR_33642136	33642136	AAAAG	126	0.391111	0.0801056	2.97518e-06	0.234226	1	SNP_33142675	33142675	0	-0.326332	0.058849	7.25545e-08
ENSSSCG00000029447	protein_coding	chr13	STR_33011580	33011580	AC	62	0.493229	0.0621357	1.55449e-13	1.63399e-07	958	SNP_33938200	33938200	0	-0.592338	0.05016	5.14493e-26
ENSSSCG00000025367	protein_coding	chr13	STR_33753915	33753915	AAAT	59	-0.431742	0.0639409	1.56172e-10	1.82948e-12	463	SNP_33938482	33938482	0	-0.626267	0.0485363	1.00122e-29
ENSSSCG00000023177	RRP9	chr13	STR_34123516	34123516	AT	107	-0.479946	0.0713935	3.44156e-10	7.58222e-06	220	SNP_34070261	34070261	0	-0.594575	0.0500574	3.02126e-26
ENSSSCG00000023033	PARP3	chr13	STR_34011069	34011069	GTTTT	46	0.329651	0.0648413	8.1098e-07	1.77209e-08	490	SNP_34148997	34148997	0	-0.493045	0.0541641	2.47872e-17
ENSSSCG00000028446	PCBP4	chr13	STR_34493214	34493214	T	117	-0.376548	0.0780167	3.56749e-06	2.94752e-05	915	SNP_34359918	34359918	0	-0.398703	0.0570949	2.44175e-11
ENSSSCG00000030229	ABHD14A	chr13	STR_34253439	34253439	AC	123	0.342418	0.0808634	4.20902e-05	0.000420218	274	SNP_34231804	34231804	0	-0.401422	0.057021	1.73691e-11
ENSSSCG00000023325	protein_coding	chr13	STR_34253439	34253439	AC	123	0.396067	0.0790279	1.66139e-06	0.00183834	69	SNP_34113547	34113547	0	-0.455023	0.0554388	1.08265e-14
ENSSSCG00000011433	WDR82	chr13	STR_34073318	34073318	AAAAAG	94	-0.317348	0.0740505	3.09922e-05	0.00203096	79	SNP_34253438	34253438	0	-0.290813	0.0595665	1.84117e-06
ENSSSCG00000028184	DNAH1	chr13	STR_34358961	34358961	AAAAT	128	-0.380821	0.0810971	6.64944e-06	6.15224e-05	346	SNP_34439963	34439963	0	0.4379	0.0559708	1.31986e-13
ENSSSCG00000011444	NT5DC2	chr13	STR_33795661	33795661	A	135	0.485517	0.0788264	9.52957e-09	0.00275797	117	SNP_33731678	33731678	0	0.441887	0.0558492	7.46555e-14
ENSSSCG00000011448	GLT8D1	chr13	STR_34846633	34846633	AAAAT	83	0.383712	0.0698065	1.3495e-07	0.00357451	55	SNP_34846721	34846721	0	-0.402329	0.0569962	1.54924e-11
ENSSSCG00000023503	PRKCD	chr13	STR_35907322	35907322	GTTT	90	0.328586	0.0728678	1.21591e-05	0.00046804	331	SNP_35894882	35894882	0	0.400276	0.0570522	2.00579e-11
ENSSSCG00000021408	TKT	chr13	STR_34486261	34486261	ATTT	80	0.336005	0.0705954	4.00038e-06	0.000817828	258	SNP_35848992	35848992	0	0.375469	0.0577022	3.96365e-10
ENSSSCG00000035859	WNT5A	chr13	STR_38243896	38243896	AAAAAC	67	0.338397	0.0680886	1.48387e-06	0.0021476	81	SNP_38277211	38277211	0	0.361798	0.0580398	1.84902e-09
ENSSSCG00000038873	SLMAP	chr13	STR_39543967	39543967	A	103	-0.431532	0.0724582	1.67504e-08	0.000955435	41	SNP_39714693	39714693	0	-0.50702	0.0536617	2.17937e-18
ENSSSCG00000011471	FLNB	chr13	STR_38882908	38882908	ATTT	98	-0.32714	0.0747069	2.1465e-05	2.71414e-05	547	SNP_38950535	38950535	0	0.392877	0.0572512	5.01371e-11
ENSSSCG00000011470	ABHD6	chr13	STR_40301187	40301187	AC	102	0.520794	0.0683493	2.30755e-12	0.00129189	85	SNP_40297474	40297474	0	-0.509571	0.053568	1.38138e-18
ENSSSCG00000025207	protein_coding	chr13	STR_40301187	40301187	AC	102	0.329174	0.075602	2.40961e-05	0.00223748	100	SNP_40369853	40369853	0	-0.313135	0.0591263	2.5357e-07
ENSSSCG00000025881	PDHB	chr13	STR_40489151	40489151	AC	111	-0.380205	0.0762847	1.72905e-06	0.241892	1	SNP_40962446	40962446	0	-0.30194	0.0593515	6.99675e-07
ENSSSCG00000011477	ACOX2	chr13	STR_40263115	40263115	CTTT	76	-0.383488	0.0684578	7.73099e-08	0.00166493	58	SNP_40295282	40295282	0	-0.363835	0.0579904	1.4766e-09
ENSSSCG00000011482	C3orf67	chr13	STR_40760378	40760378	A	105	0.540038	0.0680426	4.11433e-13	0.00158864	105	SNP_40761799	40761799	0	0.549544	0.0520138	6.44771e-22
ENSSSCG00000011494	PSMD6	chr13	STR_45527151	45527151	CGG	104	-0.340305	0.0757728	1.38219e-05	0.888365	1	SNP_45648299	45648299	0	-0.242716	0.0603956	7.6818e-05
ENSSSCG00000011496	ADAMTS9	chr13	STR_47045478	47045478	ATTT	104	0.450816	0.0719291	3.51216e-09	0.000132117	305	SNP_47074376	47074376	0	0.457022	0.0553751	8.01164e-15
ENSSSCG00000033199	FAM19A4	chr13	STR_50407210	50407210	T	134	-0.453901	0.0800188	9.39644e-08	0.465609	1	SNP_49418002	49418002	0	-0.382897	0.0575127	1.66503e-10
ENSSSCG00000011508	LMOD3	chr13	STR_50796497	50796497	ATCC	74	-0.385625	0.0680191	5.46495e-08	0.000577152	122	SNP_50613614	50613614	0	-0.381093	0.0575591	2.05965e-10
ENSSSCG00000011516	EIF4E3	chr13	STR_53870404	53870404	T	90	0.40646	0.0704911	3.80222e-08	6.41811e-05	1120	SNP_52668706	52668706	0	-0.468416	0.0550048	1.38559e-15
ENSSSCG00000036580	GPR27	chr13	STR_54015136	54015136	GT	103	0.37008	0.0746191	1.83749e-06	0.000104537	510	SNP_53089764	53089764	0	0.416802	0.0565917	2.38414e-12
ENSSSCG00000011521	PDZRN3	chr13	STR_54924361	54924361	AAAAAT	53	-0.409624	0.0637146	8.85228e-10	4.26816e-05	53	SNP_54924090	54924090	0	-0.480636	0.0545947	1.95987e-16
ENSSSCG00000011524	CHL1	chr13	STR_56612609	56612609	ATTT	94	0.413081	0.0711133	3.18447e-08	3.60808e-10	102	SNP_56672139	56672139	0	0.583044	0.0505803	4.49825e-25
ENSSSCG00000011529	TRNT1	chr13	STR_59490842	59490842	GTTT	76	0.447082	0.0663042	1.99041e-10	0.00197015	231	SNP_59490520	59490520	0	-0.477838	0.0546898	3.08808e-16
ENSSSCG00000011531	protein_coding	chr13	STR_61487310	61487310	CTTTT	67	-0.29936	0.0690392	2.34503e-05	0.000296478	21	SNP_60030041	60030041	0	-0.272554	0.0599003	8.26061e-06
ENSSSCG00000023437	ITPR1	chr13	STR_61049681	61049681	AAATAG	79	0.372095	0.0693765	2.49917e-07	6.53411e-05	1154	SNP_60504704	60504704	0	0.406827	0.0568724	8.74386e-12
ENSSSCG00000011538	LMCD1	chr13	STR_64942917	64942917	T	74	-0.417647	0.0669836	3.01371e-09	0.00121357	54	SNP_64934777	64934777	0	-0.528734	0.0528432	3.96673e-20
ENSSSCG00000011549	OGG1	chr13	STR_66254701	66254701	GTTTTT	125	-0.351823	0.0811673	2.85944e-05	0.00462866	10	SNP_66065643	66065643	0	-0.354149	0.0582223	4.24235e-09
ENSSSCG00000011553	protein_coding	chr13	STR_66009621	66009621	CTTTTT	60	0.420309	0.0644848	5.78465e-10	8.71089e-06	288	SNP_66094033	66094033	0	-0.553506	0.0518507	2.84747e-22
ENSSSCG00000011555	RPUSD3	chr13	STR_66138973	66138973	AC	133	0.38154	0.0826766	9.60692e-06	0.00976777	53	SNP_66134999	66134999	0	0.546921	0.0521208	1.10103e-21
ENSSSCG00000032623	JAGN1	chr13	STR_66138973	66138973	AC	133	-0.388699	0.0824094	6.30223e-06	0.555326	1	SNP_65882511	65882511	0	-0.281346	0.0597425	4.06317e-06
ENSSSCG00000011562	EMC3	chr13	STR_66323877	66323877	T	126	-0.371762	0.0808006	9.74703e-06	0.00119749	416	SNP_66675829	66675829	0	-0.372495	0.0577769	5.57567e-10
ENSSSCG00000011563	FANCD2	chr13	STR_66274060	66274060	AAAAC	91	0.558074	0.0642112	3.2026e-15	1.34056e-10	245	SNP_66216608	66216608	0	0.661526	0.0466881	4.23919e-34
ENSSSCG00000034155	FANCD2OS	chr13	STR_66274060	66274060	AAAAC	91	0.412847	0.0704798	2.43264e-08	5.14227e-06	171	SNP_66340736	66340736	0	0.495138	0.05409	1.73443e-17
ENSSSCG00000011565	BRK1	chr13	STR_67079006	67079006	A	102	-0.33742	0.0753687	1.45457e-05	0.000703101	179	SNP_66323183	66323183	0	-0.431307	0.0561688	3.33174e-13
ENSSSCG00000011567	protein_coding	chr13	STR_66348015	66348015	AAAAAC	97	-0.400549	0.0722126	1.17061e-07	8.52123e-06	74	SNP_66336858	66336858	0	-0.607621	0.0494464	1.24446e-27
ENSSSCG00000011569	protein_coding	chr13	STR_65529655	65529655	GTTT	97	0.324429	0.0745482	2.38934e-05	0.00336139	73	SNP_66449262	66449262	0	-0.333721	0.0586882	3.50668e-08
ENSSSCG00000011576	HRH1	chr13	STR_67001097	67001097	CTTT/ATTT	121	-0.395733	0.0784613	1.42252e-06	0.0145614	21	SNP_67316462	67316462	0	0.425661	0.0563355	7.24743e-13
ENSSSCG00000030581	VGLL4	chr13	STR_67494536	67494536	AT	132	-0.372566	0.0826733	1.48621e-05	0.0120392	10	SNP_67348041	67348041	0	-0.268113	0.0599779	1.17122e-05
ENSSSCG00000011579	PPARG	chr13	STR_68293040	68293040	T	133	-0.360936	0.0834134	3.06281e-05	0.0311648	6	SNP_68409561	68409561	0	0.310046	0.0591893	3.36929e-07
ENSSSCG00000011580	TSEN2	chr13	STR_68772659	68772659	AAAC	72	-0.406755	0.0669838	6.94052e-09	0.00248816	65	SNP_68521326	68521326	0	0.497599	0.0540024	1.13612e-17
ENSSSCG00000011589	IFT122	chr13	STR_69005940	69005940	AATG	39	0.294284	0.0645814	8.62909e-06	0.00290391	81	SNP_68510903	68510903	0	-0.35369	0.0582331	4.4559e-09
ENSSSCG00000011601	LSM3	chr13	STR_70207628	70207628	CTGTGG	53	0.305926	0.0664944	7.3669e-06	0.000113791	616	SNP_69800280	69800280	0	0.325235	0.0588726	8.06981e-08
ENSSSCG00000011610	NUP210	chr13	STR_70924925	70924925	AAAT	145	-0.648338	0.071622	4.75095e-15	5.656e-08	78	SNP_70959553	70959553	0	0.740175	0.0418627	2.26646e-46
ENSSSCG00000027812	IQSEC1	chr13	STR_71467973	71467973	AAT	123	-0.349559	0.0806367	2.82835e-05	0.00860781	17	SNP_71357362	71357362	0	0.327689	0.0588198	6.35769e-08
ENSSSCG00000037568	RAB43	chr13	STR_71409235	71409235	GTTTT	83	0.31118	0.0718398	2.48898e-05	0.00159478	70	SNP_71561113	71561113	0	0.325958	0.0588571	7.52399e-08
ENSSSCG00000024134	MGLL	chr13	STR_72404691	72404691	GTTT	88	-0.373397	0.0711492	4.53445e-07	0.0178742	9	SNP_72519526	72519526	0	0.387491	0.0573933	9.63122e-11
ENSSSCG00000024827	ABTB1	chr13	STR_71590920	71590920	AAAAAC	90	-0.708166	0.0544726	3.46702e-27	1	1	SNP_73044639	73044639	0	-0.53079	0.0527633	2.67396e-20
ENSSSCG00000021397	PODXL2	chr13	STR_72424545	72424545	GTTTT	82	0.347746	0.0706734	1.97365e-06	0.00335789	61	SNP_72619425	72619425	0	-0.378699	0.0576203	2.72558e-10
ENSSSCG00000011623	TPRA1	chr13	STR_72735272	72735272	T	98	0.360392	0.0737444	2.46746e-06	9.04037e-05	186	SNP_72621715	72621715	0	-0.474584	0.0547995	5.21311e-16
ENSSSCG00000031557	CHCHD6	chr13	STR_73902515	73902515	AT	66	0.30617	0.068703	1.41433e-05	1.222e-05	940	SNP_73004940	73004940	0	0.41445	0.0566586	3.25142e-12
ENSSSCG00000023929	TXNRD3	chr13	STR_73371543	73371543	ATTT	85	-0.493477	0.0661265	3.95925e-12	0.522571	1	SNP_73004940	73004940	0	-0.481603	0.0545616	1.67302e-16
ENSSSCG00000011628	DNAJC13	chr13	STR_73667229	73667229	A	90	0.33362	0.0727315	8.75533e-06	0.00234819	208	SNP_74209851	74209851	0	-0.346846	0.0583925	9.18642e-09
ENSSSCG00000011630	ACKR4	chr13	STR_73922693	73922693	AT	131	-0.402322	0.0812373	2.2863e-06	0.0137388	5	SNP_73741555	73741555	0	0.395177	0.0571899	3.78055e-11
ENSSSCG00000011631	UBA5	chr13	STR_73344402	73344402	GT	135	0.518824	0.077082	5.7085e-10	0.00219065	56	SNP_73863526	73863526	0	-0.549831	0.052002	6.07964e-22
ENSSSCG00000011632	protein_coding	chr13	STR_73902515	73902515	AT	66	0.37573	0.0668809	6.71605e-08	0.00338192	18	SNP_73932091	73932091	0	-0.412526	0.056713	4.18363e-12
ENSSSCG00000028203	protein_coding	chr13	STR_73922693	73922693	AT	131	0.369886	0.0824423	1.60155e-05	0.625694	1	SNP_75051420	75051420	0	-0.256807	0.0601693	2.77194e-05
ENSSSCG00000011639	SRPRB	chr13	STR_74916343	74916343	A	145	0.391405	0.0865669	1.52282e-05	0.244846	1	SNP_74019865	74019865	0	-0.305044	0.05929	5.30245e-07
ENSSSCG00000033057	ANAPC13	chr13	STR_75954416	75954416	ATCC	79	-0.408717	0.0682155	1.11598e-08	0.00141076	194	SNP_75603399	75603399	0	0.419328	0.0565193	1.70383e-12
ENSSSCG00000033185	PPP2R3A	chr13	STR_78118257	78118257	ATCT	83	0.312345	0.0718109	2.31186e-05	0.000163005	32	SNP_76925949	76925949	0	0.349419	0.058333	7.01282e-09
ENSSSCG00000011653	PCCB	chr13	STR_77089651	77089651	AAAG	58	-0.379021	0.0654348	2.66069e-08	0.0055173	61	SNP_77306506	77306506	0	-0.426459	0.0563121	6.49936e-13
ENSSSCG00000021508	SLC35G2	chr13	STR_77865285	77865285	ATTT	73	-0.335212	0.0692677	2.7371e-06	0.0103782	17	SNP_76977183	76977183	0	0.27279	0.0598961	8.10722e-06
ENSSSCG00000027467	DZIP1L	chr13	STR_79525625	79525625	AAAAC	117	0.37756	0.077982	3.34234e-06	0.00498476	61	SNP_79092987	79092987	0	0.377794	0.0576434	3.02838e-10
ENSSSCG00000027443	MRAS	chr13	STR_79671347	79671347	CTTTT	131	-0.374497	0.0822782	1.22964e-05	0.00036724	26	SNP_80009622	80009622	0	-0.369157	0.0578599	8.14356e-10
ENSSSCG00000026746	protein_coding	chr13	STR_78789029	78789029	ACAGCC	68	0.36463	0.0675529	1.99713e-07	0.00101291	157	SNP_78774137	78774137	0	0.391253	0.0572943	6.11188e-11
ENSSSCG00000031142	NMNAT3	chr13	STR_80037427	80037427	AAAT	124	-0.416753	0.0785273	4.49219e-07	7.48491e-05	163	SNP_80569559	80569559	0	0.541504	0.0523396	3.27554e-21
ENSSSCG00000011676	protein_coding	chr13	STR_82783977	82783977	AAAC	79	0.415586	0.0679832	5.9663e-09	0.0894344	2	SNP_82044187	82044187	0	0.373779	0.0577447	4.81365e-10
ENSSSCG00000011683	PCOLCE2	chr13	STR_84194047	84194047	ATTT	84	-0.356008	0.070843	1.23991e-06	0.0110257	14	SNP_83014335	83014335	0	0.377162	0.0576594	3.25903e-10
ENSSSCG00000011690	PLSCR4	chr13	STR_85789865	85789865	AAC	64	0.353536	0.0671593	3.71604e-07	0.00140969	201	SNP_86742085	86742085	0	-0.382863	0.0575136	1.67181e-10
ENSSSCG00000011695	AGTR1	chr13	STR_88913307	88913307	ATGG	117	0.360391	0.078556	9.80939e-06	0.0060837	32	SNP_88970702	88970702	0	-0.342399	0.0584941	1.45634e-08
ENSSSCG00000011698	GYG1	chr13	STR_89493198	89493198	AAAAAT	92	-0.317441	0.0736006	2.75588e-05	0.000788433	56	SNP_89226062	89226062	0	-0.33981	0.0585526	1.89841e-08
ENSSSCG00000011700	CP	chr13	STR_89234823	89234823	T	122	-0.421075	0.0777768	2.70847e-07	0.0679411	2	SNP_89239217	89239217	0	0.323234	0.0589152	9.78521e-08
ENSSSCG00000033018	TM4SF1	chr13	STR_89638776	89638776	T	106	0.384906	0.0748616	8.27009e-07	0.00487542	42	SNP_89595575	89595575	0	0.351817	0.0582771	5.44128e-09
ENSSSCG00000027459	RNF13	chr13	STR_90003498	90003498	AGGC	131	0.437167	0.0798071	2.21873e-07	0.000784688	396	SNP_89925228	89925228	0	-0.417335	0.0565765	2.22153e-12
ENSSSCG00000030260	PFN2	chr13	STR_90336207	90336207	AT	99	-0.486131	0.0693036	6.26278e-11	5.05689e-05	642	SNP_90181356	90181356	0	-0.516432	0.0533127	3.97576e-19
ENSSSCG00000036920	SELENOT	chr13	STR_90699476	90699476	AAAT	123	-0.426523	0.077845	2.02498e-07	0.0738412	3	SNP_89867402	89867402	0	-0.345613	0.0584208	1.04454e-08
ENSSSCG00000011714	MED12L	chr13	STR_91014654	91014654	CTTG	56	-0.455272	0.062645	7.83753e-12	3.15235e-05	239	SNP_91011199	91011199	0	0.530054	0.0527919	3.08043e-20
ENSSSCG00000032162	P2RY13	chr13	STR_91547365	91547365	T	150	0.521754	0.0820892	5.06442e-09	0.000558047	220	SNP_91544627	91544627	0	0.50135	0.0538678	5.92277e-18
ENSSSCG00000038366	RAP2B	chr13	STR_92881322	92881322	ATGTGC	97	-0.356846	0.0736224	2.92941e-06	0.642575	1	SNP_94308086	94308086	0	-0.291173	0.0595597	1.78561e-06
ENSSSCG00000026718	PLCH1	chr13	STR_95615545	95615545	AAGG	131	-0.584993	0.071968	3.34216e-13	3.83554e-05	35	SNP_95613832	95613832	0	0.632678	0.0482129	1.76695e-30
ENSSSCG00000020984	LXN	chr13	STR_97599884	97599884	A	107	0.367213	0.0756935	3.02526e-06	4.32158e-07	125	SNP_98412726	98412726	0	0.468075	0.055016	1.4616e-15
ENSSSCG00000028623	RARRES1	chr13	STR_97723434	97723434	A	50	-0.410437	0.0632281	6.1291e-10	2.66896e-05	269	SNP_98484112	98484112	0	0.486364	0.0543977	7.6248e-17
ENSSSCG00000027790	protein_coding	chr13	STR_99816448	99816448	AG	104	-0.421457	0.0730759	4.27558e-08	0.00089019	198	SNP_99817033	99817033	0	0.427287	0.0562878	5.80312e-13
ENSSSCG00000011731	SMC4	chr13	STR_99640297	99640297	T	106	0.361411	0.0756282	4.12317e-06	0.0432694	1	SNP_100744873	100744873	0	-0.294764	0.0594912	1.31188e-06
ENSSSCG00000011732	TRIM59	chr13	STR_99997871	99997871	T	60	-0.36231	0.0662385	1.34993e-07	0.00578937	38	SNP_100005828	100005828	0	-0.386422	0.0574213	1.0947e-10
ENSSSCG00000023434	PPM1L	chr13	STR_100171515	100171515	GTTTT	101	-0.344614	0.07492	8.66111e-06	0.00153022	133	SNP_100454843	100454843	0	-0.36741	0.0579029	9.9116e-10
ENSSSCG00000033350	protein_coding	chr13	STR_104976004	104976004	AAAAAT	90	0.44778	0.0689847	9.21237e-10	0.00421136	74	SNP_105232967	105232967	0	0.47817	0.0546785	2.92661e-16
ENSSSCG00000011741	GOLIM4	chr13	STR_106420349	106420349	GT	79	-0.404354	0.0683606	1.64904e-08	0.000371512	150	SNP_106889193	106889193	0	0.439407	0.055925	1.06506e-13
ENSSSCG00000035525	protein_coding	chr13	STR_106456665	106456665	A	85	0.309972	0.0722839	2.98715e-05	0.00217046	2	SNP_108241433	108241433	0	-0.319085	0.0590029	1.45321e-07
ENSSSCG00000011750	PLD1	chr13	STR_110644746	110644746	CTTTT	117	0.434779	0.0758389	5.76578e-08	0.0270335	12	SNP_110309791	110309791	0	0.448606	0.0556412	2.80971e-14
ENSSSCG00000011755	NCEH1	chr13	STR_111507378	111507378	GT	127	0.356829	0.0816188	2.48723e-05	1.31262e-05	477	SNP_110934597	110934597	0	0.429388	0.0562258	4.34609e-13
ENSSSCG00000035746	ECT2	chr13	STR_111178290	111178290	CTTT	93	-0.377428	0.072092	4.95518e-07	0.102079	3	SNP_111490980	111490980	0	-0.380758	0.0575677	2.14224e-10
ENSSSCG00000023871	NAALADL2	chr13	STR_113174105	113174105	T	93	0.430411	0.0702699	6.41564e-09	0.000236687	223	SNP_113849327	113849327	0	-0.457609	0.0553563	7.33046e-15
ENSSSCG00000033860	ZMAT3	chr13	STR_116296022	116296022	AAAG	107	-0.335367	0.076666	2.25891e-05	5.1451e-05	574	SNP_116483656	116483656	0	-0.306619	0.0592585	4.60117e-07
ENSSSCG00000011762	ACTL6A	chr13	STR_117684405	117684405	GTTTT	65	0.324321	0.0680908	3.73828e-06	0.00779469	16	SNP_118460078	118460078	0	0.309132	0.0592079	3.66268e-07
ENSSSCG00000011763	MRPL47	chr13	STR_118448607	118448607	AGAT/ACAG/AGGC	89	-0.484644	0.0672855	1.85855e-11	6.46366e-06	36	SNP_117805323	117805323	0	-0.614146	0.049133	2.38707e-28
ENSSSCG00000024437	AP2M1	chr13	STR_123067821	123067821	CT	90	-0.331634	0.0727855	9.97363e-06	0.000247246	1314	SNP_122946458	122946458	0	-0.307247	0.0592459	4.34732e-07
ENSSSCG00000038724	C3orf70	chr13	STR_123067821	123067821	CT	90	0.52892	0.0654765	1.22235e-13	0.00413252	18	SNP_122546705	122546705	0	-0.4846	0.0544587	1.02165e-16
ENSSSCG00000011794	SENP2	chr13	STR_123806635	123806635	AT	123	-0.370883	0.079928	8.13972e-06	0.00215494	11	SNP_123441605	123441605	0	0.426993	0.0562965	6.04142e-13
ENSSSCG00000023229	ETV5	chr13	STR_124621422	124621422	A	77	0.323332	0.0703369	8.02576e-06	0.0112725	41	SNP_124819988	124819988	0	-0.280684	0.0597545	4.28965e-06
ENSSSCG00000011804	RFC4	chr13	STR_124052005	124052005	T	96	-0.35968	0.0733094	2.24303e-06	0.000405861	284	SNP_124699609	124699609	0	0.427878	0.0562704	5.35042e-13
ENSSSCG00000034802	protein_coding	chr13	STR_124670483	124670483	AT	120	0.439877	0.0764478	5.39247e-08	0.00106271	170	SNP_125098822	125098822	0	0.434101	0.0560854	2.25598e-13
ENSSSCG00000040904	CLDN1	chr13	STR_127769125	127769125	CTTT	121	-0.370073	0.07937	7.32743e-06	0.00152246	131	SNP_127720969	127720969	0	-0.327914	0.0588149	6.21997e-08
ENSSSCG00000036423	CCDC50	chr13	STR_127769125	127769125	CTTT	121	0.476116	0.0751307	3.14307e-09	0.000320871	52	SNP_128591373	128591373	0	0.460307	0.0552695	4.86277e-15
ENSSSCG00000034990	#N/A	chr13	STR_131162225	131162225	GTTTTT	34	-0.375726	0.0619198	5.47109e-09	0.00391213	83	SNP_131107818	131107818	0	-0.414085	0.056669	3.41124e-12
ENSSSCG00000011825	ATP13A3	chr13	STR_131618556	131618556	T	112	0.427874	0.0748022	5.81723e-08	0.000977956	172	SNP_132211766	132211766	0	0.424894	0.056358	8.04604e-13
ENSSSCG00000011826	TMEM44	chr13	STR_130620490	130620490	ATTT	97	-0.430022	0.0711521	1.01153e-08	2.75128e-06	628	SNP_131179614	131179614	0	0.509492	0.0535709	1.40113e-18
ENSSSCG00000011827	LSG1	chr13	STR_131304419	131304419	AAAAAT	69	-0.612335	0.0575076	4.85383e-21	0.000531429	21	SNP_131365475	131365475	0	0.668651	0.046293	4.68242e-35
ENSSSCG00000011828	FAM43A	chr13	STR_131673075	131673075	ACAG	75	0.320371	0.0700258	8.75947e-06	0.00581759	30	SNP_131538864	131538864	0	0.310917	0.0591716	3.11073e-07
ENSSSCG00000035414	XXYLT1	chr13	STR_131903357	131903357	AAAC	61	-0.344958	0.0668738	6.05093e-07	0.000776229	244	SNP_132075381	132075381	0	0.344387	0.0584489	1.1863e-08
ENSSSCG00000011831	APOD	chr13	STR_132588003	132588003	AG	106	-0.373203	0.0752504	1.87013e-06	0.000311358	1077	SNP_132555807	132555807	0	0.420661	0.0564809	1.42529e-12
ENSSSCG00000011833	DLG1	chr13	STR_133750396	133750396	ACAGCC	61	-0.369075	0.066217	8.12925e-08	0.0011035	169	SNP_133255352	133255352	0	0.312304	0.0591433	2.73816e-07
ENSSSCG00000027323	NCBP2	chr13	STR_133210661	133210661	AG	97	0.355671	0.0736577	3.17411e-06	0.00698566	22	SNP_133451588	133451588	0	-0.422649	0.0564234	1.09067e-12
ENSSSCG00000026934	PIGX	chr13	STR_133271584	133271584	CCT	126	0.395899	0.0799272	2.19209e-06	0.0574198	3	SNP_132767378	132767378	0	-0.323449	0.0589107	9.58592e-08
ENSSSCG00000036536	WDR53	chr13	STR_133232696	133232696	A	139	-0.480268	0.0804056	2.48108e-08	0.00856956	1	SNP_133878797	133878797	0	0.354106	0.0582233	4.26212e-09
ENSSSCG00000011845	PCYT1A	chr13	STR_133837621	133837621	GTTTT	55	-0.46898	0.0619891	1.31877e-12	0.00593966	79	SNP_133806420	133806420	0	0.469077	0.054983	1.24899e-15
ENSSSCG00000011853	RUBCN	chr13	STR_134510066	134510066	CCTG	61	0.322467	0.0674411	3.40093e-06	0.000465884	716	SNP_133918721	133918721	0	0.315618	0.0590751	2.01297e-07
ENSSSCG00000036828	SNX4	chr13	STR_134676761	134676761	AAAT	66	0.531733	0.0611206	1.491e-15	6.7982e-06	47	SNP_134674598	134674598	0	0.608285	0.0494148	1.0539e-27
ENSSSCG00000011862	MUC13	chr13	STR_134951074	134951074	ATGT	67	0.576465	0.0591249	1.74768e-18	1.57334e-06	466	SNP_135447540	135447540	0	0.655254	0.0470297	2.80551e-33
ENSSSCG00000037905	ITGB5	chr13	STR_135478358	135478358	ATTTT	52	0.55781	0.0578267	2.09039e-18	2.96921e-05	23	SNP_135466467	135466467	0	0.654654	0.047062	3.35357e-33
ENSSSCG00000034786	HACD2	chr13	STR_136609566	136609566	T	90	0.525624	0.0656343	1.84261e-13	3.37382e-05	1290	SNP_137370865	137370865	0	0.536657	0.0525327	8.54713e-21
ENSSSCG00000024904	SEC22A	chr13	STR_138113863	138113863	CTGTGG	68	0.384625	0.0669667	3.62742e-08	0.00147182	26	SNP_136609735	136609735	0	0.35221	0.0582679	5.21834e-09
ENSSSCG00000011870	PDIA5	chr13	STR_138307094	138307094	AAAAAT	86	-0.455608	0.0678756	2.66768e-10	0.000793196	232	SNP_136614401	136614401	0	0.461634	0.0552266	3.96895e-15
ENSSSCG00000011873	HSPBAP1	chr13	STR_137585430	137585430	CT	89	-0.340714	0.0723205	5.11743e-06	0.00735681	18	SNP_137784221	137784221	0	0.365266	0.0579555	1.25957e-09
ENSSSCG00000027709	PARP9	chr13	STR_137853233	137853233	A	85	-0.382223	0.0702557	1.79249e-07	0.000135927	790	SNP_137525639	137525639	0	0.381382	0.0575517	1.99068e-10
ENSSSCG00000037807	#N/A	chr13	STR_138113863	138113863	CTGTGG	68	-0.560539	0.0600787	2.79966e-17	0.000574945	457	SNP_138128900	138128900	0	-0.589331	0.0502971	1.04556e-25
ENSSSCG00000026990	FAM162A	chr13	STR_138113863	138113863	CTGTGG	68	-0.598833	0.0581015	4.54865e-20	0.00250736	21	SNP_138026423	138026423	0	-0.612023	0.0492356	4.1028e-28
ENSSSCG00000025107	protein_coding	chr13	STR_138227266	138227266	CTGT	65	0.388438	0.0663292	2.00842e-08	3.4252e-05	53	SNP_138169385	138169385	0	-0.430258	0.0562	3.85374e-13
ENSSSCG00000011877	CD86	chr13	STR_138502806	138502806	GTT	72	0.306952	0.0697839	1.83121e-05	#N/A	#N/A	SNP_137467529	137467529	0	0.229998	0.0605882	0.000183274
ENSSSCG00000030305	SLC15A2	chr13	STR_138113863	138113863	CTGTGG	68	-0.557828	0.0602114	4.27703e-17	0.00220219	112	SNP_138092783	138092783	0	-0.564324	0.0513967	2.89048e-23
ENSSSCG00000035362	#N/A	chr13	STR_138157092	138157092	ATTT	96	-0.377371	0.0727583	6.32022e-07	9.43826e-05	101	SNP_138850060	138850060	0	0.476402	0.0547383	3.89389e-16
ENSSSCG00000034616	LRRC58	chr13	STR_139955011	139955011	GT	85	-0.351542	0.0711758	1.83963e-06	0.000856027	462	SNP_140133499	140133499	0	-0.368969	0.0578645	8.31776e-10
ENSSSCG00000011888	GPR156	chr13	STR_139683189	139683189	CTGTGG	63	-0.327291	0.0676674	2.67311e-06	0.000399496	679	SNP_140054269	140054269	0	-0.288456	0.0596109	2.24837e-06
ENSSSCG00000011889	GSK3B	chr13	STR_140303069	140303069	A	136	0.470062	0.0799099	3.62511e-08	2.22181e-06	564	SNP_140101271	140101271	0	-0.454963	0.0554408	1.09249e-14
ENSSSCG00000011896	ADPRH	chr13	STR_141003699	141003699	CTG	37	0.312208	0.0639048	1.97983e-06	0.00420164	7	SNP_141003711	141003711	0	-0.3325	0.058715	3.95954e-08
ENSSSCG00000037639	TIMMDC1	chr13	STR_140779278	140779278	AAAAC	78	-0.368201	0.0692992	3.15596e-07	0.00667126	25	SNP_140647144	140647144	0	-0.421988	0.0564426	1.19252e-12
ENSSSCG00000032313	POGLUT1	chr13	STR_140719107	140719107	AG	72	-0.554679	0.0610099	1.46794e-16	0.000786268	103	SNP_140769811	140769811	0	0.588456	0.0503368	1.28341e-25
ENSSSCG00000011903	protein_coding	chr13	STR_140978161	140978161	AAAC	63	0.547259	0.0599362	8.72858e-17	0.0517353	4	SNP_140990068	140990068	0	0.488156	0.0543354	5.65377e-17
ENSSSCG00000011906	IGSF11	chr13	STR_141003699	141003699	CTG	37	0.286922	0.0644389	1.34625e-05	0.000157657	252	SNP_141201848	141201848	0	0.419514	0.056514	1.66205e-12
ENSSSCG00000011913	CCDC191	chr13	STR_145990939	145990939	AC	85	-0.326751	0.0718554	1.01813e-05	1.08255e-06	523	SNP_145914168	145914168	0	0.540144	0.052394	4.29408e-21
ENSSSCG00000011916	ATP6V1A	chr13	STR_146153148	146153148	T	128	-0.454353	0.0781302	4.44314e-08	0.0025774	21	SNP_146115302	146115302	0	-0.42773	0.0562748	5.46037e-13
ENSSSCG00000024429	SIDT1	chr13	STR_145329392	145329392	GT/AG	131	-0.361674	0.0827287	2.53887e-05	0.00312879	47	SNP_146735170	146735170	0	-0.369263	0.0578573	8.04675e-10
ENSSSCG00000011925	CD200R1	chr13	STR_146826593	146826593	AAAG/AAGC	61	0.335852	0.0671086	1.23749e-06	0.000855374	396	SNP_147255181	147255181	0	0.396379	0.0571576	3.25898e-11
ENSSSCG00000011928	CCDC80	chr13	STR_146826043	146826043	GT	106	0.380643	0.0750049	1.11734e-06	0.00380357	20	SNP_146641974	146641974	0	-0.390918	0.0573032	6.36615e-11
ENSSSCG00000027820	CD200	chr13	STR_147288755	147288755	A	46	0.312327	0.0652445	3.17315e-06	3.78213e-06	269	SNP_147486202	147486202	0	-0.443927	0.0557865	5.56154e-14
ENSSSCG00000034450	ABHD10	chr13	STR_148040552	148040552	GT/AT	98	-0.420647	0.0717224	2.50012e-08	0.000277671	146	SNP_147770929	147770929	0	0.420078	0.0564977	1.5411e-12
ENSSSCG00000032588	C3orf85	chr13	STR_150219476	150219476	AT	104	-0.672918	0.0596081	6.49164e-22	1.18255e-06	27	SNP_150361788	150361788	0	-0.69722	0.0446296	3.56568e-39
ENSSSCG00000011937	MORC1	chr13	STR_150219476	150219476	AT	104	-0.487442	0.0703609	1.09433e-10	0.0137001	10	SNP_150219476	150219476	0	-0.513479	0.0534231	6.81916e-19
ENSSSCG00000011940	DZIP3	chr13	STR_151445585	151445585	AAAAT	55	-0.465568	0.0621157	2.00916e-12	1.39034e-05	1279	SNP_151262403	151262403	0	-0.548145	0.0520709	8.58141e-22
ENSSSCG00000027275	HHLA2	chr13	STR_150828636	150828636	GTTTT	58	0.319618	0.0670016	3.54115e-06	1.12214e-06	1721	SNP_151187918	151187918	0	0.458477	0.0553284	6.42625e-15
ENSSSCG00000011942	CD47	chr13	STR_151445585	151445585	AAAAT	55	0.369843	0.0652096	4.82287e-08	0.0178475	5	SNP_151468969	151468969	0	0.342409	0.0584939	1.45484e-08
ENSSSCG00000011946	ALCAM	chr13	STR_154032459	154032459	A	89	0.332548	0.0725451	8.83513e-06	0.0122914	5	SNP_153849149	153849149	0	-0.348222	0.0583607	7.95337e-09
ENSSSCG00000011953	ZBTB11	chr13	STR_156976517	156976517	GTTT	81	0.332537	0.070887	5.41635e-06	0.000663755	359	SNP_157186638	157186638	0	-0.291706	0.0595496	1.7061e-06
ENSSSCG00000028677	protein_coding	chr13	STR_157971923	157971923	GT	74	0.368299	0.0685389	2.31565e-07	0.00399515	47	SNP_157974610	157974610	0	-0.401983	0.0570057	1.61842e-11
ENSSSCG00000011959	ABI3BP	chr13	STR_157207257	157207257	GTTTT	92	0.45758	0.0690129	4.49631e-10	0.000115534	757	SNP_158345234	158345234	0	0.426699	0.0563051	6.28923e-13
ENSSSCG00000011962	ADGRG7	chr13	STR_157708619	157708619	CCTT	65	-0.336601	0.0677813	1.49958e-06	2.46873e-06	206	SNP_158410292	158410292	0	-0.457905	0.0553468	7.00922e-15
ENSSSCG00000011963	TOMM70	chr13	STR_158603339	158603339	A	116	0.391208	0.0772301	1.24573e-06	0.00879452	28	SNP_158127104	158127104	0	0.335199	0.0586555	3.02522e-08
ENSSSCG00000011968	NIT2	chr13	STR_158706011	158706011	ATTT	111	-0.475161	0.0725728	9.18009e-10	3.1289e-05	263	SNP_158593292	158593292	0	0.436868	0.056002	1.52765e-13
ENSSSCG00000034493	ST3GAL6	chr13	STR_160219627	160219627	GT	42	0.384092	0.0628223	4.49235e-09	0.00360989	94	SNP_160196860	160196860	0	0.40967	0.0567932	6.06385e-12
ENSSSCG00000011978	CPOX	chr13	STR_160219627	160219627	GT	42	0.353796	0.0636406	7.94598e-08	3.13245e-05	378	SNP_160276762	160276762	0	0.412659	0.0567093	4.1116e-12
ENSSSCG00000034501	RIOX2	chr13	STR_162373107	162373107	AAAAC	43	-0.361929	0.0635759	4.06644e-08	0.00336243	41	SNP_162352880	162352880	0	-0.415066	0.0566411	2.99832e-12
ENSSSCG00000027432	NSUN3	chr13	STR_164961871	164961871	CTTTTT	110	-0.356898	0.0767861	7.35773e-06	0.00044932	260	SNP_164852743	164852743	0	-0.358549	0.0581178	2.63806e-09
ENSSSCG00000027571	ARL13B	chr13	STR_164961871	164961871	CTTTTT	110	-0.342404	0.0772308	1.79589e-05	0.000569637	727	SNP_165834670	165834670	0	-0.332325	0.0587189	4.02919e-08
ENSSSCG00000011997	CHMP2B	chr13	STR_168580177	168580177	AT	108	0.398217	0.0748965	3.75919e-07	8.79826e-05	89	SNP_168540272	168540272	0	0.384566	0.0574696	1.36612e-10
ENSSSCG00000012000	GBE1	chr13	STR_173017354	173017354	A	87	0.377269	0.0708209	3.11135e-07	0.00189658	44	SNP_174764193	174764193	0	-0.393585	0.0572324	4.59735e-11
ENSSSCG00000012001	ROBO1	chr13	STR_176322373	176322373	AAAAG	71	-0.36458	0.0680941	2.5025e-07	0.000114999	173	SNP_176148521	176148521	0	-0.41513	0.0566393	2.97312e-12
ENSSSCG00000012002	ROBO2	chr13	STR_177343942	177343942	GGTTT	66	-0.620646	0.0565869	4.80507e-22	1.35023e-06	652	SNP_177402416	177402416	0	0.682967	0.0454758	4.63024e-37
ENSSSCG00000012003	protein_coding	chr13	STR_177343942	177343942	GGTTT	66	-0.541505	0.0606721	3.56214e-16	1.31064e-05	695	SNP_177392051	177392051	0	0.601946	0.0497147	5.07394e-27
ENSSSCG00000012006	protein_coding	chr13	STR_179277744	179277744	CTT	95	0.386858	0.0722275	2.85503e-07	0.000347616	94	SNP_179322984	179322984	0	0.461846	0.0552197	3.8418e-15
ENSSSCG00000038062	SAMSN1	chr13	STR_179500670	179500670	AG	103	0.370929	0.0745919	1.73293e-06	0.00225719	144	SNP_178886869	178886869	0	-0.304767	0.0592955	5.43626e-07
ENSSSCG00000012014	protein_coding	chr13	STR_181484327	181484327	AC	123	0.359968	0.0802968	1.55714e-05	0.00359818	24	SNP_181398082	181398082	0	-0.273335	0.0598864	7.76333e-06
ENSSSCG00000012021	MRPL39	chr13	STR_189150494	189150494	ATTT	94	0.563353	0.0645166	2.76041e-15	5.77876e-08	855	SNP_189073116	189073116	0	-0.608357	0.0494113	1.03497e-27
ENSSSCG00000023028	JAM2	chr13	STR_189154129	189154129	ATTTT	99	-0.481139	0.0695224	1.04393e-10	8.1099e-05	329	SNP_189196764	189196764	0	-0.523373	0.0530497	1.09558e-19
ENSSSCG00000038399	ATP5PF	chr13	STR_189650882	189650882	ATC	56	0.397381	0.0645659	3.98048e-09	1.16584e-05	580	SNP_190082513	190082513	0	-0.468408	0.0550051	1.38731e-15
ENSSSCG00000037935	CYYR1	chr13	STR_190013920	190013920	GTTTT	82	0.318492	0.0714526	1.47327e-05	0.000136888	521	SNP_190174997	190174997	0	0.359086	0.058105	2.48815e-09
ENSSSCG00000030528	LTN1	chr13	STR_192106956	192106956	GTT	112	-0.367402	0.0769725	4.36027e-06	0.00184375	49	SNP_192544603	192544603	0	0.353329	0.0582416	4.6313e-09
ENSSSCG00000040459	RWDD2B	chr13	STR_192453749	192453749	ACAGCC	109	-0.651381	0.0621593	1.35449e-19	1.79733e-07	438	SNP_192370508	192370508	0	0.669933	0.0462212	3.12976e-35
ENSSSCG00000026761	CCT8	chr13	STR_193172782	193172782	AAAAAC	121	-0.361157	0.0796693	1.25455e-05	7.16106e-05	191	SNP_192412137	192412137	0	-0.444512	0.0557684	5.10897e-14
ENSSSCG00000012034	TIAM1	chr13	STR_194077403	194077403	T	109	-0.377468	0.0758627	1.77212e-06	9.15368e-05	1446	SNP_194846585	194846585	0	0.406285	0.0568874	9.37151e-12
ENSSSCG00000040843	MRAP	chr13	STR_195918250	195918250	AAAG	63	-0.324372	0.0677394	3.31673e-06	4.07958e-05	809	SNP_195897579	195897579	0	-0.409531	0.0567971	6.17376e-12
ENSSSCG00000032024	URB1	chr13	STR_195918250	195918250	AAAG	63	-0.488701	0.0624775	3.19939e-13	1.4402e-13	200	SNP_196043358	196043358	0	0.681584	0.0455561	7.31702e-37
ENSSSCG00000040827	CFAP298	chr13	STR_196857104	196857104	ACAGCC	84	0.3985	0.0695304	4.31052e-08	0.0205581	3	SNP_196411300	196411300	0	0.395774	0.0571738	3.51205e-11
ENSSSCG00000036556	IL10RB	chr13	STR_196468818	196468818	ATCT	110	0.402333	0.0752531	3.33095e-07	0.000136522	755	SNP_196851661	196851661	0	0.416861	0.05659	2.36541e-12
ENSSSCG00000033115	IFNAR1	chr13	STR_197214665	197214665	ATTT	96	0.392758	0.0722539	1.97305e-07	0.00848726	8	SNP_197635437	197635437	0	0.340814	0.05853	1.71342e-08
ENSSSCG00000034378	IFNGR2	chr13	STR_196952977	196952977	AGAT/ACAG	118	-0.37158	0.0784642	5.29239e-06	0.0766386	1	SNP_197100688	197100688	0	-0.371691	0.0577969	6.11026e-10
ENSSSCG00000034624	TMEM50B	chr13	STR_197384839	197384839	GTTTTT	75	-0.409761	0.0674312	6.95805e-09	4.86106e-05	326	SNP_197535919	197535919	0	-0.491838	0.0542066	3.04188e-17
ENSSSCG00000012046	protein_coding	chr13	STR_197444210	197444210	AATC	47	-0.419849	0.0624814	1.66831e-10	3.10113e-05	191	SNP_197959124	197959124	0	0.498463	0.0539715	9.78521e-18
ENSSSCG00000012050	RCAN1	chr13	STR_197899851	197899851	GTTTTT	49	0.399644	0.0634074	1.70613e-09	0.00101549	213	SNP_198270602	198270602	0	0.401994	0.0570054	1.61608e-11
ENSSSCG00000028883	SETD4	chr13	STR_198700005	198700005	A	109	0.404294	0.0749293	2.62896e-07	0.00412699	43	SNP_198921596	198921596	0	0.365118	0.0579591	1.28049e-09
ENSSSCG00000031111	CBR1	chr13	STR_199462774	199462774	AT	108	0.407072	0.0745785	1.94538e-07	9.90844e-05	167	SNP_199616995	199616995	0	0.484404	0.0544654	1.05528e-16
ENSSSCG00000012053	CBR3	chr13	STR_199834875	199834875	ATTTT	55	-0.38043	0.0649089	1.83773e-08	5.03986e-05	1474	SNP_199830701	199830701	0	-0.445482	0.0557384	4.43737e-14
ENSSSCG00000012054	DOP1B	chr13	STR_199320565	199320565	AAG	130	0.418414	0.0802793	7.27834e-07	0.000187371	84	SNP_199891654	199891654	0	-0.514895	0.0533703	5.26778e-19
ENSSSCG00000012059	HLCS	chr13	STR_199837766	199837766	GTTT	104	-0.397414	0.0739455	2.79243e-07	0.000437799	262	SNP_200413233	200413233	0	0.427138	0.0562922	5.92263e-13
ENSSSCG00000012061	PIGP	chr13	STR_200588969	200588969	AAAAAC	95	0.392273	0.0720481	1.87897e-07	5.14326e-05	198	SNP_200711201	200711201	0	-0.558292	0.0516514	1.04561e-22
ENSSSCG00000012062	TTC3	chr13	STR_200867562	200867562	A	95	-0.484997	0.0684974	4.06813e-11	0.000143566	79	SNP_199991123	199991123	0	0.470484	0.0549363	1.00052e-15
ENSSSCG00000037381	WRB	chr13	STR_202032050	202032050	AT	130	-0.438775	0.0794255	1.77222e-07	0.00127674	117	SNP_202149963	202149963	0	0.360512	0.0580708	2.12925e-09
ENSSSCG00000029219	SH3BGR	chr13	STR_203699622	203699622	AC	143	0.497439	0.0808947	1.15925e-08	0.0411717	8	SNP_202900733	202900733	0	-0.390865	0.0573046	6.40697e-11
ENSSSCG00000012071	protein_coding	chr13	STR_203324166	203324166	GTTT	119	0.514742	0.0727191	6.58463e-11	2.22296e-09	224	SNP_203551798	203551798	0	0.626015	0.0485489	1.07111e-29
ENSSSCG00000012074	protein_coding	chr13	STR_204873941	204873941	ATTT	80	0.534251	0.0633598	1.12932e-14	3.34669e-06	326	SNP_204594350	204594350	0	0.640039	0.0478349	2.29208e-31
ENSSSCG00000024336	TMPRSS2	chr13	STR_204902839	204902839	AAAAAG	103	-0.500403	0.0695421	2.50024e-11	0.000595213	53	SNP_204909301	204909301	0	0.558748	0.0516323	9.49649e-23
ENSSSCG00000027745	ABCG1	chr13	STR_205808203	205808203	GTTTT	125	-0.378353	0.080265	6.05236e-06	0.173496	1	SNP_206168139	206168139	0	0.328747	0.0587969	5.73304e-08
ENSSSCG00000023078	WDR4	chr13	STR_206262967	206262967	G	125	-0.541934	0.0728737	1.13737e-11	0.807032	1	SNP_205909719	205909719	0	-0.485613	0.0544237	8.63825e-17
ENSSSCG00000021991	NDUFV3	chr13	STR_205155780	205155780	AAC	62	-0.469802	0.0630551	2.89887e-12	1.289e-08	2487	SNP_206029365	206029365	0	-0.595622	0.0500091	2.35157e-26
ENSSSCG00000037663	PKNOX1	chr13	STR_206262967	206262967	G	125	-0.554569	0.0721555	2.98012e-12	0.400552	1	SNP_205874131	205874131	0	-0.471065	0.0549171	9.12779e-16
ENSSSCG00000040779	protein_coding	chr13	STR_206817392	206817392	GT	80	-0.362645	0.0698509	5.64852e-07	2.74709e-05	2334	SNP_205989474	205989474	0	-0.420337	0.0564903	1.48858e-12
ENSSSCG00000022164	protein_coding	chr13	STR_206817392	206817392	GT	80	-0.373949	0.0695153	2.3292e-07	4.12964e-06	2036	SNP_206698694	206698694	0	-0.415395	0.0566318	2.87134e-12
ENSSSCG00000021698	RRP1B	chr13	STR_206148567	206148567	ATTT	75	-0.469377	0.0652731	1.58954e-11	7.58857e-05	462	SNP_206669025	206669025	0	0.514863	0.0533714	5.29842e-19
ENSSSCG00000037061	RRP1	chr13	STR_206733327	206733327	ACGATG	72	0.444903	0.065667	1.58758e-10	2.20582e-06	63	SNP_206715005	206715005	0	0.582822	0.0505902	4.73296e-25
ENSSSCG00000038081	AGPAT3	chr13	STR_206450009	206450009	GT	85	0.490025	0.0662747	5.87145e-12	1.15931e-05	408	SNP_206836647	206836647	0	0.571449	0.0510907	6.11525e-24
ENSSSCG00000039085	protein_coding	chr13	STR_206064816	206064816	ATTT	118	-0.390379	0.0778095	1.56501e-06	0.10186	4	SNP_206842815	206842815	0	0.302458	0.0593413	6.68159e-07
ENSSSCG00000025525	protein_coding	chr13	STR_207656827	207656827	T	104	-0.538573	0.067897	4.10865e-13	7.64705e-13	674	SNP_207050981	207050981	0	0.631969	0.048249	2.14529e-30
ENSSSCG00000028197	PFKL	chr13	STR_207180844	207180844	AC	87	-0.330446	0.0721761	8.98712e-06	0.00197709	30	SNP_207168430	207168430	0	-0.374229	0.0577334	4.57179e-10
ENSSSCG00000024500	protein_coding	chr13	STR_206335136	206335136	CTGTGG	124	0.376174	0.0800417	6.38207e-06	0.000209341	377	SNP_206949779	206949779	0	0.432358	0.0561375	2.87847e-13
ENSSSCG00000012088	POFUT2	chr13	STR_207957567	207957567	AAAAG	76	0.312627	0.0704095	1.55624e-05	7.28608e-05	802	SNP_207244020	207244020	0	-0.375139	0.0577105	4.11754e-10
ENSSSCG00000022506	protein_coding	chr13	STR_207399800	207399800	AC	119	0.366714	0.0789099	7.72918e-06	0.000885104	270	SNP_208313360	208313360	0	0.399128	0.0570834	2.31574e-11
ENSSSCG00000038210	#N/A	chr13	STR_13020309	13020309	AAAAAC	57	-0.338688	0.0663659	7.70805e-07	1.04844e-05	663	SNP_12694208	12694208	0	0.481717	0.0545577	1.6422e-16
ENSSSCG00000011217	NEK10	chr13	STR_13889844	13889844	T	126	-0.503582	0.075197	5.57222e-10	0.0288063	1	SNP_13855545	13855545	0	0.56561	0.0513419	2.18965e-23
ENSSSCG00000011246	VILL	chr13	STR_23217842	23217842	ATT	46	-0.292197	0.065683	1.39513e-05	0.000497077	437	SNP_23371745	23371745	0	0.360466	0.0580719	2.14008e-09
ENSSSCG00000029419	SCN11A	chr13	STR_23316981	23316981	GTTTTT	124	-0.362719	0.0805038	1.42693e-05	0.00523888	42	SNP_24354857	24354857	0	0.321333	0.0589556	1.17382e-07
ENSSSCG00000011306	ZNF502	chr13	STR_28062124	28062124	GTTTT	52	0.429511	0.0629193	9.56096e-11	0.0112319	19	SNP_27960192	27960192	0	-0.484337	0.0544677	1.06695e-16
ENSSSCG00000040146	protein_coding	chr13	STR_29714750	29714750	A	97	0.703815	0.055986	1.09155e-25	0.00117156	26	SNP_29734227	29734227	0	0.698709	0.0445393	2.11016e-39
ENSSSCG00000011423	GRM2	chr13	STR_33753915	33753915	AAAT	59	-0.378974	0.0656004	2.89435e-08	0.00143595	250	SNP_33659948	33659948	0	-0.439944	0.0559086	9.86373e-14
ENSSSCG00000029827	IQCF1	chr13	STR_34001730	34001730	A	127	0.440593	0.078433	1.11282e-07	0.0520595	2	SNP_34462725	34462725	0	0.452868	0.0555072	1.49465e-14
ENSSSCG00000020990	protein_coding	chr13	STR_39387380	39387380	CTTT	52	-0.422479	0.06315	2.06421e-10	9.52688e-08	111	SNP_39411399	39411399	0	-0.502507	0.053826	4.83725e-18
ENSSSCG00000037649	protein_coding	chr13	STR_39400077	39400077	ATTT	85	0.420803	0.0689695	6.69907e-09	0.00345938	76	SNP_39403563	39403563	0	-0.43445	0.0560749	2.14801e-13
ENSSSCG00000011489	protein_coding	chr13	STR_44437241	44437241	T	62	0.502381	0.0617605	4.65938e-14	0.000540874	105	SNP_43360311	43360311	0	0.567327	0.0512684	1.50871e-23
ENSSSCG00000011522	CNTN3	chr13	STR_55897307	55897307	AAAAC	56	0.378521	0.0651245	2.37438e-08	0.00225766	54	SNP_57014074	57014074	0	-0.44893	0.0556311	2.67885e-14
ENSSSCG00000033624	SRGAP3	chr13	STR_64910458	64910458	AGAT	57	0.355488	0.0659273	1.94349e-07	8.69063e-05	821	SNP_65084274	65084274	0	0.38068	0.0575697	2.16201e-10
ENSSSCG00000024000	EFCC1	chr13	STR_72424545	72424545	GTTTT	82	-0.30976	0.0716704	2.5814e-05	0.000411019	264	SNP_71558468	71558468	0	0.38948	0.0573411	7.57798e-11
ENSSSCG00000036503	RAB6B	chr13	STR_75409146	75409146	GT	52	0.288097	0.0667192	2.44543e-05	0.0420743	1	SNP_74635367	74635367	0	0.28528	0.0596701	2.93437e-06
ENSSSCG00000011666	CLSTN2	chr13	STR_80894643	80894643	C	72	0.492031	0.0638339	7.44476e-13	0.000721739	58	SNP_81356188	81356188	0	0.518886	0.0532202	2.52906e-19
ENSSSCG00000011675	GRK7	chr13	STR_82511410	82511410	AGC	77	-0.34938	0.0696452	1.24972e-06	0.000977593	471	SNP_82175155	82175155	0	-0.37363	0.0577485	4.8969e-10
ENSSSCG00000011734	ARL14	chr13	STR_100355614	100355614	ACAGAG	101	0.45505	0.0710669	1.67977e-09	0.000995165	217	SNP_100285153	100285153	0	0.474682	0.0547962	5.13249e-16
ENSSSCG00000029240	KCNMB3	chr13	STR_116706363	116706363	A	116	-0.357022	0.0783876	1.12015e-05	0.211031	1	SNP_116783273	116783273	0	0.274094	0.059873	7.30782e-06
ENSSSCG00000011765	USP13	chr13	STR_117601288	117601288	AAAC	89	0.389184	0.0708585	1.43414e-07	0.00463688	9	SNP_117766352	117766352	0	-0.436408	0.0560159	1.63042e-13
ENSSSCG00000026260	ATP13A5	chr13	STR_130385284	130385284	CG/AC	160	0.44789	0.0903166	2.97495e-06	0.15895	1	SNP_129418075	129418075	0	0.309453	0.0592014	3.55698e-07
ENSSSCG00000011837	MELTF	chr13	STR_133156593	133156593	AGAT	78	-0.341642	0.0700508	2.35793e-06	0.00456433	69	SNP_133154492	133154492	0	0.416459	0.0566015	2.4947e-12
ENSSSCG00000011860	SLC12A8	chr13	STR_136193951	136193951	AAC	106	0.425385	0.0734062	3.81114e-08	0.37333	1	SNP_136193785	136193785	0	0.402729	0.0569853	1.47294e-11
ENSSSCG00000011872	SEMA5B	chr13	STR_138022527	138022527	CTTTT	101	0.418888	0.0724693	3.90389e-08	0.0188965	3	SNP_137440786	137440786	0	0.469642	0.0549643	1.14266e-15
ENSSSCG00000011875	PARP15	chr13	STR_138113863	138113863	CTGTGG	68	0.61419	0.0572516	2.6992e-21	6.75343e-06	864	SNP_136951982	136951982	0	0.638326	0.0479235	3.70536e-31
ENSSSCG00000036613	POLQ	chr13	STR_138157092	138157092	ATTT	96	-0.377803	0.0727445	6.12193e-07	0.000114847	214	SNP_138850060	138850060	0	0.50506	0.0537333	3.08576e-18
ENSSSCG00000011892	protein_coding	chr13	STR_140339544	140339544	AAAT	56	-0.295962	0.0672076	1.72434e-05	0.00372967	69	SNP_140978398	140978398	0	0.312344	0.0591425	2.72793e-07
ENSSSCG00000021271	protein_coding	chr13	STR_147594932	147594932	AGAT	81	-0.415578	0.0683665	7.25614e-09	9.40476e-06	110	SNP_146948097	146948097	0	0.454021	0.0554707	1.2582e-14
ENSSSCG00000039306	#N/A	chr13	STR_167450687	167450687	AAC	137	-0.532741	0.0769344	2.25807e-10	0.0188223	1	SNP_167456170	167456170	0	0.510479	0.0535344	1.17337e-18
ENSSSCG00000012004	LIPI	chr13	STR_180105815	180105815	T	124	0.457484	0.0768167	2.15264e-08	0.0020033	12	SNP_179941666	179941666	0	0.297343	0.0594414	1.04863e-06
ENSSSCG00000012027	ADAMTS5	chr13	STR_190571229	190571229	ATTT	99	0.332232	0.0748004	1.66491e-05	2.49229e-06	964	SNP_190526068	190526068	0	0.407002	0.0568675	8.54987e-12
ENSSSCG00000025119	GRIK1	chr13	STR_193142092	193142092	AAAG	102	-0.376419	0.0741753	1.09121e-06	0.000198182	14	SNP_192961359	192961359	0	0.417888	0.0565606	2.06409e-12
ENSSSCG00000012075	FAM3B	chr13	STR_204873941	204873941	ATTT	80	0.356862	0.070018	8.77294e-07	0.00012369	577	SNP_204776687	204776687	0	0.406661	0.0568769	8.93137e-12
ENSSSCG00000022568	TMPRSS3	chr13	STR_206383675	206383675	AC	69	-0.395271	0.0668157	1.52215e-08	0.00164764	33	SNP_205752909	205752909	0	0.485514	0.0544271	8.78021e-17
ENSSSCG00000025294	AIRE	chr13	STR_207142466	207142466	A	149	-0.457265	0.0851824	4.53117e-07	4.17928e-06	281	SNP_207250184	207250184	0	0.586443	0.0504278	2.0521e-25
ENSSSCG00000023041	PCBP3	chr13	STR_208144226	208144226	GTTTT	104	-0.356873	0.0752762	4.80828e-06	0.000513801	59	SNP_208051873	208051873	0	-0.374568	0.0577249	4.39694e-10
ENSSSCG00000009580	S1PR3	chr14	STR_534839	534839	A	146	0.437601	0.0849635	1.12383e-06	0.601346	1	SNP_509737	509737	0	0.348136	0.0583627	8.02582e-09
ENSSSCG00000021161	protein_coding	chr14	STR_429662	429662	AAAAAC	78	0.404884	0.068153	1.4346e-08	0.000109135	413	SNP_923042	923042	0	-0.498398	0.0539738	9.89606e-18
ENSSSCG00000028033	SECISBP2	chr14	STR_429662	429662	AAAAAC	78	0.453926	0.0664142	1.22858e-10	0.000115538	134	SNP_608197	608197	0	-0.529298	0.0528213	3.56086e-20
ENSSSCG00000031694	DIRAS2	chr14	STR_1835232	1835232	A	90	-0.465578	0.0682797	1.58078e-10	0.000378705	347	SNP_1689988	1689988	0	-0.52245	0.0530849	1.3026e-19
ENSSSCG00000009589	SYK	chr14	STR_1761000	1761000	AT	111	-0.38944	0.0759671	9.15888e-07	0.000164185	672	SNP_2067518	2067518	0	-0.374967	0.0577149	4.19957e-10
ENSSSCG00000009591	AUH	chr14	STR_1963541	1963541	GTT	122	-0.41375	0.0780653	4.55501e-07	0.0115707	14	SNP_2397537	2397537	0	-0.526314	0.0529367	6.28817e-20
ENSSSCG00000009594	SPTLC1	chr14	STR_3114569	3114569	AAAC	96	0.416593	0.0714251	2.88103e-08	5.27649e-06	141	SNP_3111207	3111207	0	0.475201	0.0547788	4.72229e-16
ENSSSCG00000009601	SLC18A1	chr14	STR_3947301	3947301	ATATTT	73	-0.449783	0.0656648	1.06159e-10	1.87098e-05	151	SNP_3762254	3762254	0	-0.502932	0.0538106	4.4894e-18
ENSSSCG00000009615	NUDT18	chr14	STR_5443074	5443074	ATGG	97	0.331823	0.0743457	1.51108e-05	0.00166489	90	SNP_7271943	7271943	0	0.362219	0.0580296	1.76523e-09
ENSSSCG00000009617	REEP4	chr14	STR_6431396	6431396	AAAG	59	0.3229	0.0670909	2.93686e-06	3.85406e-06	205	SNP_6431469	6431469	0	-0.483222	0.0545061	1.28247e-16
ENSSSCG00000009620	BMP1	chr14	STR_6518591	6518591	AAAG	87	-0.424524	0.069239	5.85131e-09	0.0503528	3	SNP_6390452	6390452	0	0.425927	0.0563277	6.98931e-13
ENSSSCG00000009631	PEBP4	chr14	STR_7108900	7108900	A	91	0.427807	0.0699436	6.57e-09	0.0942847	2	SNP_7193538	7193538	0	0.440159	0.0559021	9.56545e-14
ENSSSCG00000009633	protein_coding	chr14	STR_7528381	7528381	T	92	-0.418421	0.0704941	1.66165e-08	0.00724868	23	SNP_7455728	7455728	0	-0.379175	0.0576082	2.57853e-10
ENSSSCG00000033608	LOXL2	chr14	STR_7242040	7242040	ACC	97	0.345947	0.0739448	6.09033e-06	0.0398386	5	SNP_6962360	6962360	0	0.362356	0.0580263	1.73867e-09
ENSSSCG00000031871	protein_coding	chr14	STR_7560792	7560792	AAAAC	88	-0.41831	0.0696638	1.12908e-08	3.54636e-10	268	SNP_7578414	7578414	0	-0.627268	0.0484862	7.65774e-30
ENSSSCG00000009642	STC1	chr14	STR_7487301	7487301	CT	71	0.313884	0.0694315	1.09134e-05	2.40497e-06	559	SNP_7622701	7622701	0	-0.44063	0.0558877	8.94163e-14
ENSSSCG00000009644	ADAM28	chr14	STR_8338196	8338196	A	117	0.435085	0.0758265	5.62991e-08	0.00059231	75	SNP_8403963	8403963	0	-0.499727	0.0539262	7.85955e-18
ENSSSCG00000009650	DOCK5	chr14	STR_9712930	9712930	AAAAAC	152	-0.504145	0.0838821	2.65924e-08	0.00222966	36	SNP_10326367	10326367	0	0.429813	0.0562132	4.09814e-13
ENSSSCG00000009661	ADRA1A	chr14	STR_10765626	10765626	CTGTGG	71	-0.339607	0.0687811	1.74679e-06	4.15282e-05	595	SNP_10642020	10642020	0	-0.391287	0.0572934	6.08714e-11
ENSSSCG00000009666	EPHX2	chr14	STR_11358470	11358470	T	149	0.460554	0.0850197	3.65455e-07	0.000946092	88	SNP_11261957	11261957	0	-0.531291	0.0527437	2.42752e-20
ENSSSCG00000009668	CLU	chr14	STR_11331020	11331020	AC	71	0.315366	0.0693956	9.86446e-06	0.00248817	50	SNP_11343064	11343064	0	-0.385261	0.0574515	1.25753e-10
ENSSSCG00000024972	CCDC25	chr14	STR_11171270	11171270	GTTT	70	0.366251	0.0678649	2.02733e-07	4.56167e-05	277	SNP_11639170	11639170	0	-0.47281	0.0548589	6.92028e-16
ENSSSCG00000009680	EXTL3	chr14	STR_12937243	12937243	CTGTGG	45	0.301319	0.0653344	6.87869e-06	2.13623e-05	396	SNP_13249928	13249928	0	-0.381033	0.0575607	2.07407e-10
ENSSSCG00000009682	HMBOX1	chr14	STR_13835412	13835412	T	134	-0.38252	0.0829729	9.85698e-06	0.000658314	154	SNP_13449857	13449857	0	0.422245	0.0564351	1.1518e-12
ENSSSCG00000009684	MSRA	chr14	STR_13428391	13428391	AC	146	-0.415056	0.0859676	4.39822e-06	0.00220444	102	SNP_13161072	13161072	0	0.486813	0.0543821	7.07555e-17
ENSSSCG00000009687	PRSS55	chr14	STR_13844456	13844456	ACACAT	65	-0.335088	0.0678201	1.68175e-06	0.000202483	285	SNP_13874147	13874147	0	0.412738	0.056707	4.06924e-12
ENSSSCG00000028699	NEIL2	chr14	STR_14915272	14915272	CTGG	40	-0.419613	0.0614774	8.5572e-11	5.65459e-08	171	SNP_14670509	14670509	0	-0.579986	0.0507164	9.04459e-25
ENSSSCG00000023666	CTSB	chr14	STR_14693756	14693756	ATTT	89	0.451389	0.0686406	5.78049e-10	0.000776625	53	SNP_14738884	14738884	0	-0.520051	0.0531761	2.0376e-19
ENSSSCG00000009699	HPGD	chr14	STR_15245633	15245633	T	136	0.479994	0.0794244	1.69035e-08	0.0148672	8	SNP_15859662	15859662	0	-0.418391	0.0565462	1.93046e-12
ENSSSCG00000032475	CEP44	chr14	STR_15171156	15171156	ATTT	74	0.323536	0.069756	6.65482e-06	2.74918e-06	488	SNP_15848603	15848603	0	-0.425574	0.0563381	7.33402e-13
ENSSSCG00000009702	FBXO8	chr14	STR_16205998	16205998	A	127	0.393376	0.0803264	2.81227e-06	9.16304e-06	102	SNP_15911814	15911814	0	0.449798	0.0556039	2.35686e-14
ENSSSCG00000009705	GALNT7	chr14	STR_16170394	16170394	GT	151	0.446722	0.0864913	1.12082e-06	0.00283962	5	SNP_16828265	16828265	0	0.359649	0.0580915	2.33993e-09
ENSSSCG00000029700	protein_coding	chr14	STR_17005653	17005653	GT	94	-0.359741	0.0728591	1.93341e-06	0.000137229	134	SNP_17931314	17931314	0	-0.382728	0.0575171	1.6987e-10
ENSSSCG00000009708	AADAT	chr14	STR_18981498	18981498	AC	146	0.624951	0.0737658	1.07338e-13	9.33335e-06	36	SNP_19521392	19521392	0	0.626496	0.0485248	9.41758e-30
ENSSSCG00000009709	MFAP3L	chr14	STR_18838959	18838959	T	125	-0.430608	0.07826	1.85753e-07	0.000404836	37	SNP_19928814	19928814	0	0.519607	0.0531929	2.21258e-19
ENSSSCG00000009711	HPF1	chr14	STR_20411629	20411629	AG	95	-0.428086	0.0707862	9.71774e-09	0.000154256	262	SNP_20486939	20486939	0	-0.485761	0.0544186	8.42889e-17
ENSSSCG00000009714	NEK1	chr14	STR_20354049	20354049	ACAG	110	-0.43283	0.0741008	3.17072e-08	0.00099653	108	SNP_20219812	20219812	0	-0.445362	0.0557421	4.51569e-14
ENSSSCG00000009717	CBR4	chr14	STR_20646734	20646734	GTTTT	49	0.56877	0.0568933	1.75885e-19	4.85861e-09	151	SNP_20649245	20649245	0	0.6658	0.0464521	1.13897e-34
ENSSSCG00000009722	SPOCK3	chr14	STR_22384647	22384647	CTGTGG	89	-0.359359	0.0717846	1.3861e-06	0.000202199	393	SNP_22674639	22674639	0	0.428741	0.0562449	4.75146e-13
ENSSSCG00000009733	GOLGA3	chr14	STR_23217865	23217865	AAAAG	88	0.402755	0.0702009	4.31782e-08	0.000213752	178	SNP_22713449	22713449	0	0.432242	0.056141	2.92518e-13
ENSSSCG00000035618	PGAM5	chr14	STR_23233314	23233314	GTTT	58	0.419198	0.0641979	5.32107e-10	1.01188e-05	247	SNP_22685962	22685962	0	0.489967	0.0542722	4.17211e-17
ENSSSCG00000009739	NOC4L	chr14	STR_23458746	23458746	AAG	116	-0.372144	0.0778907	4.37183e-06	0.000754073	272	SNP_23139423	23139423	0	0.326399	0.0588476	7.20862e-08
ENSSSCG00000024236	MMP17	chr14	STR_23131060	23131060	ATTTT	52	0.296428	0.0665418	1.37698e-05	0.00106671	183	SNP_22919573	22919573	0	0.324924	0.0588792	8.31562e-08
ENSSSCG00000009745	ADGRD1	chr14	STR_23857772	23857772	AAAAAC	107	-0.451157	0.0726261	4.83833e-09	6.05097e-05	209	SNP_24251562	24251562	0	-0.507271	0.0536525	2.08419e-18
ENSSSCG00000009747	STX2	chr14	STR_25180769	25180769	ACAGAT	93	-0.357256	0.0727123	2.14308e-06	0.000959004	172	SNP_24980036	24980036	0	-0.329102	0.0587892	5.53711e-08
ENSSSCG00000009748	RIMBP2	chr14	STR_24846679	24846679	CTTT	55	0.320912	0.066474	2.7142e-06	3.39936e-09	2323	SNP_24388580	24388580	0	-0.549851	0.0520012	6.05369e-22
ENSSSCG00000009753	TMEM132C	chr14	STR_27297594	27297594	ACATAT	108	-0.347847	0.0765507	1.12795e-05	0.000491385	519	SNP_26513168	26513168	0	-0.420645	0.0564814	1.42834e-12
ENSSSCG00000009755	AACS	chr14	STR_28161877	28161877	GTTT	69	-0.431848	0.0656069	4.44147e-10	2.25391e-06	94	SNP_28155844	28155844	0	-0.505596	0.0537137	2.80609e-18
ENSSSCG00000032831	BRI3BP	chr14	STR_28028353	28028353	A	69	0.40389	0.0665425	6.87395e-09	0.00306449	56	SNP_28166481	28166481	0	0.353083	0.0582474	4.75491e-09
ENSSSCG00000009758	DHX37	chr14	STR_27504901	27504901	GT	108	0.381194	0.0754847	1.26552e-06	0.0141567	8	SNP_28244557	28244557	0	-0.364369	0.0579774	1.3917e-09
ENSSSCG00000035760	RFLNA	chr14	STR_28563349	28563349	AGG	57	0.306927	0.0671301	8.42806e-06	6.7165e-05	234	SNP_28836355	28836355	0	0.406321	0.0568864	9.32863e-12
ENSSSCG00000032962	ZNF664	chr14	STR_29044444	29044444	GTTTT	56	-0.573394	0.0576443	3.15725e-19	0.00440922	21	SNP_29043049	29043049	0	-0.614431	0.0491192	2.2194e-28
ENSSSCG00000009766	ATP6V0A2	chr14	STR_29783965	29783965	AAAT	64	-0.301625	0.068452	1.73734e-05	0.00196702	62	SNP_28535900	28535900	0	-0.307342	0.059244	4.30981e-07
ENSSSCG00000009768	TCTN2	chr14	STR_29331289	29331289	AC	64	0.319218	0.0680395	5.10679e-06	0.000326865	325	SNP_29321847	29321847	0	0.347916	0.0583678	8.21352e-09
ENSSSCG00000009770	protein_coding	chr14	STR_29373747	29373747	GT	116	-0.478788	0.0736743	1.27829e-09	2.58034e-05	93	SNP_29341492	29341492	0	0.527904	0.0528753	4.64729e-20
ENSSSCG00000009769	GTF2H3	chr14	STR_29331289	29331289	AC	64	-0.379718	0.0664185	4.04135e-08	0.00359756	50	SNP_29343576	29343576	0	-0.453623	0.0554833	1.33527e-14
ENSSSCG00000009773	RILPL1	chr14	STR_29783965	29783965	AAAT	64	-0.400849	0.0657753	5.81524e-09	0.00130316	151	SNP_29808555	29808555	0	0.452186	0.0555287	1.65452e-14
ENSSSCG00000022212	SNRNP35	chr14	STR_29473169	29473169	AAC	90	-0.339696	0.0725639	5.84504e-06	0.0317517	10	SNP_29462845	29462845	0	-0.376148	0.0576851	3.66492e-10
ENSSSCG00000009776	SBNO1	chr14	STR_29492526	29492526	T	97	0.331691	0.0743494	1.5236e-05	0.00154967	155	SNP_29580877	29580877	0	-0.350472	0.0583085	6.27516e-09
ENSSSCG00000009774	C12orf65	chr14	STR_29546337	29546337	A	73	0.50807	0.0633252	1.14936e-13	7.19212e-05	296	SNP_29709169	29709169	0	-0.515456	0.0533493	4.75477e-19
ENSSSCG00000009779	MPHOSPH9	chr14	STR_29331289	29331289	AC	64	-0.339848	0.0675226	1.09767e-06	0.000380175	356	SNP_29734459	29734459	0	0.372802	0.0577692	5.38322e-10
ENSSSCG00000028889	VPS37B	chr14	STR_30943258	30943258	T	91	0.38799	0.0713205	1.86746e-07	0.00382314	104	SNP_30755287	30755287	0	0.375503	0.0577014	3.9485e-10
ENSSSCG00000009787	CCDC62	chr14	STR_30523918	30523918	C	140	-0.448571	0.0822761	2.77482e-07	0.0584415	2	SNP_30103782	30103782	0	0.402246	0.0569985	1.56563e-11
ENSSSCG00000009789	HCAR1	chr14	STR_30110109	30110109	CTTTTT	103	-0.365666	0.0747593	2.48576e-06	0.00108503	45	SNP_30122531	30122531	0	-0.424181	0.0563788	8.86458e-13
ENSSSCG00000028005	protein_coding	chr14	STR_30626744	30626744	AT	118	0.430842	0.076269	8.68906e-08	0.00172269	83	SNP_30598525	30598525	0	-0.372909	0.0577665	5.31794e-10
ENSSSCG00000036483	protein_coding	chr14	STR_30946778	30946778	T	56	-0.440086	0.0631799	4.51042e-11	0.00352345	70	SNP_31023513	31023513	0	0.447781	0.0556669	3.17133e-14
ENSSSCG00000009807	RHOF	chr14	STR_30522548	30522548	CTG	99	0.363662	0.0738752	2.11857e-06	0.000527087	210	SNP_30850054	30850054	0	0.405321	0.056914	1.05993e-11
ENSSSCG00000009808	TMEM120B	chr14	STR_31457659	31457659	GT	94	0.424056	0.0707183	1.24626e-08	0.00829729	23	SNP_30834630	30834630	0	0.424712	0.0563633	8.24725e-13
ENSSSCG00000034510	ORAI1	chr14	STR_30928519	30928519	CT	82	0.345271	0.0707423	2.35844e-06	0.00170014	49	SNP_31040883	31040883	0	0.384815	0.0574631	1.32625e-10
ENSSSCG00000009815	CAMKK2	chr14	STR_32363519	32363519	AC	106	0.389768	0.0746959	5.83725e-07	0.0168777	10	SNP_30725653	30725653	0	0.385424	0.0574473	1.23341e-10
ENSSSCG00000009817	P2RX7	chr14	STR_30946778	30946778	T	56	0.464041	0.0623256	2.74088e-12	2.71557e-05	322	SNP_31382815	31382815	0	0.535706	0.0525703	1.02991e-20
ENSSSCG00000009824	RAD9B	chr14	STR_31543223	31543223	ATTT	80	0.400381	0.0686832	2.56227e-08	0.00141541	102	SNP_31894126	31894126	0	0.39846	0.0571015	2.51693e-11
ENSSSCG00000009826	TCTN1	chr14	STR_31962957	31962957	ATTT	66	0.334154	0.0680204	1.91933e-06	0.01144	27	SNP_31848431	31848431	0	0.352142	0.0582695	5.25628e-09
ENSSSCG00000009827	HVCN1	chr14	STR_31956637	31956637	AT	100	-0.437962	0.0715201	6.9702e-09	3.38642e-10	699	SNP_32021525	32021525	0	-0.648262	0.0474038	2.18986e-32
ENSSSCG00000009828	PPP1CC	chr14	STR_31922305	31922305	AAAT	93	-0.361813	0.0725756	1.55279e-06	0.00363064	120	SNP_31116726	31116726	0	0.276463	0.0598308	6.04356e-06
ENSSSCG00000040595	BRAP	chr14	STR_32906405	32906405	GTTTTT	47	0.29101	0.0658633	1.58928e-05	0.00120453	350	SNP_33309902	33309902	0	-0.318918	0.0590064	1.47632e-07
ENSSSCG00000009840	PRKAB1	chr14	STR_33331997	33331997	GTTT	97	-0.384699	0.0727459	3.97392e-07	0.000626478	31	SNP_33257170	33257170	0	-0.412306	0.0567192	4.30538e-12
ENSSSCG00000009849	SUDS3	chr14	STR_34724082	34724082	AC	95	0.356955	0.0731661	2.52263e-06	0.00961957	35	SNP_34277270	34277270	0	-0.320476	0.0589736	1.27357e-07
ENSSSCG00000009850	TAOK3	chr14	STR_34368941	34368941	GTTT	71	-0.330893	0.0690079	3.31081e-06	0.00081052	179	SNP_34804058	34804058	0	0.338701	0.0585775	2.12491e-08
ENSSSCG00000009852	VSIG10	chr14	STR_34368941	34368941	GTTT	71	0.323102	0.069205	5.7694e-06	0.000762565	400	SNP_35497591	35497591	0	0.29266	0.0595314	1.57238e-06
ENSSSCG00000009854	RFC5	chr14	STR_34718536	34718536	GTTTTT	90	-0.546186	0.0646272	1.32197e-14	6.58094e-08	135	SNP_34691502	34691502	0	0.656523	0.0469611	1.92124e-33
ENSSSCG00000009859	TESC	chr14	STR_34794897	34794897	T	100	0.328294	0.0751464	2.25385e-05	0.00164178	101	SNP_35426083	35426083	0	-0.385085	0.0574561	1.2842e-10
ENSSSCG00000009860	FBXW8	chr14	STR_35287010	35287010	CTGTGG	71	-0.397564	0.0670997	1.47387e-08	4.40068e-07	474	SNP_35666850	35666850	0	-0.495503	0.0540771	1.62923e-17
ENSSSCG00000009870	SDSL	chr14	STR_37947794	37947794	GTTT	62	0.360335	0.0666302	1.84324e-07	0.000434064	765	SNP_38489330	38489330	0	0.375542	0.0577004	3.93067e-10
ENSSSCG00000009876	DDX54	chr14	STR_38722656	38722656	AG	78	0.409209	0.0680093	9.71521e-09	0.00049093	74	SNP_38722648	38722648	0	0.463525	0.0551652	2.9666e-15
ENSSSCG00000009877	IQCD	chr14	STR_38693778	38693778	AAAT	135	-0.421128	0.0817815	1.00598e-06	8.38967e-05	17	SNP_38677633	38677633	0	-0.460691	0.0552571	4.58578e-15
ENSSSCG00000009880	SLC8B1	chr14	STR_39534190	39534190	CTGGG	79	0.390545	0.0688077	5.47159e-08	5.13288e-06	552	SNP_39471238	39471238	0	0.477631	0.0546968	3.19312e-16
ENSSSCG00000009885	HECTD4	chr14	STR_38648594	38648594	ATT	118	-0.384692	0.0780115	2.28072e-06	0.00188828	3	SNP_38480212	38480212	0	-0.282427	0.0597227	3.7174e-06
ENSSSCG00000009890	MAPKAPK5	chr14	STR_40151826	40151826	GT	120	-0.443668	0.0762889	4.01421e-08	0.0183299	32	SNP_39538325	39538325	0	0.368848	0.0578675	8.4324e-10
ENSSSCG00000009889	ALDH2	chr14	STR_40383274	40383274	ATT	86	-0.323762	0.0721424	1.31321e-05	0.000409469	656	SNP_39170022	39170022	0	0.343863	0.0584608	1.25245e-08
ENSSSCG00000009896	BICDL1	chr14	STR_40220429	40220429	A	125	0.360388	0.0808842	1.75817e-05	0.00141517	161	SNP_40205863	40205863	0	-0.363199	0.0580058	1.58425e-09
ENSSSCG00000040546	PXN	chr14	STR_40374015	40374015	AAGG	58	0.39622	0.0649234	5.31273e-09	0.000166968	311	SNP_40322515	40322515	0	-0.428072	0.0562647	5.21027e-13
ENSSSCG00000009903	COQ5	chr14	STR_41044359	41044359	CT	97	-0.451279	0.0703296	1.48695e-09	0.00241344	111	SNP_40611541	40611541	0	-0.409749	0.056791	6.00175e-12
ENSSSCG00000009919	HNF1A	chr14	STR_40687293	40687293	AAAG	123	-0.358353	0.0803503	1.71052e-05	0.542873	1	SNP_41703994	41703994	0	0.247821	0.0603152	5.34637e-05
ENSSSCG00000009921	OASL	chr14	STR_41847178	41847178	AAAAT	88	0.380604	0.0709242	2.59995e-07	0.00188355	4	SNP_41847386	41847386	0	0.363618	0.0579956	1.51238e-09
ENSSSCG00000040422	protein_coding	chr14	STR_40852987	40852987	A	132	0.371119	0.082725	1.61356e-05	#N/A	#N/A	SNP_41454008	41454008	0	0.237178	0.0604808	0.000112835
ENSSSCG00000009926	protein_coding	chr14	STR_41075581	41075581	T	113	0.453649	0.0740085	7.90795e-09	0.00269308	93	SNP_40219822	40219822	0	-0.531841	0.0527222	2.18336e-20
ENSSSCG00000039012	GLTP	chr14	STR_41101145	41101145	CCTT	114	-0.342343	0.0782979	2.34197e-05	0.0135554	5	SNP_41067667	41067667	0	-0.308869	0.0592132	3.75145e-07
ENSSSCG00000009931	MVK	chr14	STR_41495036	41495036	AAAC	66	-0.354201	0.06749	4.04552e-07	2.21879e-06	716	SNP_41385837	41385837	0	0.432538	0.0561321	2.80709e-13
ENSSSCG00000009932	MMAB	chr14	STR_41424381	41424381	AAAT	88	-0.403999	0.0701589	3.8884e-08	0.000160896	400	SNP_41344372	41344372	0	0.426392	0.0563141	6.55905e-13
ENSSSCG00000009933	UBE3B	chr14	STR_41315806	41315806	AAAAAC	87	-0.442776	0.0685672	1.06152e-09	2.18856e-06	301	SNP_41439777	41439777	0	-0.526485	0.0529302	6.08819e-20
ENSSSCG00000009937	ACACB	chr14	STR_41986436	41986436	GT	61	0.507532	0.0613888	2.00029e-14	1.95413e-05	342	SNP_41740439	41740439	0	-0.578997	0.0507602	1.13176e-24
ENSSSCG00000009938	UNG	chr14	STR_41986436	41986436	GT	61	0.432388	0.0642426	1.80025e-10	1.17335e-05	457	SNP_41745039	41745039	0	-0.535206	0.0525901	1.13571e-20
ENSSSCG00000009943	SSH1	chr14	STR_41896103	41896103	ATGT	67	-0.356838	0.0675939	3.50861e-07	0.00301747	40	SNP_41954394	41954394	0	-0.359068	0.0581054	2.49327e-09
ENSSSCG00000009942	DAO	chr14	STR_41101145	41101145	CCTT	114	-0.496947	0.0723151	1.77055e-10	3.17815e-06	37	SNP_42718351	42718351	0	0.55665	0.05172	1.47714e-22
ENSSSCG00000009944	CORO1C	chr14	STR_41986436	41986436	GT	61	-0.43467	0.0641644	1.40899e-10	0.00204679	228	SNP_41976290	41976290	0	0.478901	0.0546537	2.59956e-16
ENSSSCG00000009946	SART3	chr14	STR_42280383	42280383	AAAAC	54	0.593632	0.0563428	5.28045e-21	5.96089e-06	37	SNP_42271762	42271762	0	-0.66988	0.0462241	3.18219e-35
ENSSSCG00000009951	SGSM1	chr14	STR_42882263	42882263	CCG	116	-0.583106	0.0681748	1.74039e-14	7.36593e-10	125	SNP_42876238	42876238	0	-0.660961	0.0467192	5.03549e-34
ENSSSCG00000009962	TFIP11	chr14	STR_44605168	44605168	CT	88	-0.339167	0.0721504	5.33044e-06	0.00124882	99	SNP_44600375	44600375	0	0.3709	0.0578166	6.68506e-10
ENSSSCG00000036517	#N/A	chr14	STR_45343181	45343181	AAAT	117	-0.561243	0.0697008	3.0726e-13	0.00145687	44	SNP_45337676	45337676	0	0.591441	0.0502011	6.36256e-26
ENSSSCG00000030996	XBP1	chr14	STR_45959529	45959529	AAAT	97	-0.320543	0.0746525	3.0256e-05	0.00256056	21	SNP_45952323	45952323	0	-0.311262	0.0591646	3.01367e-07
ENSSSCG00000009973	RHBDD3	chr14	STR_46181846	46181846	GTTTTT	156	-0.427079	0.0895305	6.14719e-06	0.00599827	54	SNP_46270062	46270062	0	0.309934	0.0591916	3.40407e-07
ENSSSCG00000009977	RASL10A	chr14	STR_47055870	47055870	T	95	0.331972	0.0738841	1.32447e-05	0.123465	2	SNP_46345977	46345977	0	-0.346956	0.0583899	9.08114e-09
ENSSSCG00000009988	THOC5	chr14	STR_46081524	46081524	CTTT	67	0.352293	0.0677186	5.04906e-07	1.85671e-08	197	SNP_46675852	46675852	0	0.467253	0.0550431	1.66235e-15
ENSSSCG00000010002	SF3A1	chr14	STR_46659948	46659948	A	65	-0.45927	0.063941	1.44627e-11	0.00253964	50	SNP_47831137	47831137	0	-0.459632	0.0552913	5.39073e-15
ENSSSCG00000010007	MTFP1	chr14	STR_47634820	47634820	GTTTT	49	0.324674	0.0654242	1.44035e-06	2.05909e-06	81	SNP_46667474	46667474	0	-0.450374	0.0555858	2.16475e-14
ENSSSCG00000010011	TCN2	chr14	STR_47227474	47227474	AGG	80	0.637629	0.0577397	6.27954e-22	1.31557e-05	295	SNP_47355207	47355207	0	0.610948	0.0492873	5.38809e-28
ENSSSCG00000010016	MORC2	chr14	STR_48116329	48116329	T	81	0.335407	0.0708106	4.43971e-06	0.000627948	210	SNP_47618251	47618251	0	-0.324226	0.0588941	8.89466e-08
ENSSSCG00000040413	#N/A	chr14	STR_47227474	47227474	AGG	80	0.308685	0.0712928	2.48653e-05	0.000838576	67	SNP_46811862	46811862	0	0.317551	0.0590349	1.67942e-07
ENSSSCG00000010024	RNF185	chr14	STR_48116329	48116329	T	81	-0.62403	0.0587337	1.04002e-20	0.000592647	157	SNP_48739072	48739072	0	0.598775	0.0498629	1.09924e-26
ENSSSCG00000010039	SLC5A4	chr14	STR_49607116	49607116	GTTT	39	0.335246	0.0636633	3.32554e-07	4.43776e-07	189	SNP_48910359	48910359	0	0.485008	0.0544446	9.54878e-17
ENSSSCG00000035443	protein_coding	chr14	STR_48704608	48704608	AAAAT	66	-0.304477	0.0687422	1.58591e-05	5.10024e-05	315	SNP_48801513	48801513	0	-0.393411	0.057237	4.69654e-11
ENSSSCG00000033879	ZNF280B	chr14	STR_48468127	48468127	GTTT	76	0.357145	0.0692363	6.46919e-07	3.27366e-06	1653	SNP_48366903	48366903	0	0.417639	0.0565678	2.13367e-12
ENSSSCG00000010046	GNAZ	chr14	STR_48704608	48704608	AAAAT	66	-0.329922	0.0681279	2.62988e-06	0.000957717	469	SNP_48997757	48997757	0	0.342746	0.0584862	1.40537e-08
ENSSSCG00000010060	UPB1	chr14	STR_49027971	49027971	AAAAT	79	-0.558861	0.0619819	2.93929e-16	8.70851e-07	307	SNP_49536120	49536120	0	0.64535	0.0475575	5.07083e-32
ENSSSCG00000010056	protein_coding	chr14	STR_49510594	49510594	GTTTTT	83	-0.362351	0.0704557	7.1931e-07	8.44745e-06	106	SNP_49587227	49587227	0	0.400015	0.0570593	2.0725e-11
ENSSSCG00000010055	GGT5	chr14	STR_49510594	49510594	GTTTTT	83	-0.421104	0.0685637	5.3332e-09	4.70484e-12	19	SNP_49655777	49655777	0	0.652736	0.0471652	5.91747e-33
ENSSSCG00000025393	SUSD2	chr14	STR_50307443	50307443	AAAG	37	-0.270142	0.0647663	4.35733e-05	1.42552e-09	195	SNP_49677211	49677211	0	-0.484974	0.0544458	9.60232e-17
ENSSSCG00000010065	GSTT4	chr14	STR_49731051	49731051	CTT	116	0.640036	0.0644781	5.80222e-18	4.67474e-06	238	SNP_49848127	49848127	0	-0.683674	0.0454346	3.66131e-37
ENSSSCG00000010079	PPM1F	chr14	STR_50963952	50963952	ACAGCC	66	0.655572	0.054497	3.31605e-25	7.6838e-06	290	SNP_50690445	50690445	0	-0.713318	0.0436324	1.02479e-41
ENSSSCG00000010097	LZTR1	chr14	STR_50307443	50307443	AAAG	37	-0.267804	0.0648102	5.10143e-05	0.000322161	632	SNP_50526947	50526947	0	0.331773	0.058731	4.25564e-08
ENSSSCG00000010105	SMPD4	chr14	STR_50484701	50484701	AAAAAC	138	-0.482238	0.0799712	1.8622e-08	0.79012	1	SNP_50078285	50078285	0	0.352622	0.0582582	4.99411e-09
ENSSSCG00000040740	C22orf39	chr14	STR_51998227	51998227	AAC	60	0.659697	0.0534091	2.33635e-26	1.24754e-06	218	SNP_51927284	51927284	0	-0.706599	0.0440542	1.23718e-40
ENSSSCG00000010122	CDC45	chr14	STR_50607835	50607835	CTTTTT	142	0.457992	0.0825375	1.84132e-07	0.28198	1	SNP_51587409	51587409	0	-0.3623	0.0580276	1.74958e-09
ENSSSCG00000010134	TANGO2	chr14	STR_51443643	51443643	CGG	105	0.349106	0.0757587	8.50556e-06	0.123435	1	SNP_51475065	51475065	0	0.314821	0.0590916	2.16821e-07
ENSSSCG00000032073	protein_coding	chr14	STR_51808470	51808470	AAAC	82	-0.387484	0.0694891	9.11697e-08	0.0296274	2	SNP_51234127	51234127	0	-0.321371	0.0589547	1.16952e-07
ENSSSCG00000010145	HEATR1	chr14	STR_54791699	54791699	GTTT	59	0.640685	0.0544282	1.27973e-24	0.00535665	70	SNP_54824801	54824801	0	-0.655317	0.0470263	2.75396e-33
ENSSSCG00000026819	NID1	chr14	STR_54447717	54447717	ATTT	123	0.378171	0.0796747	5.20893e-06	0.00257584	41	SNP_55359585	55359585	0	-0.386481	0.0574197	1.08709e-10
ENSSSCG00000033692	B3GALNT2	chr14	STR_55519378	55519378	GTT	83	0.391175	0.0695694	7.30711e-08	0.000533371	100	SNP_55765585	55765585	0	0.409449	0.0567994	6.23959e-12
ENSSSCG00000034844	protein_coding	chr14	STR_55139435	55139435	AAAC	144	0.383457	0.0864992	2.14898e-05	0.0151515	6	SNP_56175845	56175845	0	-0.330969	0.0587486	4.60767e-08
ENSSSCG00000031680	GGPS1	chr14	STR_56165017	56165017	AATG	115	-0.421239	0.0758429	1.31963e-07	0.790318	1	SNP_55362312	55362312	0	0.337628	0.0586015	2.36895e-08
ENSSSCG00000010158	TOMM20	chr14	STR_56133874	56133874	AAAAC	42	0.36222	0.0634209	3.68188e-08	4.21201e-06	324	SNP_56126318	56126318	0	0.466352	0.0550727	1.91319e-15
ENSSSCG00000010160	TARBP1	chr14	STR_57431172	57431172	A	112	-0.360604	0.0771924	6.72666e-06	0.00014822	314	SNP_57451786	57451786	0	-0.382482	0.0575234	1.74877e-10
ENSSSCG00000010161	COA6	chr14	STR_56734277	56734277	GT	56	0.333392	0.0663344	1.10109e-06	0.000166885	592	SNP_56747250	56747250	0	0.398943	0.0570884	2.36968e-11
ENSSSCG00000010167	MAP10	chr14	STR_57962507	57962507	AC	136	-0.605568	0.0720478	9.27956e-14	0.274015	1	SNP_57948466	57948466	0	0.628932	0.0484026	4.89318e-30
ENSSSCG00000010176	C1orf131	chr14	STR_59256482	59256482	T	95	0.366912	0.0728633	1.25104e-06	0.019074	20	SNP_59257177	59257177	0	-0.381387	0.0575516	1.98967e-10
ENSSSCG00000010180	TTC13	chr14	STR_60367167	60367167	T	102	0.362265	0.0746257	2.9065e-06	0.00490277	23	SNP_60402575	60402575	0	0.291995	0.0595441	1.66457e-06
ENSSSCG00000010184	AGT	chr14	STR_59922360	59922360	AAAT	73	-0.327861	0.0694576	4.63604e-06	0.000605722	524	SNP_59812747	59812747	0	-0.370604	0.057824	6.91407e-10
ENSSSCG00000010185	GALNT2	chr14	STR_60970476	60970476	ATTT	98	-0.458866	0.0702425	8.19615e-10	8.9775e-05	753	SNP_60066718	60066718	0	-0.503236	0.0537996	4.25644e-18
ENSSSCG00000010188	ABCB10	chr14	STR_60441317	60441317	GTTT	53	0.365917	0.0649992	5.89491e-08	0.000888622	114	SNP_60431268	60431268	0	-0.369747	0.0578453	7.61871e-10
ENSSSCG00000023776	CCSAP	chr14	STR_60441317	60441317	GTTT	53	0.401695	0.0639604	1.98555e-09	8.76137e-06	148	SNP_60531307	60531307	0	-0.455751	0.0554157	9.70488e-15
ENSSSCG00000036039	RAB4A	chr14	STR_60258976	60258976	AATTT	68	-0.345789	0.0680723	8.9924e-07	3.05119e-07	89	SNP_60470326	60470326	0	0.503761	0.0537805	3.88071e-18
ENSSSCG00000023596	protein_coding	chr14	STR_61554606	61554606	A	93	-0.402454	0.0712669	6.986e-08	0.000553719	185	SNP_61455154	61455154	0	-0.474892	0.0547892	4.96255e-16
ENSSSCG00000037204	ZNF248	chr14	STR_62035139	62035139	AC	129	0.37254	0.0817073	1.17677e-05	0.00269522	98	SNP_62062399	62062399	0	0.321032	0.0589619	1.20796e-07
ENSSSCG00000010198	BMS1	chr14	STR_60814397	60814397	AG	123	-0.53698	0.0726051	1.33838e-11	7.7632e-05	882	SNP_61060268	61060268	0	0.508495	0.0536076	1.67501e-18
ENSSSCG00000010199	RET	chr14	STR_61643935	61643935	GT	71	0.347092	0.068581	9.92835e-07	0.000775176	99	SNP_61312957	61312957	0	-0.392495	0.0572614	5.25343e-11
ENSSSCG00000010211	CCDC6	chr14	STR_63492482	63492482	AAAG	66	-0.318051	0.0684213	6.20673e-06	3.29084e-06	434	SNP_63284064	63284064	0	0.43361	0.0561001	2.41635e-13
ENSSSCG00000028327	RHOBTB1	chr14	STR_64162177	64162177	ATGGC/AAAAT	89	0.504599	0.0664118	1.96415e-12	0.00189461	93	SNP_64414981	64414981	0	0.47965	0.0546283	2.30146e-16
ENSSSCG00000023525	TMEM26	chr14	STR_65029714	65029714	AAAAAG	73	0.315872	0.0697573	1.06369e-05	0.0127248	13	SNP_65497489	65497489	0	-0.358089	0.0581288	2.77332e-09
ENSSSCG00000010226	JMJD1C	chr14	STR_66982484	66982484	AAAT	89	-0.347504	0.0721291	3.2111e-06	0.00020261	659	SNP_66519109	66519109	0	0.351026	0.0582956	5.91763e-09
ENSSSCG00000036476	REEP3	chr14	STR_66367924	66367924	AAAT	103	0.328283	0.0758704	2.69954e-05	0.00040106	353	SNP_67332886	67332886	0	0.312076	0.059148	2.79629e-07
ENSSSCG00000016397	NEB	chr15	STR_529147	529147	CGTGTG	92	0.441	0.0696601	2.19263e-09	0.00251834	66	SNP_485124	485124	0	0.442016	0.0558452	7.32833e-14
ENSSSCG00000028646	MMADHC	chr15	STR_3318743	3318743	A	90	0.507742	0.0664669	1.58343e-12	1.87917e-06	859	SNP_2445158	2445158	0	-0.607746	0.0494405	1.20622e-27
ENSSSCG00000023627	LYPD6	chr15	STR_3027788	3027788	AT	93	0.436326	0.0700484	3.76233e-09	1.32921e-09	971	SNP_2741186	2741186	0	0.593853	0.0500906	3.58918e-26
ENSSSCG00000015670	GTDC1	chr15	STR_8046312	8046312	AT	118	-0.448417	0.0755419	2.1893e-08	0.0461405	7	SNP_7908214	7908214	0	-0.366536	0.0579244	1.09316e-09
ENSSSCG00000035195	HNMT	chr15	STR_13346637	13346637	GTTTTT	55	0.373375	0.0651104	3.50879e-08	1.28046e-06	1428	SNP_13753859	13753859	0	-0.483694	0.0544899	1.18659e-16
ENSSSCG00000035564	MCM6	chr15	STR_15973576	15973576	ATTTTT	88	-0.46322	0.0679718	1.56856e-10	1.19182e-05	836	SNP_15678853	15678853	0	0.493308	0.0541548	2.37022e-17
ENSSSCG00000039870	protein_coding	chr15	STR_16569438	16569438	AAAAT	96	-0.576277	0.0642096	6.80105e-16	8.24618e-05	741	SNP_16182338	16182338	0	0.627903	0.0484543	6.45683e-30
ENSSSCG00000015690	UBXN4	chr15	STR_16133380	16133380	A	39	-0.42552	0.0611508	3.93104e-11	2.25051e-10	176	SNP_16182338	16182338	0	-0.592527	0.0501514	4.91981e-26
ENSSSCG00000015707	GPR39	chr15	STR_19762835	19762835	GTTTT	89	0.385216	0.0709866	1.96514e-07	2.24222e-05	521	SNP_19811288	19811288	0	0.459526	0.0552947	5.47827e-15
ENSSSCG00000015716	MARCO	chr15	STR_24786270	24786270	CTGTGG	73	0.419629	0.0667351	2.25721e-09	0.000332811	655	SNP_24556327	24556327	0	0.448304	0.0556506	2.93691e-14
ENSSSCG00000029304	STEAP3	chr15	STR_25577343	25577343	T	89	-0.336413	0.0724396	6.83599e-06	0.00148793	53	SNP_24737226	24737226	0	-0.452745	0.0555111	1.52234e-14
ENSSSCG00000015721	ERCC3	chr15	STR_24910180	24910180	T	115	-0.419354	0.075916	1.52064e-07	0.00308524	112	SNP_24664067	24664067	0	0.406095	0.0568926	9.60292e-12
ENSSSCG00000015720	BIN1	chr15	STR_24475969	24475969	AAAT	77	-0.435016	0.0669279	7.57099e-10	6.26466e-07	547	SNP_25398424	25398424	0	0.569406	0.051179	9.58353e-24
ENSSSCG00000040701	GYPC	chr15	STR_26255438	26255438	AAAT	103	-0.416356	0.0730288	5.84293e-08	4.14153e-06	836	SNP_25633348	25633348	0	0.539088	0.0524362	5.2938e-21
ENSSSCG00000015730	NIFK	chr15	STR_29772096	29772096	T	132	0.484847	0.0779155	6.64966e-09	0.0337814	3	SNP_29721002	29721002	0	-0.536722	0.0525301	8.43878e-21
ENSSSCG00000038610	INHBB	chr15	STR_30544539	30544539	GTTT	59	-0.346327	0.0665011	4.75018e-07	0.00134019	145	SNP_30543919	30543919	0	-0.361024	0.0580584	2.01309e-09
ENSSSCG00000025455	RALB	chr15	STR_31171395	31171395	AAAAAC	53	0.406408	0.063815	1.23161e-09	0.000549039	213	SNP_31560067	31560067	0	0.441311	0.0558668	8.10934e-14
ENSSSCG00000015743	PTPN4	chr15	STR_31543260	31543260	CCTT	127	-0.581216	0.0710976	2.21928e-13	4.64927e-05	209	SNP_31864632	31864632	0	0.578919	0.0507637	1.15197e-24
ENSSSCG00000015742	TMEM177	chr15	STR_32098347	32098347	CTTTTT	76	-0.43882	0.0666068	4.64002e-10	0.00413806	75	SNP_31678369	31678369	0	0.489348	0.0542939	4.62994e-17
ENSSSCG00000035189	protein_coding	chr15	STR_30915178	30915178	GTTTT	61	-0.374969	0.0660487	4.85148e-08	5.37039e-05	989	SNP_30935010	30935010	0	0.428631	0.0562482	4.82402e-13
ENSSSCG00000015734	IMP4	chr15	STR_31760611	31760611	ATCC	55	0.492157	0.0610976	6.65046e-14	2.57349e-05	1130	SNP_32139437	32139437	0	-0.529839	0.0528003	3.20989e-20
ENSSSCG00000036898	NIPA2	chr15	STR_31704073	31704073	A	106	-0.356266	0.0757886	5.76525e-06	0.00319243	45	SNP_31665788	31665788	0	-0.316568	0.0590554	1.84183e-07
ENSSSCG00000039562	protein_coding	chr15	STR_33368852	33368852	ACAGCC	120	-0.535177	0.071909	9.61785e-12	1.03289e-05	24	SNP_32487363	32487363	0	0.49755	0.0540042	1.14588e-17
ENSSSCG00000028195	protein_coding	chr15	STR_32440541	32440541	A	137	0.503247	0.0785584	2.98422e-09	0.189572	1	SNP_32536898	32536898	0	0.471517	0.054902	8.49727e-16
ENSSSCG00000023419	ARHGEF10	chr15	STR_33301530	33301530	GTTTT	91	0.486697	0.067599	1.95684e-11	3.14831e-06	344	SNP_33499108	33499108	0	0.558895	0.0516261	9.20533e-23
ENSSSCG00000029796	KBTBD11	chr15	STR_33988760	33988760	AAAAAC	80	0.379786	0.0693373	1.45452e-07	0.000520352	195	SNP_33283075	33283075	0	0.44168	0.0558555	7.69037e-14
ENSSSCG00000015747	protein_coding	chr15	STR_33297846	33297846	A	140	-0.55405	0.0766363	5.22404e-11	3.6543e-07	284	SNP_33548518	33548518	0	0.604306	0.0496037	2.83828e-27
ENSSSCG00000015754	MCPH1	chr15	STR_37553084	37553084	A	129	-0.478189	0.0773262	7.63544e-09	8.27672e-06	1141	SNP_37727817	37727817	0	0.549123	0.052031	7.02839e-22
ENSSSCG00000036877	protein_coding	chr15	STR_37934211	37934211	AT	89	0.4083	0.070219	2.96344e-08	0.000651844	442	SNP_38454505	38454505	0	-0.454309	0.0554615	1.2051e-14
ENSSSCG00000020934	protein_coding	chr15	STR_37662568	37662568	A	115	0.338957	0.0786738	3.04067e-05	0.00122324	134	SNP_37886605	37886605	0	-0.345518	0.058423	1.05495e-08
ENSSSCG00000015766	WDR17	chr15	STR_38151884	38151884	CT	93	0.432756	0.0701825	5.19855e-09	0.00322682	3	SNP_37765905	37765905	0	-0.439461	0.0559233	1.05688e-13
ENSSSCG00000030395	ASB5	chr15	STR_38935294	38935294	A	137	-0.651902	0.0689366	3.17523e-16	0.999959	1	SNP_39194165	39194165	0	0.415738	0.056622	2.7442e-12
ENSSSCG00000015769	SPCS3	chr15	STR_39537291	39537291	AAAAT	78	0.342949	0.0700153	2.14482e-06	0.000503708	466	SNP_38521389	38521389	0	-0.43072	0.0561863	3.61457e-13
ENSSSCG00000015771	NEIL3	chr15	STR_40072712	40072712	T	110	0.342055	0.0772412	1.83385e-05	0.00685424	2	SNP_39609761	39609761	0	0.363647	0.057995	1.50769e-09
ENSSSCG00000015775	DCTD	chr15	STR_44594417	44594417	AAAT	96	0.339182	0.07391	8.87736e-06	0.000471992	466	SNP_44652786	44652786	0	-0.382834	0.0575143	1.67739e-10
ENSSSCG00000021731	WWC2	chr15	STR_44614434	44614434	GTTT	64	0.498922	0.0622216	9.87187e-14	5.96539e-05	731	SNP_44508487	44508487	0	-0.550951	0.051956	4.82918e-22
ENSSSCG00000015779	CDKN2AIP	chr15	STR_44652503	44652503	AT	113	-0.379312	0.0768394	2.1591e-06	0.00291247	49	SNP_44750185	44750185	0	0.36248	0.0580233	1.71509e-09
ENSSSCG00000015776	RWDD4	chr15	STR_44819008	44819008	ATCC	67	-0.315712	0.0686567	7.73295e-06	0.000372633	808	SNP_45528791	45528791	0	0.357997	0.058131	2.80124e-09
ENSSSCG00000015786	PRIMPOL	chr15	STR_45906379	45906379	ACAGCC	83	-0.642927	0.0578987	5.02423e-22	0.000258731	379	SNP_46556703	46556703	0	0.658335	0.0468626	1.11495e-33
ENSSSCG00000034012	CASP3	chr15	STR_46567363	46567363	T	144	-0.41141	0.0853651	4.47764e-06	0.000334201	1210	SNP_45826543	45826543	0	-0.325608	0.0588646	7.78342e-08
ENSSSCG00000015785	CENPU	chr15	STR_46459564	46459564	GTTTTT	93	-0.42272	0.0705523	1.26476e-08	0.00173849	107	SNP_46812495	46812495	0	0.463764	0.0551574	2.85899e-15
ENSSSCG00000015790	SLC25A4	chr15	STR_46459564	46459564	GTTTTT	93	0.32623	0.0735908	1.6891e-05	0.00171477	59	SNP_46902629	46902629	0	-0.35503	0.0582015	3.85986e-09
ENSSSCG00000015792	LRP2BP	chr15	STR_46567363	46567363	T	144	0.527262	0.079582	1.19595e-09	0.0360817	7	SNP_46622835	46622835	0	0.564014	0.0514099	3.08983e-23
ENSSSCG00000015798	ANKRD37	chr15	STR_45612744	45612744	AC	150	-0.455829	0.0856468	5.61251e-07	0.0705197	4	SNP_45592094	45592094	0	-0.306608	0.0592587	4.60596e-07
ENSSSCG00000015802	FAM149A	chr15	STR_46984913	46984913	CTTTTT	141	0.485425	0.0808271	2.20134e-08	2.26504e-06	1133	SNP_47014290	47014290	0	-0.501877	0.0538487	5.40139e-18
ENSSSCG00000015799	KLKB1	chr15	STR_47720757	47720757	AT	129	0.395001	0.0808853	3.02714e-06	0.000159001	169	SNP_47055207	47055207	0	-0.414793	0.0566489	3.10821e-12
ENSSSCG00000015808	ADAM9	chr15	STR_47685202	47685202	CT	96	0.376358	0.0727907	6.80979e-07	0.00438473	9	SNP_47379080	47379080	0	-0.371284	0.0578071	6.40024e-10
ENSSSCG00000033367	PLEKHA2	chr15	STR_47667500	47667500	T	83	0.382067	0.069858	1.54161e-07	0.000646693	297	SNP_47108567	47108567	0	-0.426895	0.0562993	6.12338e-13
ENSSSCG00000015814	protein_coding	chr15	STR_47827854	47827854	AAAAAC	87	0.427254	0.0691407	4.56167e-09	3.01057e-07	496	SNP_47853860	47853860	0	0.571775	0.0510765	5.69109e-24
ENSSSCG00000015816	LETM2	chr15	STR_48857937	48857937	T	140	-0.46496	0.0815014	8.78807e-08	7.11496e-05	193	SNP_48174372	48174372	0	-0.498366	0.053975	9.95151e-18
ENSSSCG00000015818	DDHD2	chr15	STR_48516002	48516002	AAAAC	62	0.554491	0.0594421	2.34491e-17	1.27489e-06	340	SNP_48363801	48363801	0	-0.634632	0.0481133	1.03321e-30
ENSSSCG00000034468	BAG4	chr15	STR_48906661	48906661	CT	132	-0.485858	0.0778655	6.12109e-09	0.00270463	25	SNP_47987145	47987145	0	-0.408145	0.0568357	7.38237e-12
ENSSSCG00000021898	ASH2L	chr15	STR_48464668	48464668	AAAAAG	98	0.326083	0.0747358	2.29009e-05	0.000754044	275	SNP_48312996	48312996	0	-0.315544	0.0590766	2.02683e-07
ENSSSCG00000022301	EIF4EBP1	chr15	STR_48050876	48050876	AAAC	124	0.406066	0.0789441	9.352e-07	0.000342756	20	SNP_48421920	48421920	0	-0.399438	0.057075	2.22756e-11
ENSSSCG00000015825	ADGRA2	chr15	STR_48591323	48591323	T	88	-0.402539	0.0702082	4.39674e-08	0.0197333	18	SNP_48589079	48589079	0	-0.416535	0.0565993	2.46993e-12
ENSSSCG00000015826	protein_coding	chr15	STR_49233305	49233305	ATC	87	0.435241	0.0688487	2.1742e-09	0.0558324	4	SNP_48741016	48741016	0	0.493884	0.0541344	2.14875e-17
ENSSSCG00000039480	ERLIN2	chr15	STR_49594184	49594184	AAAC	125	0.507154	0.0747324	3.45149e-10	0.018978	22	SNP_48549392	48549392	0	0.435121	0.0560547	1.95483e-13
ENSSSCG00000015828	ZNF703	chr15	STR_48269712	48269712	CTTT	82	-0.410348	0.0687392	1.28006e-08	0.00225229	178	SNP_48095502	48095502	0	0.33836	0.0585851	2.1997e-08
ENSSSCG00000015830	UNC5D	chr15	STR_50306865	50306865	AC	117	0.370766	0.0782129	5.15596e-06	1.48737e-05	383	SNP_50393640	50393640	0	-0.502328	0.0538325	4.99176e-18
ENSSSCG00000015840	WRN	chr15	STR_54258572	54258572	A	109	-0.569644	0.067332	2.29401e-14	2.13334e-05	803	SNP_53878666	53878666	0	-0.571098	0.0511059	6.60789e-24
ENSSSCG00000038933	PURG	chr15	STR_55202657	55202657	GTTT	64	0.36771	0.0667658	1.14579e-07	1.22144e-07	1397	SNP_54111938	54111938	0	-0.469691	0.0549626	1.13389e-15
ENSSSCG00000015843	UBXN8	chr15	STR_54905273	54905273	AT	89	-0.400167	0.0704956	5.86734e-08	1.69513e-05	23	SNP_54905934	54905934	0	-0.488601	0.05432	5.24858e-17
ENSSSCG00000015844	GSR	chr15	STR_54626388	54626388	AAAC	107	-0.414376	0.0740634	1.01033e-07	1.36235e-11	368	SNP_54908773	54908773	0	-0.607626	0.0494462	1.24306e-27
ENSSSCG00000038895	DCTN6	chr15	STR_55266205	55266205	ATGG	113	-0.427015	0.0750934	6.90446e-08	8.94365e-07	838	SNP_54885074	54885074	0	-0.446048	0.0557208	4.08634e-14
ENSSSCG00000035366	MFHAS1	chr15	STR_56759863	56759863	CCCT	64	0.595728	0.0576654	3.25698e-20	1.44298e-12	701	SNP_56193941	56193941	0	-0.727601	0.0427085	4.01873e-44
ENSSSCG00000033126	FAM168B	chr15	STR_57416039	57416039	AAAAAC	75	0.312156	0.0702283	1.52122e-05	0.00273959	157	SNP_57389591	57389591	0	-0.322899	0.0589224	1.01053e-07
ENSSSCG00000015859	SAP130	chr15	STR_58820404	58820404	AAAT	74	-0.318623	0.0698788	9.32722e-06	0.000395768	389	SNP_59691683	59691683	0	-0.358217	0.0581258	2.73515e-09
ENSSSCG00000015862	LIMS2	chr15	STR_58846677	58846677	AAAG	39	0.523195	0.0575872	6.27355e-17	1.01029e-06	495	SNP_59684414	59684414	0	-0.531851	0.0527218	2.179e-20
ENSSSCG00000015864	MYO7B	chr15	STR_60265627	60265627	AACAGC	51	-0.355006	0.0649775	1.33267e-07	3.38601e-06	190	SNP_59778280	59778280	0	0.467563	0.0550329	1.5836e-15
ENSSSCG00000021938	UPP2	chr15	STR_65035488	65035488	CTTT/CCTT	130	0.444652	0.0791698	1.15838e-07	0.520424	1	SNP_65763144	65763144	0	-0.328051	0.058812	6.13727e-08
ENSSSCG00000015878	PKP4	chr15	STR_65991144	65991144	AAC	48	-0.338672	0.0649286	4.37027e-07	5.12927e-07	419	SNP_65470082	65470082	0	0.488844	0.0543115	5.039e-17
ENSSSCG00000015879	DAPL1	chr15	STR_65445657	65445657	T	70	0.378415	0.0675089	7.31688e-08	0.000245903	1136	SNP_64896861	64896861	0	-0.351791	0.0582777	5.45614e-09
ENSSSCG00000015880	TANC1	chr15	STR_66266360	66266360	AATAC	91	-0.398932	0.0709581	7.77177e-08	0.00212956	53	SNP_65935659	65935659	0	0.369594	0.0578491	7.75126e-10
ENSSSCG00000015883	MARCH7	chr15	STR_66035908	66035908	GT	114	-0.507909	0.0717842	6.00233e-11	0.000540723	839	SNP_65935659	65935659	0	0.445819	0.0557279	4.22505e-14
ENSSSCG00000036050	CD302	chr15	STR_67256782	67256782	ATCC	57	0.584167	0.0572482	5.7623e-20	2.99998e-08	906	SNP_66714489	66714489	0	-0.640628	0.0478044	1.94216e-31
ENSSSCG00000021956	LY75	chr15	STR_66767410	66767410	CCCT	54	-0.533724	0.059208	1.45191e-16	1.88407e-05	273	SNP_66814274	66814274	0	-0.614319	0.0491246	2.28405e-28
ENSSSCG00000015889	TANK	chr15	STR_67625442	67625442	T	111	-0.471374	0.0727406	1.29887e-09	0.035076	3	SNP_67532215	67532215	0	-0.413766	0.056678	3.55683e-12
ENSSSCG00000034567	#N/A	chr15	STR_67991488	67991488	T	129	0.370072	0.0817942	1.35794e-05	0.0523979	1	SNP_67260833	67260833	0	-0.282113	0.0597285	3.81486e-06
ENSSSCG00000015901	GRB14	chr15	STR_71548287	71548287	A	100	-0.437401	0.0715418	7.32178e-09	0.0117735	6	SNP_71345047	71345047	0	-0.474875	0.0547897	4.97633e-16
ENSSSCG00000025598	COBLL1	chr15	STR_72025410	72025410	AGAT	85	0.410137	0.0693399	1.73357e-08	4.82432e-05	1281	SNP_71907297	71907297	0	0.457768	0.0553512	7.15546e-15
ENSSSCG00000015926	ABCB11	chr15	STR_75707994	75707994	ATTC	65	0.472423	0.0634425	3.1085e-12	0.000911704	81	SNP_75331035	75331035	0	0.494015	0.0541298	2.10114e-17
ENSSSCG00000015923	NOSTRIN	chr15	STR_75179711	75179711	AAAC	96	0.365721	0.0731246	1.46774e-06	0.00244928	3	SNP_75792858	75792858	0	0.306223	0.0592664	4.76852e-07
ENSSSCG00000015924	SPC25	chr15	STR_75345173	75345173	AAAAG	75	-0.368649	0.0687157	2.42772e-07	0.00162133	94	SNP_74538824	74538824	0	0.356114	0.0581758	3.43445e-09
ENSSSCG00000015930	DHRS9	chr15	STR_75739220	75739220	ATTTT	86	-0.374513	0.0707	3.56027e-07	0.000124247	1515	SNP_75496575	75496575	0	0.418358	0.0565472	1.93893e-12
ENSSSCG00000015933	FASTKD1	chr15	STR_75650105	75650105	AAAT	100	0.355326	0.0743641	4.01358e-06	0.00285314	50	SNP_75578036	75578036	0	0.304314	0.0593045	5.66151e-07
ENSSSCG00000038355	SP5	chr15	STR_76920018	76920018	ACGGCC	113	0.37181	0.0770918	3.53828e-06	0.00246889	90	SNP_77510917	77510917	0	-0.394289	0.0572136	4.21723e-11
ENSSSCG00000015945	METTL8	chr15	STR_77609987	77609987	A	145	-0.443585	0.0843104	6.86626e-07	0.0863671	1	SNP_77728949	77728949	0	-0.436748	0.0560056	1.55386e-13
ENSSSCG00000025049	CYBRD1	chr15	STR_77745149	77745149	GTTTTT	103	0.53549	0.0678352	4.97706e-13	0.00871266	5	SNP_77247290	77247290	0	-0.533628	0.0526522	1.54443e-20
ENSSSCG00000015951	METAP1D	chr15	STR_77745149	77745149	GTTTTT	103	-0.339268	0.075558	1.38219e-05	0.00107395	113	SNP_77307829	77307829	0	0.30723	0.0592462	4.35377e-07
ENSSSCG00000015955	ITGA6	chr15	STR_78846114	78846114	CTCTGT	85	0.510048	0.0653957	5.60887e-13	0.000454702	132	SNP_78832961	78832961	0	0.544111	0.0522347	1.94315e-21
ENSSSCG00000015958	PDK1	chr15	STR_79333553	79333553	GTTTT	79	-0.382636	0.0690555	1.06142e-07	0.00772865	36	SNP_78570851	78570851	0	-0.426048	0.0563242	6.87492e-13
ENSSSCG00000015959	RAPGEF4	chr15	STR_79305980	79305980	ATTT	91	-0.383091	0.0714789	2.73712e-07	0.000733318	314	SNP_79480864	79480864	0	0.361846	0.0580386	1.83927e-09
ENSSSCG00000015960	MAP3K20	chr15	STR_78472319	78472319	AC	97	-0.446882	0.0705038	2.23494e-09	6.32414e-05	139	SNP_78658385	78658385	0	-0.517162	0.0532852	3.47667e-19
ENSSSCG00000027516	CIR1	chr15	STR_80625739	80625739	AAAC	65	0.388366	0.0663314	2.02157e-08	8.9257e-05	488	SNP_80375654	80375654	0	-0.471381	0.0549065	8.68216e-16
ENSSSCG00000023297	SCRN3	chr15	STR_80434093	80434093	ATTT	82	-0.572139	0.0618216	7.27811e-17	0.00613617	34	SNP_80369019	80369019	0	-0.5214	0.0531249	1.58512e-19
ENSSSCG00000015976	LNPK	chr15	STR_82052817	82052817	AAAC	62	0.337774	0.0672305	1.13535e-06	0.00346505	57	SNP_81661700	81661700	0	0.33539	0.0586513	2.96765e-08
ENSSSCG00000022222	MTX2	chr15	STR_82142381	82142381	CTGT	96	0.415922	0.0714493	3.04779e-08	0.00596786	23	SNP_82047045	82047045	0	0.42919	0.0562317	4.46629e-13
ENSSSCG00000015987	NFE2L2	chr15	STR_83106967	83106967	AAAAAG	113	0.454022	0.0739927	7.66109e-09	0.000154744	646	SNP_83575119	83575119	0	-0.420911	0.0564737	1.37827e-12
ENSSSCG00000023983	AGPS	chr15	STR_82816893	82816893	AC	68	-0.499638	0.0628433	1.61258e-13	0.00023037	789	SNP_82748441	82748441	0	-0.533465	0.0526586	1.59392e-20
ENSSSCG00000032605	protein_coding	chr15	STR_83353574	83353574	GTTTTT	77	0.310365	0.0706588	1.90415e-05	0.0010679	90	SNP_83239130	83239130	0	-0.395077	0.0571925	3.82741e-11
ENSSSCG00000038254	PRKRA	chr15	STR_84209238	84209238	T	100	0.527042	0.0676096	8.10049e-13	5.48826e-06	98	SNP_84154623	84154623	0	-0.581961	0.0506286	5.76501e-25
ENSSSCG00000015999	FKBP7	chr15	STR_84209238	84209238	T	100	0.401649	0.0728566	1.40919e-07	0.000225492	96	SNP_84167905	84167905	0	-0.47263	0.0548649	7.12088e-16
ENSSSCG00000033987	UBE2E3	chr15	STR_86920129	86920129	AT	91	0.323676	0.0732167	1.76516e-05	0.0017475	92	SNP_86902580	86902580	0	0.315832	0.0590706	1.97302e-07
ENSSSCG00000016009	ITGA4	chr15	STR_86723472	86723472	GTTT	53	-0.454401	0.062216	6.09588e-12	0.000135674	91	SNP_86920372	86920372	0	-0.471982	0.0548865	7.89296e-16
ENSSSCG00000016018	FRZB	chr15	STR_88975085	88975085	ATTT	120	-0.373903	0.0789513	5.3496e-06	0.00139547	12	SNP_87495893	87495893	0	0.324435	0.0588897	8.71786e-08
ENSSSCG00000016020	DUSP19	chr15	STR_88356931	88356931	AAAC	121	0.356485	0.0798227	1.65239e-05	0.000859574	233	SNP_88433612	88433612	0	0.314681	0.0590945	2.19676e-07
ENSSSCG00000016026	ZC3H15	chr15	STR_91311857	91311857	AAAAC	122	-0.356716	0.0801081	1.75094e-05	0.007037	51	SNP_91911560	91911560	0	0.284141	0.0596912	3.22612e-06
ENSSSCG00000016035	COL5A2	chr15	STR_94119323	94119323	AAC	62	0.295059	0.0682485	2.44423e-05	0.000317428	1567	SNP_93370432	93370432	0	-0.297311	0.059442	1.05157e-06
ENSSSCG00000031214	protein_coding	chr15	STR_94786861	94786861	GT	88	-0.372869	0.0711655	4.72084e-07	0.00239417	30	SNP_94893985	94893985	0	0.351997	0.0582729	5.33774e-09
ENSSSCG00000016049	HIBCH	chr15	STR_94040407	94040407	T	104	0.469315	0.0711567	6.41145e-10	0.000101631	1906	SNP_94839003	94839003	0	-0.435098	0.0560554	1.96108e-13
ENSSSCG00000016050	INPP1	chr15	STR_94437080	94437080	AG	80	0.54795	0.0626992	1.70562e-15	6.76971e-05	1621	SNP_94955970	94955970	0	-0.57042	0.0511352	7.67034e-24
ENSSSCG00000016052	MFSD6	chr15	STR_95196152	95196152	A	84	-0.443563	0.067944	7.02473e-10	0.000793637	328	SNP_95199229	95199229	0	0.487652	0.054353	6.15079e-17
ENSSSCG00000016053	protein_coding	chr15	STR_94437080	94437080	AG	80	-0.327347	0.0708236	7.27684e-06	0.000425076	351	SNP_95186979	95186979	0	-0.33706	0.0586142	2.50879e-08
ENSSSCG00000016062	NABP1	chr15	STR_97173243	97173243	T	100	0.394134	0.0731159	2.51419e-07	0.00448402	18	SNP_96358137	96358137	0	0.371308	0.0578065	6.38296e-10
ENSSSCG00000031954	SLC39A10	chr15	STR_99698471	99698471	AGC	79	-0.411146	0.0681339	8.95751e-09	0.0263507	7	SNP_99900527	99900527	0	0.384756	0.0574646	1.33558e-10
ENSSSCG00000016085	protein_coding	chr15	STR_103435246	103435246	AAAC	96	0.452808	0.0700514	1.14569e-09	0.000354407	72	SNP_103494661	103494661	0	-0.508094	0.0536223	1.79958e-18
ENSSSCG00000016091	protein_coding	chr15	STR_104794093	104794093	AC	100	-0.513237	0.0682785	3.93605e-12	0.000110008	752	SNP_103976760	103976760	0	0.513281	0.0534305	7.06799e-19
ENSSSCG00000039654	NIF3L1	chr15	STR_104912542	104912542	ATTT	90	-0.458605	0.0685601	3.192e-10	1.00948e-12	202	SNP_104563299	104563299	0	0.670373	0.0461964	2.72381e-35
ENSSSCG00000026940	CASP10	chr15	STR_104660875	104660875	T	96	-0.371641	0.0729401	9.60468e-07	0.003227	44	SNP_104633018	104633018	0	-0.436149	0.0560237	1.69115e-13
ENSSSCG00000028157	CASP8	chr15	STR_104371682	104371682	A	68	-0.42583	0.0656413	7.38527e-10	0.000264355	83	SNP_104923597	104923597	0	0.463676	0.0551602	2.89802e-15
ENSSSCG00000026184	MPP4	chr15	STR_105569463	105569463	AAAC	51	-0.456146	0.0618527	3.89835e-12	9.49841e-07	1254	SNP_105430499	105430499	0	-0.53931	0.0524273	5.06599e-21
ENSSSCG00000022296	CDK15	chr15	STR_105378158	105378158	A	73	0.423032	0.0666189	1.62265e-09	0.00141969	251	SNP_105446587	105446587	0	-0.468849	0.0549905	1.29447e-15
ENSSSCG00000016117	CARF	chr15	STR_106378480	106378480	AAAC	74	-0.388315	0.0679358	4.33421e-08	0.0208196	3	SNP_106166126	106166126	0	-0.374796	0.0577192	4.28312e-10
ENSSSCG00000034630	ABI2	chr15	STR_106742314	106742314	A	61	0.360065	0.0664683	1.75464e-07	0.00299936	153	SNP_106712238	106712238	0	0.392123	0.0572713	5.4977e-11
ENSSSCG00000016119	protein_coding	chr15	STR_107412475	107412475	A	136	-0.38138	0.0836929	1.24132e-05	5.43089e-05	206	SNP_107431884	107431884	0	0.331348	0.0587403	4.4384e-08
ENSSSCG00000016127	NDUFS1	chr15	STR_109627839	109627839	ATTTT	77	0.4994	0.0643969	6.18934e-13	0.00172925	138	SNP_109845234	109845234	0	-0.464268	0.055141	2.64467e-15
ENSSSCG00000016129	GPR1	chr15	STR_109627839	109627839	ATTTT	77	-0.503897	0.064203	3.55571e-13	2.79104e-11	441	SNP_109518070	109518070	0	0.640876	0.0477915	1.81095e-31
ENSSSCG00000016130	ZDBF2	chr15	STR_109628835	109628835	ACAGCC	96	-0.426395	0.0710671	1.249e-08	0.000495642	395	SNP_109413031	109413031	0	0.513008	0.0534406	7.42733e-19
ENSSSCG00000016134	FASTKD2	chr15	STR_110032932	110032932	GTTTT	87	-0.3848	0.0705836	1.72044e-07	0.00825167	18	SNP_109982675	109982675	0	0.435908	0.056031	1.74967e-13
ENSSSCG00000024696	protein_coding	chr15	STR_110351256	110351256	AAAAC	66	-0.340352	0.0678602	1.19978e-06	0.0908754	2	SNP_110888113	110888113	0	-0.338723	0.058577	2.12015e-08
ENSSSCG00000016147	PIKFYVE	chr15	STR_111343510	111343510	T	138	-0.399168	0.0836991	5.25462e-06	0.00158924	140	SNP_111458163	111458163	0	0.402836	0.0569824	1.45319e-11
ENSSSCG00000016156	ACADL	chr15	STR_112960443	112960443	A	107	0.402236	0.0745053	2.55029e-07	0.0052435	67	SNP_112409821	112409821	0	-0.353983	0.0582262	4.3183e-09
ENSSSCG00000016173	ATIC	chr15	STR_116805251	116805251	T	147	-0.470013	0.0837783	1.50174e-07	9.98144e-07	150	SNP_117619107	117619107	0	0.534997	0.0525983	1.18289e-20
ENSSSCG00000016174	FN1	chr15	STR_118031325	118031325	AAAAT	82	0.336726	0.070976	4.31161e-06	0.00119385	97	SNP_117689081	117689081	0	-0.359871	0.0580862	2.28405e-09
ENSSSCG00000022758	PECR	chr15	STR_118337142	118337142	A	128	-0.506404	0.0756284	5.83328e-10	0.000562319	62	SNP_118336036	118336036	0	0.50564	0.0537121	2.78456e-18
ENSSSCG00000032327	TMEM169	chr15	STR_119055134	119055134	C	119	0.353513	0.0793421	1.70761e-05	0.0325555	2	SNP_118688288	118688288	0	0.282368	0.0597238	3.7355e-06
ENSSSCG00000027669	TNS1	chr15	STR_118985709	118985709	AGGG	51	-0.316077	0.0659415	3.1292e-06	0.000456939	728	SNP_120119116	120119116	0	0.356387	0.0581694	3.33483e-09
ENSSSCG00000016184	protein_coding	chr15	STR_120065944	120065944	GTTT	60	-0.31388	0.0674754	6.01066e-06	0.000268969	418	SNP_120355215	120355215	0	0.366129	0.0579344	1.14401e-09
ENSSSCG00000029002	PNKD	chr15	STR_120369390	120369390	AAAG	80	0.49653	0.0650608	1.35306e-12	0.00425882	66	SNP_120378999	120378999	0	-0.546628	0.0521327	1.1685e-21
ENSSSCG00000016186	TMBIM1	chr15	STR_121283536	121283536	GTTTT	47	-0.324467	0.0651182	1.30407e-06	0.000500565	555	SNP_120351807	120351807	0	-0.356835	0.0581587	3.17732e-09
ENSSSCG00000016187	CATIP	chr15	STR_121409404	121409404	T	125	0.435137	0.0780715	1.3346e-07	0.998001	1	SNP_121031456	121031456	0	-0.261486	0.0600912	1.94989e-05
ENSSSCG00000036938	CTDSP1	chr15	STR_121283536	121283536	GTTTT	47	-0.300626	0.0656583	7.99198e-06	0.000868183	403	SNP_120406091	120406091	0	0.292378	0.0595368	1.61086e-06
ENSSSCG00000016196	VIL1	chr15	STR_120380498	120380498	AAAT	70	0.447107	0.0652367	1.00109e-10	2.32683e-06	80	SNP_120455263	120455263	0	0.550918	0.0519574	4.86243e-22
ENSSSCG00000026964	STK36	chr15	STR_120900295	120900295	C	102	-0.523527	0.0682153	1.69056e-12	0.999404	1	SNP_120723836	120723836	0	0.427803	0.0562726	5.40653e-13
ENSSSCG00000016206	CNPPD1	chr15	STR_121189731	121189731	AAAT	69	0.334706	0.0685439	2.21675e-06	9.93715e-05	484	SNP_121133169	121133169	0	0.42329	0.0564047	1.00022e-12
ENSSSCG00000016207	RETREG2	chr15	STR_121189731	121189731	AAAT	69	0.371475	0.0675343	1.21827e-07	0.000874606	122	SNP_121246696	121246696	0	0.405828	0.0569	9.93564e-12
ENSSSCG00000016215	protein_coding	chr15	STR_121283536	121283536	GTTTT	47	0.593048	0.05543	1.27192e-21	1.07056e-10	292	SNP_121136650	121136650	0	-0.694297	0.0448059	9.90153e-39
ENSSSCG00000016210	ABCB6	chr15	STR_121229775	121229775	ATT	117	-0.424103	0.0762665	1.30371e-07	0.000716775	299	SNP_121240076	121240076	0	0.447389	0.0556791	3.35893e-14
ENSSSCG00000016208	ZFAND2B	chr15	STR_121283536	121283536	GTTTT	47	-0.524258	0.0586238	1.94936e-16	1.55845e-05	72	SNP_121163886	121163886	0	-0.589779	0.0502768	9.4121e-26
ENSSSCG00000016213	GLB1L	chr15	STR_121236191	121236191	T	60	0.60766	0.0564412	1.41775e-21	8.8819e-05	57	SNP_121246696	121246696	0	0.640056	0.047834	2.28127e-31
ENSSSCG00000016214	STK16	chr15	STR_120467481	120467481	ATCC	77	-0.322102	0.070368	8.72649e-06	0.159939	1	SNP_120440430	120440430	0	0.255441	0.0601919	3.0678e-05
ENSSSCG00000016217	DNAJB2	chr15	STR_121236191	121236191	T	60	0.375775	0.0658585	4.17587e-08	0.00104689	101	SNP_121484875	121484875	0	-0.322121	0.0589389	1.08872e-07
ENSSSCG00000016220	DNPEP	chr15	STR_120461323	120461323	CTTTTT	147	0.389682	0.0874126	1.98804e-05	0.000253444	52	SNP_121852167	121852167	0	-0.343233	0.0584752	1.33658e-08
ENSSSCG00000029968	ASIC4	chr15	STR_121543372	121543372	ATCC	76	0.415165	0.0674349	4.63333e-09	9.76883e-05	393	SNP_121539104	121539104	0	0.517115	0.053287	3.50663e-19
ENSSSCG00000021610	CHPF	chr15	STR_121415463	121415463	AAGG	78	0.458968	0.0662214	7.20431e-11	0.000178106	139	SNP_121539104	121539104	0	0.490899	0.0542396	3.56534e-17
ENSSSCG00000032964	STK11IP	chr15	STR_122465353	122465353	AAAT	117	-0.399331	0.0772091	7.79163e-07	0.00736309	12	SNP_121622197	121622197	0	0.395748	0.0571746	3.52356e-11
ENSSSCG00000025993	SGPP2	chr15	STR_124516569	124516569	AAAAT	118	0.387074	0.0779273	1.94953e-06	0.167048	3	SNP_124288594	124288594	0	-0.281277	0.0597437	4.08624e-06
ENSSSCG00000016226	protein_coding	chr15	STR_124454359	124454359	T	90	0.338537	0.0725961	6.31745e-06	0.00154094	122	SNP_124553246	124553246	0	0.37131	0.0578065	6.38152e-10
ENSSSCG00000016225	MOGAT1	chr15	STR_123791718	123791718	A	124	0.389138	0.0795778	2.83943e-06	0.000806468	163	SNP_124205542	124205542	0	-0.456365	0.0553961	8.84721e-15
ENSSSCG00000016223	ACSL3	chr15	STR_124431876	124431876	GGTTT	77	0.398932	0.0681586	2.22346e-08	4.90982e-06	455	SNP_124747996	124747996	0	0.524422	0.0530095	8.99264e-20
ENSSSCG00000025174	WDFY1	chr15	STR_126183117	126183117	GTTT	97	-0.352904	0.0737403	3.82932e-06	0.000475447	91	SNP_125685564	125685564	0	-0.391572	0.0572859	5.87911e-11
ENSSSCG00000016232	MRPL44	chr15	STR_125207095	125207095	T	80	0.349099	0.0702376	1.56307e-06	0.00162629	124	SNP_125350050	125350050	0	0.40832	0.0568309	7.21749e-12
ENSSSCG00000021968	SLC19A3	chr15	STR_129813900	129813900	T	117	-0.48081	0.073842	1.21825e-09	0.000406092	96	SNP_129238802	129238802	0	-0.511061	0.0535129	1.05641e-18
ENSSSCG00000016258	DNER	chr15	STR_130726767	130726767	AC	83	0.468474	0.0667846	4.84151e-11	1.19269e-11	1123	SNP_130727552	130727552	0	0.64676	0.0474832	3.38065e-32
ENSSSCG00000024373	TRIP12	chr15	STR_130459486	130459486	C	110	0.374139	0.0762296	2.40102e-06	0.00166339	95	SNP_130783496	130783496	0	0.436225	0.0560214	1.67306e-13
ENSSSCG00000016261	SP110	chr15	STR_132038768	132038768	ATT	109	0.368855	0.0761465	3.15754e-06	0.0139324	11	SNP_131159433	131159433	0	0.338328	0.0585859	2.20693e-08
ENSSSCG00000016270	C2orf72	chr15	STR_131577243	131577243	CTGTGG	70	-0.338487	0.0686274	1.78199e-06	0.00111795	52	SNP_131779137	131779137	0	0.456682	0.0553859	8.43353e-15
ENSSSCG00000023994	ARMC9	chr15	STR_132170346	132170346	CCT	60	-0.351373	0.0665354	3.36742e-07	1.96086e-05	413	SNP_132066673	132066673	0	0.460384	0.055267	4.80619e-15
ENSSSCG00000033334	COPS7B	chr15	STR_132314977	132314977	GTTT	68	0.307496	0.0690326	1.43425e-05	0.00104312	111	SNP_133128688	133128688	0	-0.315211	0.0590835	2.09094e-07
ENSSSCG00000022177	DIS3L2	chr15	STR_132869276	132869276	GTTT	118	0.49254	0.0735529	4.78128e-10	0.00895289	12	SNP_132927210	132927210	0	-0.43349	0.0561037	2.45751e-13
ENSSSCG00000016284	protein_coding	chr15	STR_132424504	132424504	CTTTT	33	-0.588297	0.0539096	1.57658e-22	7.01826e-06	796	SNP_132931068	132931068	0	0.636105	0.0480379	6.87555e-31
ENSSSCG00000028816	protein_coding	chr15	STR_132424504	132424504	CTTTT	33	-0.585078	0.0540652	3.03052e-22	3.17475e-10	113	SNP_132941352	132941352	0	0.687667	0.0452004	9.59961e-38
ENSSSCG00000038466	EIF4E2	chr15	STR_132305118	132305118	GTTT	62	-0.347428	0.0669791	5.30639e-07	0.000389043	933	SNP_133741325	133741325	0	-0.321484	0.0589524	1.15702e-07
ENSSSCG00000016290	EFHD1	chr15	STR_132968365	132968365	AAAT	84	-0.427868	0.06852	3.15757e-09	7.34717e-05	135	SNP_133442125	133442125	0	0.463055	0.0551805	3.18947e-15
ENSSSCG00000016295	NGEF	chr15	STR_133102986	133102986	CTGTGG	87	-0.411591	0.0696941	1.84709e-08	1.5744e-05	1495	SNP_133456451	133456451	0	-0.486434	0.0543953	7.53667e-17
ENSSSCG00000016298	INPP5D	chr15	STR_134205173	134205173	A	148	-0.471366	0.0840895	1.5574e-07	0.0015985	98	SNP_133500993	133500993	0	-0.40993	0.0567859	5.8631e-12
ENSSSCG00000016300	ATG16L1	chr15	STR_132968365	132968365	AAAT	84	0.378133	0.070181	2.28932e-07	0.000183061	370	SNP_133734737	133734737	0	-0.358939	0.0581085	2.52848e-09
ENSSSCG00000009432	DGKD	chr15	STR_132968365	132968365	AAAT	84	0.46808	0.0669921	5.73016e-11	2.59166e-06	975	SNP_133949101	133949101	0	0.561868	0.0515009	4.89448e-23
ENSSSCG00000016306	USP40	chr15	STR_133603326	133603326	ATGG	83	0.440299	0.0678712	8.65247e-10	7.07296e-06	610	SNP_133951102	133951102	0	-0.508323	0.0536139	1.72731e-18
ENSSSCG00000016314	TRPM8	chr15	STR_134064847	134064847	T	111	0.605522	0.0656388	2.82469e-16	7.28937e-05	372	SNP_134217210	134217210	0	-0.677664	0.0457822	2.63968e-36
ENSSSCG00000016315	SPP2	chr15	STR_134669782	134669782	GT	83	-0.373411	0.070125	3.06997e-07	9.30128e-06	2329	SNP_134201018	134201018	0	-0.483969	0.0544804	1.13394e-16
ENSSSCG00000034293	ARL4C	chr15	STR_134611983	134611983	GGT	112	0.495642	0.0718798	1.50526e-10	0.000428599	239	SNP_134613949	134613949	0	0.538795	0.0524478	5.60926e-21
ENSSSCG00000016323	protein_coding	chr15	STR_136641265	136641265	CTGCTT	70	0.525199	0.0620641	7.29384e-15	9.9605e-05	102	SNP_136833075	136833075	0	-0.603362	0.0496482	3.58282e-27
ENSSSCG00000016328	RAB17	chr15	STR_137979260	137979260	GTTT	42	-0.288561	0.065147	1.5013e-05	2.28038e-05	169	SNP_137258883	137258883	0	0.447146	0.0556867	3.4806e-14
ENSSSCG00000016342	HES6	chr15	STR_137765685	137765685	CGG	122	-0.420809	0.0777874	2.76069e-07	0.00536376	23	SNP_137806262	137806262	0	-0.367003	0.0579129	1.03744e-09
ENSSSCG00000016340	ASB1	chr15	STR_137763395	137763395	CTTTTT	42	-0.424794	0.0615972	5.80164e-11	0.000681107	70	SNP_137993356	137993356	0	0.464894	0.0551205	2.4001e-15
ENSSSCG00000028180	DUSP28	chr15	STR_139062072	139062072	AAC	90	-0.329384	0.0728463	1.15463e-05	0.00633048	36	SNP_139353068	139353068	0	-0.363324	0.0580028	1.5625e-09
ENSSSCG00000016367	RNPEPL1	chr15	STR_138692022	138692022	A	125	0.369341	0.08058	1.04163e-05	2.6202e-05	710	SNP_138632241	138632241	0	-0.315428	0.059079	2.04895e-07
ENSSSCG00000037779	CAPN10	chr15	STR_140406667	140406667	ATCC	45	-0.363484	0.0638322	4.07668e-08	0.000193745	436	SNP_139528190	139528190	0	0.46438	0.0551373	2.59915e-15
ENSSSCG00000040095	GPR35	chr15	STR_139550231	139550231	G	119	-0.426138	0.0767321	1.3757e-07	1.66578e-07	314	SNP_139499436	139499436	0	0.596888	0.0499505	1.7344e-26
ENSSSCG00000016402	AGXT	chr15	STR_139491404	139491404	AC/AC	150	-0.389144	0.0886403	2.65022e-05	0.0269818	5	SNP_138865607	138865607	0	-0.259221	0.0601292	2.31381e-05
ENSSSCG00000016368	FARP2	chr15	STR_140333847	140333847	AATT	83	0.443772	0.0677418	6.15053e-10	0.00245174	253	SNP_140161461	140161461	0	-0.490248	0.0542624	3.97934e-17
ENSSSCG00000016372	STK25	chr15	STR_140333847	140333847	AATT	83	0.356196	0.0706348	1.1396e-06	0.00146386	114	SNP_140189831	140189831	0	-0.36877	0.0578694	8.50632e-10
ENSSSCG00000032684	BOK	chr15	STR_140406667	140406667	ATCC	45	-0.318342	0.0649542	1.88712e-06	0.00203548	81	SNP_139320209	139320209	0	-0.35219	0.0582684	5.22939e-09
ENSSSCG00000032919	ATG4B	chr15	STR_140406667	140406667	ATCC	45	-0.328342	0.0647201	8.49867e-07	0.00433164	2	SNP_140270115	140270115	0	-0.337691	0.0586001	2.35396e-08
ENSSSCG00000034147	DTYMK	chr15	STR_140363344	140363344	AAAC	80	-0.506482	0.0646284	4.0513e-13	0.0106309	1	SNP_140324607	140324607	0	-0.510341	0.0535395	1.20277e-18
ENSSSCG00000032505	ING5	chr15	STR_140406667	140406667	ATCC	45	-0.412114	0.0624297	3.18924e-10	1.6725e-05	915	SNP_140402047	140402047	0	-0.447097	0.0556882	3.50545e-14
ENSSSCG00000034101	D2HGDH	chr15	STR_140333847	140333847	AATT	83	0.43788	0.0679605	1.09505e-09	0.000470515	423	SNP_140107385	140107385	0	-0.415937	0.0566164	2.67315e-12
ENSSSCG00000015691	protein_coding	chr15	STR_16240885	16240885	AT	106	0.407504	0.0740706	1.56051e-07	0.00018073	258	SNP_16750468	16750468	0	0.400821	0.0570374	1.87315e-11
ENSSSCG00000015711	DPP10	chr15	STR_21400539	21400539	GT	116	0.578503	0.0684503	3.10978e-14	1.2853e-06	38	SNP_21366176	21366176	0	0.63281	0.0482063	1.70453e-30
ENSSSCG00000015741	CFAP221	chr15	STR_31174406	31174406	GTTT	102	-0.420631	0.0726367	3.73994e-08	0.000394123	79	SNP_32137590	32137590	0	0.471112	0.0549155	9.05951e-16
ENSSSCG00000039974	protein_coding	chr15	STR_31195986	31195986	AAAAC	109	-0.423909	0.0741982	5.8356e-08	4.41774e-07	224	SNP_31943550	31943550	0	0.515808	0.0533361	4.45751e-19
ENSSSCG00000015748	CSMD1	chr15	STR_35994523	35994523	GTTTTT	63	0.386502	0.0660464	2.02521e-08	0.000149225	1005	SNP_35430358	35430358	0	-0.416244	0.0566076	2.5666e-12
ENSSSCG00000015756	XKR5	chr15	STR_38307829	38307829	A	121	-0.359435	0.0797261	1.38929e-05	0.0112331	16	SNP_36880445	36880445	0	0.351256	0.0582902	5.77466e-09
ENSSSCG00000015780	STOX2	chr15	STR_46175747	46175747	T	91	0.465086	0.0685039	1.88278e-10	7.65888e-05	311	SNP_45075476	45075476	0	0.585639	0.050464	2.47276e-25
ENSSSCG00000015795	protein_coding	chr15	STR_46699745	46699745	AAAAC	104	-0.532237	0.0682206	8.64314e-13	0.886256	1	SNP_46492938	46492938	0	0.44202	0.0558451	7.32433e-14
ENSSSCG00000015893	SLC4A10	chr15	STR_68545115	68545115	ATTTTT	114	0.435324	0.0750228	3.99221e-08	5.10582e-05	789	SNP_68411438	68411438	0	0.412858	0.0567036	4.00585e-12
ENSSSCG00000015898	KCNH7	chr15	STR_69655868	69655868	AAC	78	-0.494275	0.0647942	1.32945e-12	0.0012021	97	SNP_69876731	69876731	0	0.513573	0.0534196	6.70252e-19
ENSSSCG00000015903	SLC38A11	chr15	STR_71988330	71988330	CTGTGG	58	-0.528299	0.0600375	6.45812e-16	0.000129529	352	SNP_72152629	72152629	0	0.547934	0.0520795	8.95844e-22
ENSSSCG00000034544	protein_coding	chr15	STR_71988330	71988330	CTGTGG	58	-0.489139	0.0616743	1.50896e-13	0.00525491	5	SNP_72320021	72320021	0	0.45383	0.0554767	1.29462e-14
ENSSSCG00000015905	SCN2A	chr15	STR_71988330	71988330	CTGTGG	58	-0.57045	0.058077	7.8359e-19	0.00758115	6	SNP_71509256	71509256	0	0.556029	0.0517459	1.68266e-22
ENSSSCG00000015913	SCN9A	chr15	STR_72785239	72785239	AAAAT	70	0.501219	0.06311	1.76598e-13	0.00374589	38	SNP_72780841	72780841	0	-0.538242	0.0524698	6.25754e-21
ENSSSCG00000035909	ERICH2	chr15	STR_76973424	76973424	AATG	55	0.479872	0.0615771	3.33156e-13	4.56831e-11	542	SNP_76927557	76927557	0	0.642016	0.0477321	1.31182e-31
ENSSSCG00000015979	HOXD13	chr15	STR_82142381	82142381	CTGT	96	-0.457174	0.0698761	7.56608e-10	0.0676023	2	SNP_82415822	82415822	0	0.342307	0.0584962	1.47026e-08
ENSSSCG00000015998	PJVK	chr15	STR_84209238	84209238	T	100	0.518255	0.0680382	2.23405e-12	0.000267942	91	SNP_84167905	84167905	0	-0.560628	0.0515532	6.37473e-23
ENSSSCG00000016032	TFPI	chr15	STR_92384424	92384424	ATC	81	-0.379149	0.0695525	1.65995e-07	2.78322e-05	1180	SNP_91454092	91454092	0	0.473397	0.0548393	6.30169e-16
ENSSSCG00000016033	GULP1	chr15	STR_94071494	94071494	GTT	78	0.396516	0.0684257	3.00271e-08	0.00149694	76	SNP_92643003	92643003	0	-0.341467	0.0585152	1.60269e-08
ENSSSCG00000016093	protein_coding	chr15	STR_103660597	103660597	GTTT	87	0.412939	0.0696474	1.64216e-08	0.000373158	264	SNP_104868376	104868376	0	-0.482127	0.0545437	1.53544e-16
ENSSSCG00000036691	FAM237A	chr15	STR_109938987	109938987	AAAAAG	69	-0.302854	0.0693232	2.05817e-05	0.0440282	13	SNP_109938398	109938398	0	0.290317	0.0595759	1.92055e-06
ENSSSCG00000016166	protein_coding	chr15	STR_116475783	116475783	AAAC	51	-0.359724	0.0648521	8.82274e-08	4.09762e-07	77	SNP_115816113	115816113	0	0.495708	0.0540698	1.57286e-17
ENSSSCG00000029694	SLC23A3	chr15	STR_121145273	121145273	AC	47	-0.3223	0.0651692	1.54771e-06	0.00093178	122	SNP_120864881	120864881	0	0.367925	0.0578903	9.35564e-10
ENSSSCG00000016269	SPATA3	chr15	STR_132440197	132440197	CT	62	0.380076	0.0660682	3.33343e-08	7.79994e-05	232	SNP_131734508	131734508	0	0.44939	0.0556167	2.50338e-14
ENSSSCG00000016329	protein_coding	chr15	STR_137400560	137400560	AAAAG	121	-0.376564	0.0791469	4.9037e-06	0.000885038	138	SNP_137401078	137401078	0	0.374359	0.0577302	4.50386e-10
ENSSSCG00000016364	GPC1	chr15	STR_138715607	138715607	G	134	-0.367898	0.0835044	2.25408e-05	0.0626934	4	SNP_139390950	139390950	0	0.341395	0.0585169	1.61454e-08
ENSSSCG00000032942	protein_coding	chr16	STR_219825	219825	AAAAT	64	0.405676	0.0656226	3.66292e-09	3.83032e-08	1125	SNP_305087	305087	0	0.519249	0.0532065	2.36446e-19
ENSSSCG00000016782	OTULINL	chr16	STR_3736572	3736572	GT	134	0.3989	0.0823485	3.71815e-06	0.00354017	27	SNP_3998709	3998709	0	0.419787	0.0565061	1.60243e-12
ENSSSCG00000034714	OTULIN	chr16	STR_4176077	4176077	GT	127	-0.373309	0.0810541	9.61547e-06	0.00330763	54	SNP_4075204	4075204	0	-0.397051	0.0571395	2.99883e-11
ENSSSCG00000016793	ZNF622	chr16	STR_5821105	5821105	AG	82	-0.48482	0.0659265	6.99917e-12	0.000322892	305	SNP_5987648	5987648	0	0.563055	0.0514506	3.79611e-23
ENSSSCG00000016792	RETREG1	chr16	STR_5794248	5794248	T	92	-0.520489	0.066273	4.77555e-13	0.0401902	3	SNP_5794231	5794231	0	0.508951	0.0535908	1.54363e-18
ENSSSCG00000016794	MYO10	chr16	STR_6120772	6120772	AAACC	108	0.353563	0.076376	7.8875e-06	0.00229256	73	SNP_6141378	6141378	0	0.401258	0.0570255	1.77302e-11
ENSSSCG00000039222	protein_coding	chr16	STR_6440415	6440415	A	113	-0.363344	0.0773698	6.08911e-06	0.00186516	36	SNP_6356825	6356825	0	0.366078	0.0579356	1.15057e-09
ENSSSCG00000016808	C5orf22	chr16	STR_17283133	17283133	GTT	127	-0.393916	0.0803062	2.7177e-06	3.79484e-05	342	SNP_17867798	17867798	0	-0.536496	0.0525391	8.82102e-21
ENSSSCG00000038326	protein_coding	chr16	STR_18435443	18435443	ACAGCC	64	0.390147	0.0661062	1.57905e-08	1.94706e-09	112	SNP_18368828	18368828	0	-0.569029	0.0511953	1.04084e-23
ENSSSCG00000031705	protein_coding	chr16	STR_18518349	18518349	A	98	-0.343118	0.0742576	7.82871e-06	0.00089992	218	SNP_18739438	18739438	0	0.356942	0.0581562	3.14067e-09
ENSSSCG00000031509	MTMR12	chr16	STR_18909709	18909709	T	65	0.353733	0.0673277	3.91961e-07	0.00528431	48	SNP_18538888	18538888	0	-0.430173	0.0562025	3.89916e-13
ENSSSCG00000032650	protein_coding	chr16	STR_18213492	18213492	ATGG	88	0.382548	0.0708626	2.23272e-07	0.000295052	98	SNP_18782307	18782307	0	-0.526001	0.0529488	6.67257e-20
ENSSSCG00000016817	TARS	chr16	STR_19935802	19935802	A	73	-0.386965	0.0677937	4.47925e-08	1.62488e-10	593	SNP_19647118	19647118	0	0.549898	0.0519993	5.99612e-22
ENSSSCG00000016816	ADAMTS12	chr16	STR_18661093	18661093	AC	137	-0.388593	0.0837645	8.93135e-06	0.00274198	36	SNP_19653531	19653531	0	0.477266	0.0547091	3.3874e-16
ENSSSCG00000016821	SLC45A2	chr16	STR_18974416	18974416	AAAAG	104	0.403265	0.0737395	1.7927e-07	0.000136197	115	SNP_20258934	20258934	0	0.465629	0.0550964	2.1411e-15
ENSSSCG00000016822	AMACR	chr16	STR_20040649	20040649	A	72	0.422602	0.0664543	1.5296e-09	1.30489e-10	128	SNP_20041324	20041324	0	0.60522	0.0495604	2.26322e-27
ENSSSCG00000016826	RAD1	chr16	STR_20501268	20501268	A	123	-0.44424	0.0771075	5.39297e-08	3.35141e-12	76	SNP_20503418	20503418	0	-0.632477	0.0482232	1.86713e-30
ENSSSCG00000016827	BRIX1	chr16	STR_20903225	20903225	GTTTT	138	-0.461037	0.0810064	9.09034e-08	4.76098e-09	337	SNP_20981464	20981464	0	0.582754	0.0505933	4.80841e-25
ENSSSCG00000016828	protein_coding	chr16	STR_20789033	20789033	ATTT	86	0.39819	0.0699437	5.28798e-08	0.000144447	846	SNP_20750606	20750606	0	0.414126	0.0566678	3.3928e-12
ENSSSCG00000016829	AGXT2	chr16	STR_19791745	19791745	AGAT/ACAG	119	-0.406853	0.0774815	5.54539e-07	0.0019206	65	SNP_21233244	21233244	0	0.43532	0.0560487	1.90084e-13
ENSSSCG00000016830	PRLR	chr16	STR_20312522	20312522	AAAC	64	-0.43912	0.0645034	1.20747e-10	2.02288e-08	1064	SNP_20832733	20832733	0	-0.563062	0.0514503	3.79051e-23
ENSSSCG00000016835	SKP2	chr16	STR_22407331	22407331	AAAC	96	0.335758	0.0740065	1.10679e-05	0.101592	2	SNP_21366745	21366745	0	-0.2607	0.0601044	2.06959e-05
ENSSSCG00000016843	CPLANE1	chr16	STR_22445538	22445538	ACAGCC	106	0.4129	0.0738737	1.02861e-07	0.000483339	32	SNP_22789848	22789848	0	-0.454032	0.0554703	1.25607e-14
ENSSSCG00000016846	WDR70	chr16	STR_22784809	22784809	GTTTTT	76	-0.41339	0.0674948	5.46772e-09	0.0347679	1	SNP_22628554	22628554	0	0.427482	0.0562821	5.64948e-13
ENSSSCG00000016851	OSMR	chr16	STR_23789960	23789960	GTTTT	80	0.325451	0.0708726	8.27524e-06	0.00302326	60	SNP_24804591	24804591	0	-0.359285	0.0581002	2.43481e-09
ENSSSCG00000016855	FYB1	chr16	STR_25208842	25208842	T	92	-0.324521	0.0734144	1.77389e-05	0.00229116	112	SNP_25502634	25502634	0	-0.282603	0.0597195	3.66377e-06
ENSSSCG00000016857	DAB2	chr16	STR_24522623	24522623	AAG	84	0.370112	0.0704263	4.28586e-07	0.00064546	157	SNP_24519639	24519639	0	0.445136	0.0557491	4.66678e-14
ENSSSCG00000016856	C9	chr16	STR_25168561	25168561	GTTTTT	78	-0.582047	0.060609	6.84564e-18	1.85132e-09	615	SNP_24526120	24526120	0	-0.679134	0.0456977	1.63537e-36
ENSSSCG00000034966	TTC33	chr16	STR_25988916	25988916	CTTTT	40	0.296555	0.0646818	7.65434e-06	1.28462e-05	1047	SNP_26235504	26235504	0	-0.399654	0.0570691	2.16818e-11
ENSSSCG00000016863	OXCT1	chr16	STR_27280139	27280139	CCTCTT	41	0.312644	0.0644814	2.36934e-06	0.000287662	299	SNP_27344127	27344127	0	0.395453	0.0571824	3.65378e-11
ENSSSCG00000016865	FBXO4	chr16	STR_26003984	26003984	ATTT	120	-0.473345	0.0749852	3.50094e-09	7.12564e-05	168	SNP_26884054	26884054	0	0.552379	0.0518972	3.5968e-22
ENSSSCG00000021208	SELENOP	chr16	STR_27989128	27989128	CTTTT	84	0.527843	0.0643885	5.16125e-14	0.00336591	129	SNP_27571791	27571791	0	-0.523629	0.0530399	1.04414e-19
ENSSSCG00000032979	TMEM267	chr16	STR_27626307	27626307	A	141	-0.388295	0.085196	1.27957e-05	0.00559943	15	SNP_27256357	27256357	0	-0.311599	0.0591577	2.92172e-07
ENSSSCG00000016876	protein_coding	chr16	STR_28074320	28074320	GTTTTT	67	-0.499464	0.0626858	1.42493e-13	0.00643348	41	SNP_28074328	28074328	0	-0.47652	0.0547343	3.82051e-16
ENSSSCG00000032418	protein_coding	chr16	STR_28048509	28048509	T	85	0.349597	0.0712312	2.11532e-06	0.0028318	124	SNP_28045936	28045936	0	0.377233	0.0576576	3.23214e-10
ENSSSCG00000016877	NNT	chr16	STR_28151945	28151945	AACCCT	70	-0.479853	0.0639873	2.46752e-12	0.000142997	141	SNP_28192578	28192578	0	0.610758	0.0492964	5.65354e-28
ENSSSCG00000029484	EMB	chr16	STR_31127051	31127051	GT	108	-0.366045	0.0759829	3.52417e-06	0.00116719	255	SNP_30167346	30167346	0	0.461326	0.0552366	4.16087e-15
ENSSSCG00000016885	ITGA1	chr16	STR_32077256	32077256	GTTT	60	0.343402	0.0667452	6.41744e-07	0.000455101	537	SNP_32276636	32276636	0	0.409071	0.0568099	6.55199e-12
ENSSSCG00000016888	MOCS2	chr16	STR_32453915	32453915	AAAAAT	114	-0.548761	0.069665	7.44973e-13	0.0165927	47	SNP_32454418	32454418	0	0.565429	0.0513496	2.27726e-23
ENSSSCG00000016892	FST	chr16	STR_32208065	32208065	AT	128	0.451103	0.078275	5.68994e-08	0.666326	1	SNP_32204408	32204408	0	0.248847	0.0602988	4.96634e-05
ENSSSCG00000016915	IL31RA	chr16	STR_35020688	35020688	GTTT	88	0.413391	0.0698363	1.73841e-08	0.0187542	1	SNP_35013444	35013444	0	-0.42342	0.056401	9.82747e-13
ENSSSCG00000016919	SETD9	chr16	STR_35893801	35893801	T	109	-0.627659	0.0637763	6.44409e-18	0.0179711	7	SNP_35980346	35980346	0	0.608211	0.0494183	1.07366e-27
ENSSSCG00000035160	#N/A	chr16	STR_38021407	38021407	AAAAT	84	0.343695	0.0711916	3.00903e-06	9.06286e-06	489	SNP_37155378	37155378	0	0.463669	0.0551605	2.90123e-15
ENSSSCG00000016925	PLK2	chr16	STR_38021966	38021966	GTTT	101	0.36493	0.0743047	2.25154e-06	0.00432142	36	SNP_36354524	36354524	0	0.3604	0.0580734	2.15543e-09
ENSSSCG00000035012	ELOVL7	chr16	STR_39847545	39847545	ATTT	80	0.437561	0.0673971	8.14509e-10	0.00622176	15	SNP_39573807	39573807	0	-0.423082	0.0564108	1.02877e-12
ENSSSCG00000016938	IPO11	chr16	STR_40610726	40610726	AAGG	110	0.381507	0.0759824	1.45839e-06	0.000457285	701	SNP_40685056	40685056	0	0.380814	0.0575663	2.12809e-10
ENSSSCG00000016942	CWC27	chr16	STR_44068715	44068715	AAAAAT	111	0.476662	0.0725059	7.99097e-10	0.00450842	45	SNP_44229578	44229578	0	0.469426	0.0549714	1.18227e-15
ENSSSCG00000016948	TRIM23	chr16	STR_45003663	45003663	A	102	-0.334021	0.0754656	1.79408e-05	0.0389672	7	SNP_44634949	44634949	0	-0.28315	0.0597094	3.50208e-06
ENSSSCG00000016778	NLN	chr16	STR_45002646	45002646	CTT	65	0.33276	0.0678795	2.00398e-06	0.000223737	675	SNP_45101763	45101763	0	0.383342	0.0575012	1.57961e-10
ENSSSCG00000034676	protein_coding	chr16	STR_45164504	45164504	A	115	-0.362959	0.0779215	7.23168e-06	0.202769	1	SNP_44258481	44258481	0	0.337876	0.058596	2.31019e-08
ENSSSCG00000016956	MAST4	chr16	STR_44372306	44372306	A	54	-0.48601	0.061189	1.30912e-13	6.46014e-05	1189	SNP_45587447	45587447	0	-0.501363	0.0538673	5.9094e-18
ENSSSCG00000022430	SLC30A5	chr16	STR_47267409	47267409	A	77	-0.323843	0.0703239	7.75086e-06	0.00651393	59	SNP_47989394	47989394	0	0.381084	0.0575594	2.06188e-10
ENSSSCG00000016963	CCDC125	chr16	STR_47540416	47540416	GT	75	-0.390939	0.0680392	3.7584e-08	3.64031e-09	562	SNP_47474334	47474334	0	0.556678	0.0517189	1.46861e-22
ENSSSCG00000037053	AK6	chr16	STR_47372457	47372457	ATTTT	138	0.524292	0.0777345	5.72089e-10	3.49465e-06	11	SNP_47478839	47478839	0	-0.615816	0.0490519	1.55469e-28
ENSSSCG00000016960	RAD17	chr16	STR_47616332	47616332	CTTTT	97	0.357666	0.0735977	2.76937e-06	2.0947e-06	652	SNP_47521384	47521384	0	0.482183	0.0545418	1.52146e-16
ENSSSCG00000016959	MARVELD2	chr16	STR_47267409	47267409	A	77	-0.330208	0.0701602	4.99346e-06	0.000936003	120	SNP_48364855	48364855	0	0.384424	0.0574732	1.38938e-10
ENSSSCG00000016970	protein_coding	chr16	STR_47372457	47372457	ATTTT	138	-0.387771	0.0841444	1.01987e-05	0.06902	3	SNP_46979116	46979116	0	-0.333942	0.0586833	3.43043e-08
ENSSSCG00000016971	MCCC2	chr16	STR_47834100	47834100	AAAT	115	0.593609	0.0672969	3.58485e-15	0.00152277	274	SNP_48022022	48022022	0	-0.569106	0.0511919	1.02338e-23
ENSSSCG00000023818	protein_coding	chr16	STR_49249395	49249395	A	62	0.497019	0.0619814	9.47885e-14	1.20879e-05	1028	SNP_48593243	48593243	0	-0.573077	0.0510199	4.26559e-24
ENSSSCG00000016975	PTCD2	chr16	STR_47652746	47652746	CTTT	57	-0.384394	0.0651153	1.49615e-08	1.25894e-05	1551	SNP_47970161	47970161	0	0.472652	0.0548642	7.09591e-16
ENSSSCG00000016990	protein_coding	chr16	STR_51083709	51083709	AC	98	0.442399	0.0708997	3.7645e-09	0.000693522	412	SNP_51225561	51225561	0	0.416828	0.056591	2.37598e-12
ENSSSCG00000027378	SH3PXD2B	chr16	STR_52396386	52396386	AAC	118	0.378115	0.0782409	3.49495e-06	0.00328325	49	SNP_52380024	52380024	0	-0.368032	0.0578876	9.24371e-10
ENSSSCG00000017015	RARS	chr16	STR_55416831	55416831	T	81	-0.414684	0.0683972	7.87093e-09	0.115439	1	SNP_55419424	55419424	0	0.413596	0.0566828	3.63711e-12
ENSSSCG00000032806	NUDCD2	chr16	STR_60909712	60909712	ATTTT	116	-0.469627	0.0740884	2.88534e-09	2.52425e-09	384	SNP_60341838	60341838	0	-0.552359	0.051898	3.61126e-22
ENSSSCG00000017033	SLU7	chr16	STR_63867570	63867570	A	111	-0.341177	0.0775298	2.06272e-05	0.000941404	10	SNP_63376377	63376377	0	-0.261754	0.0600867	1.91065e-05
ENSSSCG00000038662	ZBED8	chr16	STR_63129111	63129111	T	88	0.406215	0.0700835	3.22276e-08	0.0301146	7	SNP_63148954	63148954	0	0.367479	0.0579012	9.83533e-10
ENSSSCG00000017038	protein_coding	chr16	STR_63449358	63449358	A	98	-0.369336	0.0734673	1.32084e-06	0.00117789	125	SNP_63460784	63460784	0	-0.340955	0.0585268	1.68889e-08
ENSSSCG00000017066	GEMIN5	chr16	STR_68316715	68316715	AAC	133	0.574973	0.0731795	1.55555e-12	0.999565	1	SNP_68495730	68495730	0	-0.446953	0.0556927	3.58032e-14
ENSSSCG00000017067	CNOT8	chr16	STR_68375221	68375221	T	135	0.451151	0.0804693	1.29054e-07	0.0127427	7	SNP_68379558	68379558	0	0.405454	0.0569103	1.04207e-11
ENSSSCG00000017068	FAXDC2	chr16	STR_68377275	68377275	GTTT	73	0.454744	0.0654798	6.23437e-11	2.24366e-06	116	SNP_68374416	68374416	0	0.590582	0.0502402	7.7909e-26
ENSSSCG00000017073	FAM114A2	chr16	STR_69132878	69132878	ATTT	104	-0.519468	0.0688568	3.69439e-12	0.006157	17	SNP_69122635	69122635	0	-0.600465	0.0497841	7.28863e-27
ENSSSCG00000017082	SPARC	chr16	STR_71402492	71402492	AC	143	0.38642	0.086007	1.68288e-05	0.00481762	38	SNP_71427046	71427046	0	-0.364658	0.0579703	1.34773e-09
ENSSSCG00000017086	SLC36A2	chr16	STR_71772081	71772081	A	116	-0.454652	0.0747433	1.038e-08	0.000542904	329	SNP_71596837	71596837	0	-0.494569	0.0541102	1.91159e-17
ENSSSCG00000017087	GM2A	chr16	STR_71332379	71332379	ACAGCC	116	-0.35443	0.0784704	1.30998e-05	0.00171968	108	SNP_71423145	71423145	0	0.339715	0.0585547	1.91677e-08
ENSSSCG00000040411	CCDC69	chr16	STR_71448460	71448460	CCT	98	-0.344276	0.0742241	7.26106e-06	8.62889e-05	680	SNP_71814372	71814372	0	-0.460515	0.0552628	4.71051e-15
ENSSSCG00000017091	TNIP1	chr16	STR_71418917	71418917	T	117	0.369807	0.0782451	5.47682e-06	0.000534325	346	SNP_71739229	71739229	0	0.395867	0.0571714	3.47216e-11
ENSSSCG00000036438	GPX3	chr16	STR_72611058	72611058	GTTT	88	0.436944	0.0689877	2.06454e-09	3.99949e-06	106	SNP_72145834	72145834	0	-0.483865	0.054484	1.15347e-16
ENSSSCG00000039763	CMBL	chr16	STR_72197939	72197939	GTTTT	103	0.495741	0.0697572	4.07141e-11	1.50056e-06	433	SNP_72284479	72284479	0	0.482178	0.054542	1.52268e-16
ENSSSCG00000036387	FAM173B	chr16	STR_72137311	72137311	A	92	0.352053	0.0726461	2.87216e-06	2.07558e-07	243	SNP_72226050	72226050	0	0.518527	0.0532338	2.70287e-19
ENSSSCG00000017100	MTRR	chr16	STR_74258540	74258540	AC	145	0.514672	0.0806562	3.99923e-09	0.00115296	11	SNP_74270085	74270085	0	0.628469	0.0484259	5.54465e-30
ENSSSCG00000017099	FASTKD3	chr16	STR_73890743	73890743	AAGAC	71	-0.366373	0.0680426	2.16248e-07	7.17907e-06	300	SNP_73606717	73606717	0	0.457288	0.0553666	7.69518e-15
ENSSSCG00000035825	UBE2QL1	chr16	STR_75445653	75445653	AAAG	88	0.37183	0.0711974	5.10853e-07	5.53431e-07	1238	SNP_75597345	75597345	0	0.49616	0.0540537	1.45556e-17
ENSSSCG00000033070	#N/A	chr16	STR_75207861	75207861	GTTT	94	-0.394272	0.0717613	1.47262e-07	6.26777e-22	878	SNP_75630184	75630184	0	0.726936	0.0427524	5.24156e-44
ENSSSCG00000040154	protein_coding	chr16	STR_78176871	78176871	T	143	-0.440279	0.083726	6.78725e-07	0.0136805	3	SNP_79010449	79010449	0	0.410715	0.0567639	5.29588e-12
ENSSSCG00000017116	LPCAT1	chr16	STR_79239497	79239497	CTGGGT	44	-0.290114	0.0654186	1.47366e-05	0.0011383	244	SNP_79161373	79161373	0	0.335502	0.0586488	2.93442e-08
ENSSSCG00000037791	NKD2	chr16	STR_79302252	79302252	AC	89	-0.546795	0.0644051	1.01793e-14	2.71048e-07	30	SNP_79443087	79443087	0	0.672167	0.0460953	1.54344e-35
ENSSSCG00000020686	SDHA	chr16	STR_79124255	79124255	GTTT	58	-0.27618	0.0679605	6.93368e-05	5.94696e-05	384	SNP_78945878	78945878	0	0.360523	0.0580705	2.12665e-09
ENSSSCG00000034022	#N/A	chr16	STR_6180806	6180806	AAAG	77	-0.427794	0.0671846	1.538e-09	1.02326e-07	1644	SNP_5507614	5507614	0	0.505279	0.0537253	2.96813e-18
ENSSSCG00000020845	CDH9	chr16	STR_13281530	13281530	AAATT	151	-0.415847	0.0879183	6.89436e-06	1.15842e-05	92	SNP_13504455	13504455	0	0.354391	0.0582166	4.13371e-09
ENSSSCG00000016810	PDZD2	chr16	STR_18129461	18129461	A	93	0.349839	0.0729305	3.58232e-06	0.00195657	53	SNP_17911173	17911173	0	-0.404967	0.0569238	1.10883e-11
ENSSSCG00000021645	MROH2B	chr16	STR_25988916	25988916	CTTTT	40	-0.420284	0.0614564	7.92973e-11	1.36745e-06	521	SNP_26584224	26584224	0	0.524974	0.0529883	8.10333e-20
ENSSSCG00000033993	PLCXD3	chr16	STR_25984146	25984146	AAAAC	111	0.401168	0.0755508	3.9728e-07	0.271948	1	SNP_27261402	27261402	0	0.390606	0.0573114	6.61202e-11
ENSSSCG00000016868	protein_coding	chr16	STR_27704103	27704103	AAAAC	98	-0.440409	0.0709771	4.50141e-09	0.000930236	210	SNP_27570766	27570766	0	0.453445	0.0554889	1.37137e-14
ENSSSCG00000037444	protein_coding	chr16	STR_28627848	28627848	GTTTTT	89	-0.345276	0.0721924	3.74613e-06	0.00618703	18	SNP_28685527	28685527	0	0.351708	0.0582796	5.50429e-09
ENSSSCG00000016878	FGF10	chr16	STR_28491480	28491480	T	128	0.378701	0.0811734	7.55264e-06	0.0477408	1	SNP_28472722	28472722	0	0.310991	0.0591701	3.08979e-07
ENSSSCG00000021902	GABRP	chr16	STR_52894736	52894736	AC/CT	145	0.412584	0.0856921	4.60639e-06	#N/A	#N/A	SNP_53421551	53421551	0	-0.171989	0.0613296	0.00542529
ENSSSCG00000017018	TENM2	chr16	STR_55554616	55554616	AGTGT	120	-0.389476	0.0784038	1.97257e-06	0.000600556	378	SNP_55385428	55385428	0	0.40808	0.0568375	7.44391e-12
ENSSSCG00000023661	GABRA1	chr16	STR_61748432	61748432	GTT	62	0.502802	0.061743	4.4042e-14	3.62983e-10	471	SNP_61781406	61781406	0	0.641073	0.0477812	1.7131e-31
ENSSSCG00000033558	GABRB2	chr16	STR_61820639	61820639	T	88	-0.499394	0.0664479	3.09266e-12	7.69455e-09	373	SNP_61774784	61774784	0	0.621715	0.0487626	3.34845e-29
ENSSSCG00000022569	GRIA1	chr16	STR_70273010	70273010	GTTT	85	-0.338092	0.0715515	4.7404e-06	0.000189343	246	SNP_70029968	70029968	0	0.355533	0.0581896	3.65629e-09
ENSSSCG00000017076	NMUR2	chr16	STR_71063164	71063164	CTTTGT	70	0.533027	0.0617081	2.43827e-15	6.68377e-07	2171	SNP_70883377	70883377	0	0.600661	0.0497749	6.94842e-27
ENSSSCG00000017095	SEMA5A	chr16	STR_73479057	73479057	CTTT	100	0.34942	0.074541	5.93234e-06	0.0016884	62	SNP_73340812	73340812	0	0.381222	0.0575558	2.02852e-10
ENSSSCG00000017101	ADCY2	chr16	STR_74341248	74341248	ATTT	86	0.341353	0.0716694	4.036e-06	0.000499216	86	SNP_74612765	74612765	0	0.353384	0.0582403	4.60414e-09
ENSSSCG00000036859	protein_coding	chr17	STR_367370	367370	A	117	-0.489235	0.0734485	5.64132e-10	6.13236e-16	181	SNP_566597	566597	0	0.696414	0.0446784	4.73275e-39
ENSSSCG00000036768	PRAG1	chr17	STR_592243	592243	ATTT	107	-0.392873	0.0748354	5.08182e-07	0.0191367	10	SNP_742990	742990	0	-0.391182	0.0572962	6.16497e-11
ENSSSCG00000021988	TUSC3	chr17	STR_4388771	4388771	A	94	-0.341306	0.0733979	6.793e-06	0.000101563	234	SNP_3637865	3637865	0	0.397793	0.0571195	2.73458e-11
ENSSSCG00000006981	MICU3	chr17	STR_4840532	4840532	AAAC	127	0.439364	0.0784856	1.21812e-07	0.0338227	10	SNP_4606826	4606826	0	0.365662	0.0579458	1.20517e-09
ENSSSCG00000006982	ZDHHC2	chr17	STR_4865352	4865352	GTTTT	69	-0.517789	0.0622291	1.71135e-14	9.95054e-12	66	SNP_4845097	4845097	0	0.64439	0.0476079	6.67543e-32
ENSSSCG00000006983	CNOT7	chr17	STR_4238225	4238225	AAAC	70	0.306311	0.0694267	1.72255e-05	0.00028021	496	SNP_4937710	4937710	0	0.390967	0.0573019	6.32864e-11
ENSSSCG00000006988	PDGFRL	chr17	STR_5147624	5147624	ATTT	82	0.454201	0.067154	1.91517e-10	3.92639e-06	365	SNP_5241721	5241721	0	0.540827	0.0523667	3.74883e-21
ENSSSCG00000040013	MTUS1	chr17	STR_4882394	4882394	T	128	0.486435	0.07663	3.3516e-09	0.000632338	253	SNP_5342249	5342249	0	-0.462345	0.0552035	3.55797e-15
ENSSSCG00000007003	protein_coding	chr17	STR_7985718	7985718	A	79	-0.310968	0.0710378	2.03717e-05	0.00258071	57	SNP_9157172	9157172	0	-0.390696	0.057309	6.53976e-11
ENSSSCG00000023054	IDO2	chr17	STR_9388983	9388983	AAACTT	73	0.487613	0.0641887	1.46454e-12	1.16323e-06	127	SNP_9362857	9362857	0	0.569887	0.0511582	8.62321e-24
ENSSSCG00000029683	protein_coding	chr17	STR_9518967	9518967	A	70	-0.491963	0.0634962	5.66093e-13	0.0978109	5	SNP_9517671	9517671	0	0.50047	0.0538995	6.90586e-18
ENSSSCG00000025822	SFRP1	chr17	STR_10689460	10689460	GTTTTT	35	-0.318788	0.0634711	1.04384e-06	1.53763e-09	367	SNP_10525773	10525773	0	0.534866	0.0526035	1.21352e-20
ENSSSCG00000033505	protein_coding	chr17	STR_9789225	9789225	AAAC	86	-0.376671	0.0706333	3.01095e-07	6.73025e-05	570	SNP_10930398	10930398	0	0.422108	0.0564391	1.17338e-12
ENSSSCG00000007022	ANK1	chr17	STR_10780042	10780042	AAAAC	91	-0.552041	0.0645227	7.26276e-15	4.35993e-08	237	SNP_10841079	10841079	0	0.621933	0.0487518	3.16206e-29
ENSSSCG00000007026	VDAC3	chr17	STR_11452892	11452892	CTTT	93	0.405243	0.0711711	5.55881e-08	5.26984e-05	35	SNP_11245168	11245168	0	-0.495873	0.0540639	1.52904e-17
ENSSSCG00000031857	SMIM19	chr17	STR_11424370	11424370	T	58	0.485195	0.0618298	2.51682e-13	0.00176082	39	SNP_12369850	12369850	0	-0.531616	0.052731	2.27999e-20
ENSSSCG00000039969	THAP1	chr17	STR_12267428	12267428	ATTT	117	-0.366367	0.0783597	6.79075e-06	1.09164e-07	290	SNP_11770909	11770909	0	0.519433	0.0531995	2.28515e-19
ENSSSCG00000024486	protein_coding	chr17	STR_12000764	12000764	AAC	75	-0.352633	0.0691735	8.52747e-07	0.00139522	138	SNP_11930311	11930311	0	-0.411666	0.0567372	4.68e-12
ENSSSCG00000036951	protein_coding	chr17	STR_11742263	11742263	CTGTGG	109	0.402464	0.0749954	3.01071e-07	0.00088533	77	SNP_11859129	11859129	0	0.464808	0.0551233	2.43234e-15
ENSSSCG00000037221	FNTA	chr17	STR_11926886	11926886	AT	135	-0.45544	0.0802726	9.46746e-08	0.00161324	136	SNP_11926712	11926712	0	-0.387269	0.0573992	9.89113e-11
ENSSSCG00000038960	protein_coding	chr17	STR_11621629	11621629	ACAT/ACAG	86	-0.393309	0.0701041	7.9321e-08	0.00693591	33	SNP_12586954	12586954	0	0.409951	0.0567853	5.84692e-12
ENSSSCG00000007004	INTS10	chr17	STR_12003148	12003148	AT	119	0.382018	0.0783858	2.9486e-06	0.00558424	18	SNP_11262171	11262171	0	-0.399426	0.0570753	2.23097e-11
ENSSSCG00000033750	protein_coding	chr17	STR_13424710	13424710	CTTTTT	71	0.518578	0.062526	2.11402e-14	9.33597e-13	1814	SNP_12411487	12411487	0	0.642173	0.0477239	1.25487e-31
ENSSSCG00000026893	protein_coding	chr17	STR_12795327	12795327	A	149	0.46883	0.0846037	2.10595e-07	3.81072e-05	1276	SNP_13369029	13369029	0	-0.388772	0.0573597	8.25451e-11
ENSSSCG00000032601	RASSF2	chr17	STR_13840326	13840326	GTTTT	75	0.374183	0.068552	1.5476e-07	8.9236e-06	2650	SNP_13726305	13726305	0	0.401989	0.0570055	1.61719e-11
ENSSSCG00000028479	protein_coding	chr17	STR_15085950	15085950	AAAT	79	0.410336	0.0681612	9.64039e-09	3.44019e-05	225	SNP_14116666	14116666	0	-0.467284	0.0550421	1.65424e-15
ENSSSCG00000007046	TRMT6	chr17	STR_14452692	14452692	ATTT	130	-0.40243	0.0809152	2.07114e-06	0.00158826	116	SNP_14782143	14782143	0	-0.431746	0.0561558	3.1343e-13
ENSSSCG00000007047	MCM8	chr17	STR_14283746	14283746	CTTTTT	64	0.32464	0.0679072	3.44638e-06	0.000358823	342	SNP_14759813	14759813	0	-0.360842	0.0580628	2.05357e-09
ENSSSCG00000040202	CRLS1	chr17	STR_14493749	14493749	AAAC	105	0.529717	0.0685708	1.36819e-12	0.766663	1	SNP_14508495	14508495	0	0.406343	0.0568858	9.30285e-12
ENSSSCG00000027439	HAO1	chr17	STR_17459183	17459183	GTTTT	117	-0.374192	0.0780971	4.14865e-06	0.000710406	205	SNP_16813788	16813788	0	0.448676	0.055639	2.78078e-14
ENSSSCG00000007064	MKKS	chr17	STR_20270895	20270895	T	77	0.505806	0.06412	2.80326e-13	0.000334436	404	SNP_19398772	19398772	0	-0.562914	0.0514566	3.91266e-23
ENSSSCG00000007066	SLX4IP	chr17	STR_19718726	19718726	T	69	0.502204	0.0629012	1.34273e-13	8.28571e-05	115	SNP_19452424	19452424	0	-0.557596	0.0516805	1.21078e-22
ENSSSCG00000020853	BTBD3	chr17	STR_21011689	21011689	AAAAAC	138	-0.378372	0.0845002	1.73042e-05	0.000592951	314	SNP_20901693	20901693	0	0.38723	0.0574002	9.93713e-11
ENSSSCG00000007079	FLRT3	chr17	STR_23540223	23540223	A	71	0.421255	0.0663222	1.57839e-09	0.000105778	165	SNP_22950940	22950940	0	0.459927	0.0552818	5.15351e-15
ENSSSCG00000007085	protein_coding	chr17	STR_26155241	26155241	GTTT	75	-0.434217	0.0665897	6.61521e-10	0.062499	3	SNP_26155262	26155262	0	-0.4468	0.0556975	3.66104e-14
ENSSSCG00000024692	RRBP1	chr17	STR_26308060	26308060	AAAG	98	0.365848	0.0735763	1.68913e-06	0.000552573	221	SNP_25069104	25069104	0	-0.359727	0.0580896	2.32019e-09
ENSSSCG00000007088	protein_coding	chr17	STR_27337352	27337352	GTTTT	51	-0.350277	0.0651014	2.00167e-07	0.000346236	796	SNP_26682681	26682681	0	0.370622	0.0578235	6.89932e-10
ENSSSCG00000007089	protein_coding	chr17	STR_26587235	26587235	AAAAT	101	-0.401716	0.0730859	1.53537e-07	0.00916323	30	SNP_26071303	26071303	0	-0.383691	0.0574922	1.5157e-10
ENSSSCG00000007093	ZNF133	chr17	STR_26727643	26727643	AAAC	86	-0.4645	0.0675243	1.07282e-10	0.00179346	68	SNP_26604939	26604939	0	-0.532789	0.0526851	1.81747e-20
ENSSSCG00000007094	DZANK1	chr17	STR_26738248	26738248	AAAAAC	94	-0.413982	0.0710813	2.95204e-08	0.000745492	467	SNP_26557474	26557474	0	-0.391381	0.0572909	6.01751e-11
ENSSSCG00000007095	POLR3F	chr17	STR_26649914	26649914	GTTT	104	-0.534316	0.068115	6.78338e-13	0.000757207	131	SNP_26751378	26751378	0	-0.5047	0.0537464	3.28857e-18
ENSSSCG00000029494	RBBP9	chr17	STR_26727643	26727643	AAAC	86	0.531638	0.064581	4.41821e-14	0.00345534	71	SNP_26725611	26725611	0	0.579457	0.0507399	1.01986e-24
ENSSSCG00000025589	SMIM26	chr17	STR_26916605	26916605	GTT	111	0.418286	0.0749166	1.1068e-07	1.0568e-07	1630	SNP_26805229	26805229	0	-0.520262	0.0531681	1.95942e-19
ENSSSCG00000007098	protein_coding	chr17	STR_26916605	26916605	GTT	111	-0.3528	0.0771751	1.01973e-05	0.000154581	833	SNP_27711221	27711221	0	0.355111	0.0581996	3.82637e-09
ENSSSCG00000028004	RIN2	chr17	STR_28692467	28692467	A	135	-0.397072	0.0827541	4.54558e-06	0.00348966	35	SNP_28782694	28782694	0	-0.347586	0.0583754	8.502e-09
ENSSSCG00000028132	NAA20	chr17	STR_27983729	27983729	AAAAC	107	-0.430932	0.073435	2.69029e-08	0.000964939	92	SNP_28079180	28079180	0	-0.465595	0.0550976	2.15266e-15
ENSSSCG00000026506	RALGAPA2	chr17	STR_28696621	28696621	GTTTT	69	0.549438	0.0607762	1.85951e-16	0.00872288	17	SNP_28566011	28566011	0	0.556055	0.0517449	1.67342e-22
ENSSSCG00000007108	KIZ	chr17	STR_28032161	28032161	CCCT	94	0.403092	0.071462	7.26702e-08	3.32363e-05	242	SNP_29033937	29033937	0	0.518686	0.0532278	2.62453e-19
ENSSSCG00000007115	THBD	chr17	STR_30516137	30516137	AAAT	102	0.337814	0.0753573	1.41933e-05	0.000225384	502	SNP_30334887	30334887	0	-0.38292	0.0575121	1.66042e-10
ENSSSCG00000037360	CST3	chr17	STR_30516137	30516137	AAAT	102	0.542534	0.0672565	1.79551e-13	0.00231246	96	SNP_30277497	30277497	0	0.534875	0.0526031	1.21153e-20
ENSSSCG00000036286	APMAP	chr17	STR_30264023	30264023	GT	47	-0.335996	0.0648405	5.12412e-07	0.00231684	71	SNP_30505405	30505405	0	-0.328032	0.0588124	6.14837e-08
ENSSSCG00000007135	NINL	chr17	STR_31692037	31692037	A	55	-0.550286	0.0586038	1.26524e-17	6.19592e-06	63	SNP_30856808	30856808	0	-0.586528	0.050424	2.01198e-25
ENSSSCG00000007143	MAVS	chr17	STR_31091155	31091155	ACAGCC	81	0.418824	0.0682545	5.38856e-09	7.85911e-05	922	SNP_31680548	31680548	0	0.43665	0.0560086	1.57558e-13
ENSSSCG00000033297	AP5S1	chr17	STR_31730100	31730100	GTTT	122	-0.518982	0.0732972	6.97588e-11	0.000981486	357	SNP_31895908	31895908	0	0.500446	0.0539003	6.93491e-18
ENSSSCG00000007151	CDC25B	chr17	STR_32397712	32397712	AG	75	0.42521	0.0669065	1.60873e-09	0.000623195	224	SNP_31616528	31616528	0	-0.425453	0.0563416	7.45598e-13
ENSSSCG00000007146	SIGLEC1	chr17	STR_32245715	32245715	AT	144	0.386157	0.0863938	1.85819e-05	0.00510652	1	SNP_31470979	31470979	0	-0.321673	0.0589484	1.13635e-07
ENSSSCG00000007145	ADAM33	chr17	STR_31091155	31091155	ACAGCC	81	0.61721	0.0591394	3.55536e-20	1.95212e-10	835	SNP_32236087	32236087	0	0.69627	0.0446871	4.97746e-39
ENSSSCG00000007157	SLC4A11	chr17	STR_32967548	32967548	T	79	0.380117	0.0691331	1.30606e-07	0.00681118	2	SNP_32972164	32972164	0	-0.390109	0.0573246	7.02264e-11
ENSSSCG00000035995	ITPA	chr17	STR_31697478	31697478	ATTT	40	-0.444683	0.0606637	4.43291e-12	9.66157e-08	934	SNP_32461077	32461077	0	-0.548411	0.0520601	8.1291e-22
ENSSSCG00000007160	DDRGK1	chr17	STR_32904281	32904281	AAAC	109	0.354713	0.0765961	7.86754e-06	1.8107e-06	79	SNP_32561533	32561533	0	-0.434022	0.0560877	2.2811e-13
ENSSSCG00000037324	protein_coding	chr17	STR_32754928	32754928	ACAGCC	75	0.484291	0.064675	2.86224e-12	4.72239e-05	133	SNP_32595327	32595327	0	-0.613346	0.0491717	2.92889e-28
ENSSSCG00000040071	protein_coding	chr17	STR_32754928	32754928	ACAGCC	75	0.526842	0.0628311	1.3266e-14	1.94283e-05	20	SNP_32595327	32595327	0	-0.623902	0.0486542	1.87948e-29
ENSSSCG00000007167	VPS16	chr17	STR_32819089	32819089	AAAT	81	-0.379849	0.0695309	1.56844e-07	7.52654e-05	587	SNP_32818420	32818420	0	0.459797	0.0552859	5.25616e-15
ENSSSCG00000040857	protein_coding	chr17	STR_33043723	33043723	GGT	96	-0.347885	0.0736599	5.00867e-06	0.000461537	225	SNP_33097789	33097789	0	0.363413	0.0580006	1.54721e-09
ENSSSCG00000028461	protein_coding	chr17	STR_33687841	33687841	CT	58	-0.314043	0.0671333	5.32978e-06	0.0174926	6	SNP_33634846	33634846	0	-0.333705	0.0586885	3.51236e-08
ENSSSCG00000007181	protein_coding	chr17	STR_34743957	34743957	AAT	57	0.341073	0.0663051	6.36931e-07	0.000867092	207	SNP_34202595	34202595	0	0.401756	0.0570119	1.66546e-11
ENSSSCG00000007188	protein_coding	chr17	STR_34137101	34137101	CTTTTT	95	0.347179	0.0734541	4.90951e-06	0.00421685	37	SNP_34276192	34276192	0	-0.354346	0.0582177	4.15352e-09
ENSSSCG00000007206	RBCK1	chr17	STR_34846612	34846612	AAAT	124	0.39958	0.0791907	1.44173e-06	2.55534e-05	339	SNP_34837524	34837524	0	-0.538387	0.0524641	6.08051e-21
ENSSSCG00000035357	BCL2L1	chr17	STR_35364162	35364162	ACAGCC	86	0.365622	0.07097	7.01406e-07	0.011006	15	SNP_35453360	35453360	0	0.409504	0.0567978	6.19567e-12
ENSSSCG00000007244	POFUT1	chr17	STR_35311052	35311052	AAAT	122	0.573433	0.0702503	1.97023e-13	0.0255264	1	SNP_36098421	36098421	0	0.529671	0.0528068	3.315e-20
ENSSSCG00000007247	KIF3B	chr17	STR_35432411	35432411	ATTT	108	-0.510716	0.0701982	1.79068e-11	0.983571	1	SNP_35313917	35313917	0	0.468576	0.0549995	1.35133e-15
ENSSSCG00000007249	NOL4L	chr17	STR_35492865	35492865	CTTT	58	0.380578	0.0653896	2.30841e-08	0.00851042	11	SNP_36038176	36038176	0	0.373811	0.0577439	4.79641e-10
ENSSSCG00000007252	DNMT3B	chr17	STR_35643592	35643592	AGAT/ACAG	88	-0.322014	0.0726112	1.6497e-05	0.00358015	46	SNP_35647200	35647200	0	0.358457	0.0581201	2.6647e-09
ENSSSCG00000029626	NECAB3	chr17	STR_37999142	37999142	A	104	-0.409869	0.0735027	1.07593e-07	0.00320142	16	SNP_36981429	36981429	0	-0.417905	0.0565602	2.05942e-12
ENSSSCG00000021769	ZNF341	chr17	STR_37369364	37369364	CTTT	74	-0.37862	0.0682326	9.89715e-08	0.00104276	352	SNP_37516723	37516723	0	-0.401042	0.0570314	1.82183e-11
ENSSSCG00000007275	RALY	chr17	STR_37425007	37425007	GTTTTT	77	0.508779	0.06399	1.93017e-13	0.0143027	36	SNP_37448063	37448063	0	0.534561	0.0526155	1.28798e-20
ENSSSCG00000007281	MAP1LC3A	chr17	STR_37973913	37973913	AAAAC	51	-0.460896	0.0616823	2.18083e-12	0.994266	1	SNP_38317413	38317413	0	0.372088	0.057787	5.8401e-10
ENSSSCG00000007287	GSS	chr17	STR_38410260	38410260	A	54	-0.419019	0.0635711	3.64997e-10	0.0166786	1	SNP_38455691	38455691	0	0.406282	0.0568874	9.37513e-12
ENSSSCG00000040160	MMP24	chr17	STR_38604655	38604655	ACCCC	92	0.391099	0.0714329	1.59118e-07	0.00965957	47	SNP_38602455	38602455	0	-0.376399	0.0576787	3.56008e-10
ENSSSCG00000038237	UQCC1	chr17	STR_38805647	38805647	CTTT	46	-0.389669	0.0632514	3.5927e-09	0.00198869	49	SNP_38719249	38719249	0	0.41677	0.0565926	2.39421e-12
ENSSSCG00000007315	AAR2	chr17	STR_39594493	39594493	GTTTT	113	0.390487	0.0764524	1.01078e-06	0.00289139	67	SNP_39685034	39685034	0	-0.421392	0.0564598	1.29206e-12
ENSSSCG00000039201	TGIF2-RAB5IF	chr17	STR_39888816	39888816	AG	124	-0.44287	0.0774532	6.70462e-08	2.4732e-05	22	SNP_39878415	39878415	0	0.589699	0.0502804	9.59098e-26
ENSSSCG00000033020	SLA2	chr17	STR_39809417	39809417	A	132	0.404842	0.0814601	2.13852e-06	0.00634487	39	SNP_39676387	39676387	0	0.312833	0.0591325	2.60751e-07
ENSSSCG00000027806	SAMHD1	chr17	STR_40798909	40798909	T	134	-0.514554	0.077002	7.11548e-10	4.77822e-09	137	SNP_40167496	40167496	0	-0.630247	0.0483362	3.42736e-30
ENSSSCG00000007331	RBL1	chr17	STR_40266477	40266477	GTTTTT	83	0.573313	0.061936	7.45526e-17	0.000179913	380	SNP_40309306	40309306	0	0.613745	0.0491524	2.64516e-28
ENSSSCG00000028227	RPN2	chr17	STR_40569421	40569421	CCTT	84	0.384064	0.0699957	1.42414e-07	0.000343465	652	SNP_40284096	40284096	0	-0.365116	0.0579592	1.28082e-09
ENSSSCG00000025673	protein_coding	chr17	STR_40504779	40504779	AC	66	0.473756	0.0635559	3.017e-12	0.000447944	110	SNP_40657010	40657010	0	-0.526273	0.0529383	6.33782e-20
ENSSSCG00000007334	SRC	chr17	STR_41433362	41433362	GTTT	109	0.531317	0.0694031	2.23912e-12	0.000148604	31	SNP_40963352	40963352	0	0.528598	0.0528485	4.07087e-20
ENSSSCG00000007337	CTNNBL1	chr17	STR_41365881	41365881	AC	118	-0.447761	0.0755697	2.30819e-08	5.35331e-09	785	SNP_41195449	41195449	0	-0.557544	0.0516827	1.22415e-22
ENSSSCG00000023522	TGM2	chr17	STR_41245247	41245247	A	74	0.359866	0.068782	4.53803e-07	0.000189637	425	SNP_41254314	41254314	0	-0.413027	0.0566989	3.9183e-12
ENSSSCG00000028758	LBP	chr17	STR_40791527	40791527	CT	80	-0.321625	0.0709707	1.0699e-05	1.9494e-07	311	SNP_41484240	41484240	0	-0.521564	0.0531187	1.53736e-19
ENSSSCG00000007349	ACTR5	chr17	STR_41461329	41461329	GTTTT	67	0.338517	0.0680855	1.47049e-06	7.88222e-08	1107	SNP_41702692	41702692	0	0.530887	0.0527595	2.62433e-20
ENSSSCG00000007351	FAM83D	chr17	STR_41461329	41461329	GTTTT	67	-0.389181	0.0666529	2.22346e-08	0.00033486	567	SNP_41699532	41699532	0	0.399351	0.0570773	2.25194e-11
ENSSSCG00000007352	DHX35	chr17	STR_41976649	41976649	ATTT	64	-0.450532	0.0640965	3.4516e-11	4.5397e-05	427	SNP_41890475	41890475	0	0.548512	0.052056	7.96306e-22
ENSSSCG00000007359	LPIN3	chr17	STR_43708714	43708714	A	138	0.433914	0.0822455	5.94512e-07	0.00189061	77	SNP_43987834	43987834	0	-0.448275	0.0556515	2.94979e-14
ENSSSCG00000007360	CHD6	chr17	STR_43105248	43105248	AAAAT	76	-0.357312	0.0692316	6.3867e-07	4.2443e-05	1328	SNP_44098491	44098491	0	-0.393424	0.0572367	4.68895e-11
ENSSSCG00000007365	protein_coding	chr17	STR_46164469	46164469	AAAAC	51	0.402004	0.0636412	1.60628e-09	1.57511e-05	437	SNP_46367160	46367160	0	-0.483435	0.0544988	1.23833e-16
ENSSSCG00000024325	SGK2	chr17	STR_46191380	46191380	AC	125	0.563496	0.0716336	1.11765e-12	9.1102e-08	95	SNP_46191195	46191195	0	0.622479	0.0487248	2.73833e-29
ENSSSCG00000007364	IFT52	chr17	STR_46243881	46243881	A	79	-0.381273	0.0690976	1.18774e-07	0.00934925	24	SNP_46333350	46333350	0	0.341134	0.0585228	1.65824e-08
ENSSSCG00000007366	MYBL2	chr17	STR_45975268	45975268	AAAAAG	53	-0.3179	0.0662199	3.04518e-06	0.000884181	236	SNP_45996059	45996059	0	-0.317392	0.0590382	1.70474e-07
ENSSSCG00000021255	ADA	chr17	STR_47084303	47084303	ATTTT	95	0.508972	0.0674217	2.94386e-12	0.00295248	92	SNP_47080018	47080018	0	0.55522	0.0517796	1.99269e-22
ENSSSCG00000007381	YWHAB	chr17	STR_47970388	47970388	AAAT	108	0.4655	0.0722639	1.5153e-09	0.253191	2	SNP_47932789	47932789	0	-0.333281	0.0586979	3.66407e-08
ENSSSCG00000007383	TOMM34	chr17	STR_47948741	47948741	AAAAAC	88	0.518326	0.0655895	3.27256e-13	0.000111878	266	SNP_47530992	47530992	0	0.578736	0.0507717	1.20051e-24
ENSSSCG00000007395	SYS1	chr17	STR_47780492	47780492	AC	109	0.351292	0.0767019	9.74884e-06	0.00125697	181	SNP_47825367	47825367	0	-0.309823	0.0591939	3.43885e-07
ENSSSCG00000033586	DBNDD2	chr17	STR_47874003	47874003	ATTT	66	0.435786	0.0649555	2.14083e-10	2.02976e-06	125	SNP_48038553	48038553	0	-0.509714	0.0535627	1.34636e-18
ENSSSCG00000021861	PIGT	chr17	STR_47488181	47488181	AAAC	144	0.419882	0.0850025	2.70513e-06	3.27972e-05	166	SNP_47626777	47626777	0	-0.444543	0.0557674	5.08604e-14
ENSSSCG00000007421	protein_coding	chr17	STR_47948741	47948741	AAAAAC	88	-0.352883	0.0717624	2.05527e-06	7.45551e-09	627	SNP_48012247	48012247	0	0.546731	0.0521285	1.14424e-21
ENSSSCG00000007422	DNTTIP1	chr17	STR_47992688	47992688	A	131	0.488179	0.0774435	4.39584e-09	0.00251954	58	SNP_48459533	48459533	0	0.481447	0.054567	1.71631e-16
ENSSSCG00000007425	SNX21	chr17	STR_48020940	48020940	G	52	-0.389448	0.0641725	6.09852e-09	4.38117e-05	166	SNP_47995432	47995432	0	-0.500234	0.053908	7.19622e-18
ENSSSCG00000007426	ACOT8	chr17	STR_47987560	47987560	AT	135	-0.535265	0.0761626	1.26669e-10	0.000204346	294	SNP_47983669	47983669	0	-0.554011	0.0518298	2.56391e-22
ENSSSCG00000035078	CD40	chr17	STR_48053419	48053419	A	129	-0.504805	0.0760034	7.83425e-10	0.000180171	212	SNP_48052332	48052332	0	0.486926	0.0543782	6.94349e-17
ENSSSCG00000022777	SLC35C2	chr17	STR_49248983	49248983	T	111	-0.513315	0.0707832	2.17221e-11	1.2415e-06	492	SNP_48472151	48472151	0	0.532981	0.0526776	1.75113e-20
ENSSSCG00000007448	OCSTAMP	chr17	STR_49604596	49604596	CTTT	64	0.398585	0.0658462	7.20509e-09	2.08368e-06	735	SNP_49349761	49349761	0	0.484196	0.0544726	1.09209e-16
ENSSSCG00000007451	SLC2A10	chr17	STR_48890383	48890383	AATG	72	0.388047	0.0675779	3.74895e-08	1.87478e-09	609	SNP_48770403	48770403	0	0.55878	0.0516309	9.43152e-23
ENSSSCG00000007456	SULF2	chr17	STR_50412868	50412868	AAGG	57	0.351208	0.0660413	2.782e-07	1.07542e-06	746	SNP_49810537	49810537	0	0.498973	0.0539532	8.95776e-18
ENSSSCG00000031118	PREX1	chr17	STR_50539540	50539540	T	76	-0.37385	0.0687501	1.71919e-07	0.00467425	49	SNP_50535780	50535780	0	-0.368506	0.057876	8.76359e-10
ENSSSCG00000007465	B4GALT5	chr17	STR_51272332	51272332	ATTT	72	0.610815	0.0580556	1.30803e-20	0.0221166	13	SNP_51275549	51275549	0	0.616339	0.0490264	1.35878e-28
ENSSSCG00000036129	RNF114	chr17	STR_51372050	51372050	CTTT	49	-0.548393	0.0578426	5.7899e-18	0.000434459	63	SNP_51515536	51515536	0	-0.58693	0.0504058	1.83228e-25
ENSSSCG00000030632	UBE2V1	chr17	STR_50925087	50925087	A	140	-0.400425	0.084355	5.85339e-06	#N/A	#N/A	SNP_50693072	50693072	0	-0.220945	0.0607187	0.000330771
ENSSSCG00000027206	PARD6B	chr17	STR_52916551	52916551	AGTC	55	0.301069	0.0669298	1.15191e-05	0.000175018	660	SNP_52547918	52547918	0	-0.340826	0.0585297	1.71136e-08
ENSSSCG00000007472	BCAS4	chr17	STR_52232721	52232721	AAAAC	50	0.329575	0.0654636	1.03613e-06	0.000518239	231	SNP_52238976	52238976	0	0.435575	0.056041	1.83367e-13
ENSSSCG00000007473	ADNP	chr17	STR_53157658	53157658	ATTTT	130	-0.396685	0.0811365	2.97716e-06	0.82262	1	SNP_52848184	52848184	0	-0.263409	0.0600586	1.68412e-05
ENSSSCG00000007475	MOCS3	chr17	STR_52139178	52139178	T	101	-0.345799	0.0748852	8.02698e-06	#N/A	#N/A	SNP_52379290	52379290	0	-0.231043	0.0605728	0.000170942
ENSSSCG00000007478	ATP9A	chr17	STR_53121569	53121569	ATT	89	0.473842	0.0677392	5.91272e-11	2.72718e-07	145	SNP_53069412	53069412	0	0.579512	0.0507374	1.007e-24
ENSSSCG00000034702	protein_coding	chr17	STR_55234390	55234390	T	106	0.397629	0.0744228	3.28374e-07	0.00490937	21	SNP_53684511	53684511	0	-0.428799	0.0562432	4.71422e-13
ENSSSCG00000007492	FAM210B	chr17	STR_56521285	56521285	AAC	78	-0.492672	0.064862	1.60976e-12	5.46908e-16	1202	SNP_57005294	57005294	0	0.661503	0.0466894	4.26838e-34
ENSSSCG00000007494	CSTF1	chr17	STR_56552272	56552272	AAAAT	73	-0.328486	0.0694417	4.43515e-06	0.000218429	229	SNP_57005294	57005294	0	0.39253	0.0572605	5.23091e-11
ENSSSCG00000007496	RTF2	chr17	STR_56958853	56958853	AAAG	46	-0.338887	0.0646163	3.78293e-07	9.72864e-05	382	SNP_56730804	56730804	0	0.368137	0.0578851	9.13493e-10
ENSSSCG00000007503	RAE1	chr17	STR_58176801	58176801	AC	110	-0.352235	0.0769315	9.85183e-06	0.207632	2	SNP_57871643	57871643	0	0.313438	0.05912	2.4654e-07
ENSSSCG00000007504	RBM38	chr17	STR_58056648	58056648	GTTTT	106	0.356711	0.0757748	5.60164e-06	0.00216613	96	SNP_58058821	58058821	0	0.34392	0.0584595	1.24499e-08
ENSSSCG00000034259	PMEPA1	chr17	STR_58390732	58390732	AGAT/ACAG	65	-0.376542	0.0666837	5.78478e-08	1.20564e-05	414	SNP_57815036	57815036	0	-0.4929	0.0541692	2.54046e-17
ENSSSCG00000007512	protein_coding	chr17	STR_58432570	58432570	G	138	-0.418543	0.0829066	1.60655e-06	0.0812243	1	SNP_58546263	58546263	0	0.469293	0.0549758	1.2072e-15
ENSSSCG00000007514	VAPB	chr17	STR_58823979	58823979	ATT	98	-0.367579	0.0735223	1.49553e-06	0.000663539	34	SNP_58487350	58487350	0	-0.444018	0.0557836	5.48831e-14
ENSSSCG00000033237	#N/A	chr17	STR_58255130	58255130	G	150	0.399159	0.088227	1.56353e-05	#N/A	#N/A	SNP_58593969	58593969	0	0.184738	0.0611857	0.00278763
ENSSSCG00000007521	NELFCD	chr17	STR_59369036	59369036	AATC	99	-0.523683	0.0675611	1.01733e-12	2.96601e-07	92	SNP_59130968	59130968	0	0.623477	0.0486753	2.10361e-29
ENSSSCG00000007522	CTSZ	chr17	STR_59078657	59078657	A	68	0.447487	0.0648786	7.64732e-11	6.80859e-05	239	SNP_59221287	59221287	0	0.542761	0.0522891	2.548e-21
ENSSSCG00000007523	TUBB1	chr17	STR_58823979	58823979	ATT	98	-0.326908	0.0747133	2.17727e-05	#N/A	#N/A	SNP_58799293	58799293	0	-0.231687	0.0605633	0.000163733
ENSSSCG00000007525	protein_coding	chr17	STR_59078657	59078657	A	68	0.431659	0.0654406	4.07458e-10	0.00138145	224	SNP_59168251	59168251	0	0.41825	0.0565503	1.96699e-12
ENSSSCG00000007530	PPP1R3D	chr17	STR_59339397	59339397	GT	150	0.519499	0.0822215	6.05147e-09	0.0340603	4	SNP_59707622	59707622	0	-0.442355	0.0558348	6.97926e-14
ENSSSCG00000033332	PSMA7	chr17	STR_62121824	62121824	AC	99	0.363747	0.0738726	2.10618e-06	0.000106824	309	SNP_62025471	62025471	0	0.452088	0.0555318	1.67871e-14
ENSSSCG00000035448	SS18L1	chr17	STR_61490423	61490423	AGCCCC	55	-0.374778	0.0650707	3.08905e-08	0.0027896	45	SNP_61071266	61071266	0	-0.428508	0.0562518	4.90648e-13
ENSSSCG00000036835	OSBPL2	chr17	STR_61490423	61490423	AGCCCC	55	-0.345077	0.065875	4.04034e-07	5.38904e-12	251	SNP_61655858	61655858	0	-0.589911	0.0502708	9.12366e-26
ENSSSCG00000035353	MRGBP	chr17	STR_61936901	61936901	AGGCCC	49	-0.346147	0.0648953	2.48839e-07	0.000491346	403	SNP_62059838	62059838	0	0.430469	0.0561938	3.74259e-13
ENSSSCG00000034216	OGFR	chr17	STR_62063152	62063152	AGGG	66	-0.494466	0.0627289	2.3423e-13	3.06033e-07	218	SNP_62004584	62004584	0	0.572332	0.0510523	5.03107e-24
ENSSSCG00000040554	protein_coding	chr17	STR_61221624	61221624	AC	94	0.317825	0.074038	3.01065e-05	0.00405901	43	SNP_61354866	61354866	0	-0.304963	0.0592916	5.34137e-07
ENSSSCG00000040931	SLC17A9	chr17	STR_62093563	62093563	AGCGGG	65	0.476191	0.0632964	1.97674e-12	0.000196801	141	SNP_62191004	62191004	0	-0.534675	0.052611	1.25962e-20
ENSSSCG00000031474	PTK6	chr17	STR_62587751	62587751	AAAAT	56	0.59899	0.056341	2.98303e-21	8.87962e-06	52	SNP_62547069	62547069	0	0.647051	0.0474678	3.10818e-32
ENSSSCG00000040118	protein_coding	chr17	STR_62587751	62587751	AAAAT	56	0.637683	0.054198	1.11227e-24	2.98299e-05	48	SNP_62554832	62554832	0	0.667521	0.0463562	6.66693e-35
ENSSSCG00000040107	GMEB2	chr17	STR_62596972	62596972	A	111	-0.427349	0.0745678	5.46331e-08	0.00171665	152	SNP_62316060	62316060	0	0.39796	0.057115	2.67862e-11
ENSSSCG00000039160	protein_coding	chr17	STR_62569940	62569940	CCG	141	0.422532	0.0837919	1.69489e-06	0.00911203	6	SNP_62670518	62670518	0	0.354494	0.0582142	4.08843e-09
ENSSSCG00000038617	PCMTD2	chr17	STR_62587751	62587751	AAAAT	56	-0.385458	0.0649227	1.24716e-08	5.8559e-05	420	SNP_62752418	62752418	0	-0.4657	0.0550941	2.11774e-15
ENSSSCG00000007001	protein_coding	chr17	STR_502284	502284	ATT	89	-0.369397	0.0714824	6.62481e-07	0.000111783	114	SNP_183044	183044	0	-0.426928	0.0562984	6.09552e-13
ENSSSCG00000021473	protein_coding	chr17	STR_14493749	14493749	AAAC	105	0.462552	0.0716767	1.3669e-09	0.00171005	63	SNP_13672439	13672439	0	0.467628	0.0550308	1.56757e-15
ENSSSCG00000037063	PROKR2	chr17	STR_13966194	13966194	AC	125	0.439988	0.0778668	9.31609e-08	0.00295306	52	SNP_14229870	14229870	0	0.338113	0.0585907	2.25544e-08
ENSSSCG00000007072	SPTLC3	chr17	STR_21501225	21501225	ATTT	67	0.312872	0.0687248	9.42103e-06	0.000120064	1175	SNP_21799176	21799176	0	0.381758	0.0575421	1.90465e-10
ENSSSCG00000007099	SCP2D1	chr17	STR_27000377	27000377	A	120	0.426261	0.0770047	1.512e-07	0.00497758	9	SNP_25997048	25997048	0	0.40041	0.0570486	1.97241e-11
ENSSSCG00000034913	protein_coding	chr17	STR_30319870	30319870	ACCTCC	78	-0.341346	0.0700588	2.40879e-06	0.000577865	418	SNP_31032510	31032510	0	0.399467	0.0570742	2.2195e-11
ENSSSCG00000021401	GFRA4	chr17	STR_32276686	32276686	GTTT	87	0.361696	0.0712945	1.01118e-06	0.00154766	74	SNP_31282586	31282586	0	0.373369	0.057755	5.04536e-10
ENSSSCG00000007212	C20orf96	chr17	STR_34928236	34928236	ATTT	79	-0.38396	0.0690144	9.51135e-08	0.0286522	4	SNP_35308756	35308756	0	-0.348484	0.0583547	7.7381e-09
ENSSSCG00000034812	EFCAB8	chr17	STR_36203591	36203591	AAAT	84	0.41693	0.0689065	8.60907e-09	0.00027103	363	SNP_36435967	36435967	0	-0.414532	0.0566563	3.21666e-12
ENSSSCG00000007285	GGT7	chr17	STR_37999142	37999142	A	104	-0.457902	0.0716379	1.85286e-09	0.00531688	37	SNP_38296491	38296491	0	0.409214	0.0568059	6.43173e-12
ENSSSCG00000007344	KIAA1755	chr17	STR_42014122	42014122	ATTT	110	-0.377769	0.0761085	1.88102e-06	0.000388267	91	SNP_41766238	41766238	0	-0.391755	0.057281	5.75011e-11
ENSSSCG00000038990	protein_coding	chr17	STR_45269773	45269773	GT	128	0.481798	0.076855	4.95105e-09	0.00812466	15	SNP_45823155	45823155	0	-0.486085	0.0544073	7.98619e-17
ENSSSCG00000027279	protein_coding	chr17	STR_46307933	46307933	AAAAT	103	-0.362217	0.0748676	3.13789e-06	0.00121772	155	SNP_45823155	45823155	0	-0.371737	0.0577958	6.0786e-10
ENSSSCG00000007485	BCAS1	chr17	STR_55234390	55234390	T	106	0.473224	0.0714538	5.72714e-10	0.0306041	6	SNP_55217691	55217691	0	0.561261	0.0515266	5.57144e-23
ENSSSCG00000007495	CASS4	chr17	STR_56571498	56571498	GT	63	-0.3391	0.0673685	1.09137e-06	0.000224217	210	SNP_57083747	57083747	0	0.462789	0.0551891	3.32295e-15
ENSSSCG00000007529	SYCP2	chr17	STR_60732317	60732317	AAAC	59	0.29846	0.0676572	1.68112e-05	8.75205e-05	340	SNP_60613763	60613763	0	0.418581	0.0565408	1.88232e-12
ENSSSCG00000007531	FAM217B	chr17	STR_60732317	60732317	AAAC	59	0.39379	0.0651604	7.3161e-09	0.00425	28	SNP_59831380	59831380	0	-0.426979	0.0562969	6.05326e-13
ENSSSCG00000036706	SRMS	chr17	STR_62587751	62587751	AAAAT	56	0.635935	0.0542996	1.62819e-24	0.000225969	39	SNP_62547069	62547069	0	0.661949	0.0466649	3.72584e-34
ENSSSCG00000038651	FNDC11	chr17	STR_62587751	62587751	AAAAT	56	0.35063	0.0658929	2.72721e-07	0.00150267	272	SNP_62554559	62554559	0	0.376527	0.0576755	3.50788e-10
ENSSSCG00000033272	DNAJB6	chr18	STR_1974089	1974089	T	116	0.3536	0.0784967	1.37687e-05	0.0001935	1312	SNP_1688451	1688451	0	-0.391048	0.0572998	6.26658e-11
ENSSSCG00000016409	UBE3C	chr18	STR_2586302	2586302	AC	47	-0.384186	0.0635595	6.70818e-09	0.000276441	806	SNP_982408	982408	0	-0.446278	0.0557137	3.95154e-14
ENSSSCG00000016411	protein_coding	chr18	STR_1333831	1333831	GTTT	63	0.508258	0.0616722	2.45425e-14	4.18536e-08	1579	SNP_1094482	1094482	0	0.60547	0.0495486	2.12722e-27
ENSSSCG00000016426	protein_coding	chr18	STR_5084805	5084805	AATT	124	-0.482954	0.0756442	2.60452e-09	2.05514e-05	359	SNP_4772143	4772143	0	0.586325	0.0504331	2.10914e-25
ENSSSCG00000032315	XRCC2	chr18	STR_4505864	4505864	A	98	0.482881	0.0692291	7.63321e-11	1.28952e-08	459	SNP_4798726	4798726	0	0.62729	0.0484851	7.61314e-30
ENSSSCG00000016430	GALNT11	chr18	STR_5202598	5202598	GTTT	67	-0.59745	0.0580239	4.65761e-20	3.46497e-07	245	SNP_5350395	5350395	0	0.652624	0.0471712	6.11658e-33
ENSSSCG00000016432	PRKAG2	chr18	STR_6262643	6262643	AG	76	0.335009	0.0698416	3.34616e-06	0.000287974	402	SNP_5728566	5728566	0	-0.384382	0.0574743	1.39633e-10
ENSSSCG00000016437	WDR86	chr18	STR_6111742	6111742	AC	111	0.60315	0.0657872	3.95161e-16	0.000214399	209	SNP_5919550	5919550	0	0.651459	0.0472336	8.61615e-33
ENSSSCG00000024184	FASTK	chr18	STR_5756937	5756937	A	88	-0.320811	0.0726426	1.78121e-05	0.00101495	246	SNP_6038678	6038678	0	-0.31866	0.0590117	1.5127e-07
ENSSSCG00000021475	SLC4A2	chr18	STR_6801458	6801458	AG	95	0.440316	0.0703245	3.25641e-09	0.00368069	17	SNP_6472036	6472036	0	-0.487183	0.0543693	6.65257e-17
ENSSSCG00000027986	ABCB8	chr18	STR_5806551	5806551	CCGT	74	0.394728	0.0677347	2.47337e-08	0.00106951	242	SNP_6178184	6178184	0	0.48683	0.0543815	7.0555e-17
ENSSSCG00000016442	AOC1	chr18	STR_6223750	6223750	AAAAG	78	-0.393459	0.0685237	3.91317e-08	0.000260544	499	SNP_6075588	6075588	0	0.423932	0.0563861	9.16929e-13
ENSSSCG00000033909	protein_coding	chr18	STR_6542932	6542932	ATTT	105	-0.353166	0.0756356	6.56254e-06	0.000900837	213	SNP_6516375	6516375	0	-0.407332	0.0568583	8.19492e-12
ENSSSCG00000027196	protein_coding	chr18	STR_6429037	6429037	AAAT	126	-0.390352	0.0801336	3.12134e-06	9.56848e-05	74	SNP_6419931	6419931	0	0.453101	0.0554998	1.44356e-14
ENSSSCG00000016451	protein_coding	chr18	STR_6294299	6294299	ACAGCC	90	0.394378	0.0708984	1.02969e-07	1.85094e-08	1677	SNP_6454774	6454774	0	-0.505762	0.0537077	2.72473e-18
ENSSSCG00000016453	TCAF1	chr18	STR_6840198	6840198	AAAG	120	-0.468619	0.0752	5.24486e-09	8.58246e-07	187	SNP_6590380	6590380	0	0.569932	0.0511563	8.53957e-24
ENSSSCG00000016452	GIMAP8	chr18	STR_6498967	6498967	AC	46	0.313751	0.0652123	2.84556e-06	0.000418313	87	SNP_6325405	6325405	0	-0.356682	0.0581624	3.2302e-09
ENSSSCG00000032422	protein_coding	chr18	STR_6480367	6480367	GGTT	59	-0.421323	0.0642892	4.71204e-10	1.79903e-05	131	SNP_6640771	6640771	0	0.511152	0.0535095	1.0393e-18
ENSSSCG00000016459	EPHA1	chr18	STR_7063734	7063734	GTTT	136	0.486023	0.0791234	1.05115e-08	0.13008	2	SNP_6851717	6851717	0	-0.419351	0.0565187	1.69865e-12
ENSSSCG00000016461	ZYX	chr18	STR_7824309	7824309	GTT	76	-0.491889	0.0645375	1.33229e-12	0.00536812	17	SNP_7789423	7789423	0	0.519929	0.0531808	2.08433e-19
ENSSSCG00000016464	protein_coding	chr18	STR_6989672	6989672	AAAT	49	0.315942	0.0656284	2.83315e-06	0.00075457	358	SNP_7734548	7734548	0	-0.381464	0.0575496	1.9717e-10
ENSSSCG00000031799	TMEM139	chr18	STR_6617026	6617026	AGGGTT	86	-0.369685	0.0708476	5.15809e-07	0.000105654	277	SNP_6953066	6953066	0	0.447747	0.055668	3.18749e-14
ENSSSCG00000035615	GSTK1	chr18	STR_7751208	7751208	AAAC	82	-0.349846	0.0706145	1.69481e-06	0.00242498	71	SNP_7006754	7006754	0	-0.430583	0.0561904	3.68368e-13
ENSSSCG00000016472	KEL	chr18	STR_6994301	6994301	GTTTT	102	-0.509391	0.068898	8.20401e-12	3.92994e-07	84	SNP_7002309	7002309	0	0.607834	0.0494363	1.18004e-27
ENSSSCG00000016469	TRPV5	chr18	STR_6994301	6994301	GTTTT	102	-0.533047	0.0677411	5.59626e-13	6.80211e-06	79	SNP_7001386	7001386	0	0.633761	0.0481578	1.31302e-30
ENSSSCG00000016473	EPHB6	chr18	STR_7063734	7063734	GTTT	136	-0.498223	0.0784989	3.90609e-09	0.00867353	34	SNP_6597117	6597117	0	-0.506247	0.05369	2.50024e-18
ENSSSCG00000036013	protein_coding	chr18	STR_8649666	8649666	GTTTT	125	0.401227	0.0794254	1.41626e-06	0.00319207	36	SNP_7628848	7628848	0	-0.345351	0.0584268	1.07345e-08
ENSSSCG00000016487	MGAM2	chr18	STR_8068685	8068685	AAGG	52	0.395594	0.0639897	3.33925e-09	0.00318664	51	SNP_7346394	7346394	0	0.431624	0.0561594	3.18819e-13
ENSSSCG00000032026	protein_coding	chr18	STR_8448635	8448635	AC	149	-0.453824	0.0853511	5.6609e-07	0.0214474	8	SNP_8537787	8537787	0	-0.349334	0.058335	7.07622e-09
ENSSSCG00000034639	MGAM	chr18	STR_8222997	8222997	AAAC	123	0.390945	0.0792166	2.31999e-06	2.25628e-08	137	SNP_8490389	8490389	0	0.550935	0.0519567	4.84538e-22
ENSSSCG00000016488	SSBP1	chr18	STR_8175787	8175787	GTT	99	-0.353241	0.0741925	4.30137e-06	4.63823e-08	758	SNP_8107456	8107456	0	-0.526694	0.0529221	5.85072e-20
ENSSSCG00000038693	RAB19	chr18	STR_9092303	9092303	AAAAAC	38	0.328674	0.0636744	5.46121e-07	3.13232e-05	762	SNP_9137419	9137419	0	-0.424927	0.056357	8.01008e-13
ENSSSCG00000016510	UBN2	chr18	STR_10355111	10355111	AAAT	88	-0.373428	0.0711482	4.52385e-07	0.000248224	681	SNP_10222958	10222958	0	0.38503	0.0574575	1.29259e-10
ENSSSCG00000016519	AKR1D1	chr18	STR_11726618	11726618	GTTTTT	64	-0.344208	0.0674086	7.81733e-07	0.00304739	68	SNP_11729568	11729568	0	0.364741	0.0579683	1.33538e-09
ENSSSCG00000016520	CREB3L2	chr18	STR_11917177	11917177	AAAAC	111	-0.393543	0.0758231	6.86339e-07	0.0023092	33	SNP_11608781	11608781	0	0.387098	0.0574036	1.00956e-10
ENSSSCG00000016522	PTN	chr18	STR_12258744	12258744	ATCT	116	-0.347421	0.0786908	1.98664e-05	0.000150256	413	SNP_12155604	12155604	0	-0.416371	0.056604	2.52384e-12
ENSSSCG00000039290	MTPN	chr18	STR_13052467	13052467	AAAT	90	0.353209	0.0721788	2.30699e-06	0.00206637	81	SNP_13243911	13243911	0	0.351583	0.0582826	5.57798e-09
ENSSSCG00000036403	FAM180A	chr18	STR_14002318	14002318	AAAC	85	-0.316373	0.0721234	1.9963e-05	3.56629e-05	503	SNP_13549140	13549140	0	0.35865	0.0581154	2.60931e-09
ENSSSCG00000030386	NUP205	chr18	STR_13767489	13767489	CTTT	101	-0.470335	0.0704302	3.96296e-10	0.00681406	38	SNP_13766773	13766773	0	-0.565694	0.0513383	2.15019e-23
ENSSSCG00000040305	protein_coding	chr18	STR_13052467	13052467	AAAT	90	-0.417178	0.0701174	1.51915e-08	1.56935e-05	540	SNP_13085515	13085515	0	-0.467652	0.05503	1.56184e-15
ENSSSCG00000027118	protein_coding	chr18	STR_14570397	14570397	CTTT	91	0.357756	0.0722608	1.79424e-06	0.00412421	31	SNP_13634098	13634098	0	0.318286	0.0590196	1.56701e-07
ENSSSCG00000016532	WDR91	chr18	STR_13868706	13868706	AAAT	60	-0.4849	0.062153	3.43492e-13	5.70951e-05	1190	SNP_14352606	14352606	0	-0.525456	0.0529698	7.39849e-20
ENSSSCG00000016531	protein_coding	chr18	STR_14167345	14167345	GT	98	-0.381722	0.0730705	5.38643e-07	0.000123083	1670	SNP_13928711	13928711	0	-0.431898	0.0561512	3.06891e-13
ENSSSCG00000040673	TMEM140	chr18	STR_13868706	13868706	AAAT	60	-0.427073	0.0642599	2.85301e-10	0.002603	68	SNP_13785286	13785286	0	-0.442652	0.0558257	6.68667e-14
ENSSSCG00000039425	BPGM	chr18	STR_14002318	14002318	AAAC	85	0.582815	0.0617812	2.6375e-17	0.000431096	249	SNP_13903748	13903748	0	0.592461	0.0501544	4.99754e-26
ENSSSCG00000016541	SLC35B4	chr18	STR_14875133	14875133	ATTTT	93	-0.440623	0.0698852	2.53684e-09	3.22807e-07	84	SNP_14914494	14914494	0	0.567464	0.0512625	1.46439e-23
ENSSSCG00000016543	EXOC4	chr18	STR_15676820	15676820	AGG	109	-0.352461	0.0766659	9.06312e-06	0.000148945	600	SNP_15265396	15265396	0	-0.322861	0.0589232	1.01418e-07
ENSSSCG00000016554	MEST	chr18	STR_18236758	18236758	AAGG	87	0.421224	0.0693567	7.88231e-09	0.000157734	108	SNP_18352497	18352497	0	-0.490996	0.0542362	3.50752e-17
ENSSSCG00000016563	TMEM209	chr18	STR_18631952	18631952	ACAT	74	-0.521206	0.0629158	2.40352e-14	0.00103317	224	SNP_18681275	18681275	0	0.546945	0.0521198	1.0956e-21
ENSSSCG00000027131	KLHDC10	chr18	STR_18690205	18690205	ATTT	76	0.397433	0.0680194	2.32209e-08	0.000472252	536	SNP_18891801	18891801	0	-0.394809	0.0571997	3.95559e-11
ENSSSCG00000016565	ZC3HC1	chr18	STR_18504501	18504501	AAAAAC	121	-0.378911	0.0790651	4.23183e-06	0.000782859	556	SNP_18816409	18816409	0	-0.368397	0.0578786	8.87142e-10
ENSSSCG00000016564	UBE2H	chr18	STR_19464263	19464263	CTGTGG	90	-0.316675	0.073181	2.58478e-05	0.00577332	75	SNP_19899738	19899738	0	-0.295254	0.0594818	1.25749e-06
ENSSSCG00000016568	AHCYL2	chr18	STR_18280313	18280313	ATTCC	92	-0.368303	0.0721592	9.02052e-07	0.00192755	115	SNP_19753871	19753871	0	-0.329813	0.0587738	5.16356e-08
ENSSSCG00000016569	SMO	chr18	STR_19340362	19340362	AC/AT	103	0.43723	0.0722375	1.03103e-08	0.0119863	3	SNP_20087572	20087572	0	0.400201	0.0570543	2.02481e-11
ENSSSCG00000016570	TSPAN33	chr18	STR_19939819	19939819	AAAT	89	-0.354239	0.071935	2.00072e-06	0.000288199	317	SNP_19833001	19833001	0	0.42008	0.0564977	1.54073e-12
ENSSSCG00000016573	IRF5	chr18	STR_18690205	18690205	ATTT	76	0.404702	0.0677835	1.21302e-08	0.00135781	257	SNP_19589284	19589284	0	-0.397933	0.0571157	2.68742e-11
ENSSSCG00000033824	protein_coding	chr18	STR_20463998	20463998	GTTTTT	117	0.452613	0.0750953	1.38377e-08	0.000255732	164	SNP_19793315	19793315	0	0.504063	0.0537696	3.6796e-18
ENSSSCG00000023540	ATP6V1FNB	chr18	STR_19340362	19340362	AC/AT	103	0.385242	0.0741223	6.28812e-07	0.00643294	28	SNP_19231066	19231066	0	0.380467	0.0575752	2.21654e-10
ENSSSCG00000016577	ATP6V1F	chr18	STR_19481099	19481099	T	95	0.408422	0.0714955	5.15829e-08	2.52927e-09	132	SNP_19755434	19755434	0	0.550054	0.0519929	5.80765e-22
ENSSSCG00000016581	CALU	chr18	STR_19859459	19859459	AC	113	0.544234	0.0696696	1.04335e-12	1.12977e-22	360	SNP_19901385	19901385	0	0.736447	0.0421167	1.08503e-45
ENSSSCG00000016590	SND1	chr18	STR_19883732	19883732	AAAC	74	-0.309058	0.0701118	1.76965e-05	0.00327019	7	SNP_20212326	20212326	0	0.3026	0.0593385	6.59775e-07
ENSSSCG00000016589	LRRC4	chr18	STR_20811411	20811411	GT	128	0.545145	0.0735275	1.39611e-11	0.049812	3	SNP_20405992	20405992	0	0.408138	0.0568359	7.38893e-12
ENSSSCG00000016593	ARF5	chr18	STR_20683512	20683512	ATTT	95	-0.424202	0.0709295	1.36282e-08	0.000272763	240	SNP_20722531	20722531	0	0.462251	0.0552066	3.60971e-15
ENSSSCG00000035211	GCC1	chr18	STR_20683512	20683512	ATTT	95	-0.458818	0.069595	5.72432e-10	6.8322e-05	1102	SNP_19957050	19957050	0	0.457556	0.055358	7.38938e-15
ENSSSCG00000016600	TMEM229A	chr18	STR_23241781	23241781	A	132	-0.409182	0.0812878	1.62176e-06	0.00289392	126	SNP_23637026	23637026	0	-0.436698	0.0560072	1.56493e-13
ENSSSCG00000016602	HYAL4	chr18	STR_24061934	24061934	GTTTT	83	0.354032	0.070697	1.33677e-06	7.25821e-06	322	SNP_23511060	23511060	0	0.481183	0.054576	1.79205e-16
ENSSSCG00000016604	WASL	chr18	STR_23618201	23618201	AAGG	104	-0.419605	0.0731451	4.96682e-08	0.00372208	67	SNP_23608022	23608022	0	-0.441986	0.0558461	7.35947e-14
ENSSSCG00000037869	NDUFA5	chr18	STR_24371234	24371234	ATTTT	85	0.330195	0.0717643	8.09782e-06	0.000129904	584	SNP_23657681	23657681	0	0.375947	0.0576902	3.7511e-10
ENSSSCG00000016608	IQUB	chr18	STR_24546596	24546596	AC	49	0.353717	0.0646997	1.29771e-07	7.25665e-05	555	SNP_24264356	24264356	0	0.435695	0.0560374	1.80299e-13
ENSSSCG00000035710	protein_coding	chr18	STR_24973613	24973613	GTTTTT	58	0.435356	0.0636579	9.47762e-11	1.24612e-10	736	SNP_24079258	24079258	0	0.606147	0.0495165	1.7975e-27
ENSSSCG00000016611	CADPS2	chr18	STR_24571390	24571390	T	65	0.515374	0.0616857	1.26597e-14	2.59137e-05	850	SNP_24602118	24602118	0	-0.556006	0.0517469	1.69057e-22
ENSSSCG00000016618	CPED1	chr18	STR_25980033	25980033	AAAAG	60	0.388011	0.0654991	1.3716e-08	0.000359737	323	SNP_25709237	25709237	0	-0.45502	0.055439	1.08321e-14
ENSSSCG00000016620	TSPAN12	chr18	STR_25662504	25662504	AAC	115	0.402797	0.0765403	5.09303e-07	0.000385163	218	SNP_26050694	26050694	0	-0.482986	0.0545142	1.33335e-16
ENSSSCG00000016625	CTTNBP2	chr18	STR_28414292	28414292	GT	119	0.373735	0.0786725	4.99769e-06	0.0022641	83	SNP_28410581	28410581	0	0.429069	0.0562353	4.54195e-13
ENSSSCG00000016627	ASZ1	chr18	STR_29081077	29081077	AAAAG	61	0.370487	0.0661769	7.19028e-08	0.000103354	1260	SNP_28453702	28453702	0	0.428664	0.0562472	4.80247e-13
ENSSSCG00000016635	CAV2	chr18	STR_29081077	29081077	AAAAG	61	-0.419705	0.0646681	6.79896e-10	0.000315855	468	SNP_29047324	29047324	0	-0.474588	0.0547994	5.21041e-16
ENSSSCG00000040344	TES	chr18	STR_29417103	29417103	CT	100	-0.389694	0.0732664	3.51596e-07	6.81098e-05	174	SNP_29936680	29936680	0	-0.459701	0.0552891	5.33446e-15
ENSSSCG00000021885	MDFIC	chr18	STR_30491015	30491015	A	138	0.437734	0.0820766	4.60815e-07	0.232376	1	SNP_31048421	31048421	0	-0.400074	0.0570577	2.0572e-11
ENSSSCG00000035300	protein_coding	chr18	STR_31624422	31624422	A	126	-0.446559	0.0778784	6.36323e-08	4.72646e-07	1883	SNP_31426187	31426187	0	0.502952	0.0538099	4.47389e-18
ENSSSCG00000021466	BMT2	chr18	STR_33131138	33131138	ACAGCC	127	0.366434	0.0812933	1.43847e-05	0.000793041	107	SNP_33078314	33078314	0	-0.336357	0.0586298	2.69296e-08
ENSSSCG00000016643	TMEM168	chr18	STR_33805848	33805848	CT	77	0.356445	0.0694472	7.32658e-07	0.000209765	691	SNP_33860643	33860643	0	-0.422846	0.0564177	1.06215e-12
ENSSSCG00000016646	IFRD1	chr18	STR_32581971	32581971	AC	120	0.381114	0.0787011	3.39206e-06	0.000710475	364	SNP_32619741	32619741	0	0.298939	0.0594104	9.11946e-07
ENSSSCG00000025602	DOCK4	chr18	STR_34382714	34382714	T	74	0.307451	0.0701502	1.96653e-05	0.00211521	75	SNP_34585703	34585703	0	0.372152	0.0577854	5.79769e-10
ENSSSCG00000016652	LRRN3	chr18	STR_33718429	33718429	GTTT	108	0.382816	0.07543	1.13062e-06	7.28269e-09	663	SNP_34394377	34394377	0	0.57937	0.0507437	1.03999e-24
ENSSSCG00000016656	ELMO1	chr18	STR_37741436	37741436	AAAT	66	-0.322893	0.0683031	4.39183e-06	0.000157513	1385	SNP_37099686	37099686	0	0.335591	0.0586468	2.90838e-08
ENSSSCG00000016657	AOAH	chr18	STR_37418759	37418759	AAT	117	-0.36774	0.0783141	6.23398e-06	0.0049117	39	SNP_37607372	37607372	0	0.404722	0.0569305	1.14399e-11
ENSSSCG00000016661	SEPT7	chr18	STR_38394069	38394069	A	127	0.357598	0.0815931	2.38214e-05	0.0020048	1	SNP_38046126	38046126	0	-0.315898	0.0590693	1.96101e-07
ENSSSCG00000016664	NPSR1	chr18	STR_38814457	38814457	ACT	96	-0.410609	0.0716387	4.73691e-08	5.49374e-05	160	SNP_39070109	39070109	0	0.476443	0.0547369	3.86777e-16
ENSSSCG00000038919	RP9	chr18	STR_40539435	40539435	CGG	127	-0.43394	0.0787157	1.80813e-07	0.00356912	19	SNP_40291849	40291849	0	-0.408846	0.0568162	6.74489e-12
ENSSSCG00000022912	protein_coding	chr18	STR_39572717	39572717	ATTCT	100	0.525801	0.0676707	9.36461e-13	1.17229e-05	1045	SNP_40442999	40442999	0	0.493076	0.054163	2.46586e-17
ENSSSCG00000021250	FKBP9	chr18	STR_39613085	39613085	T	123	-0.375528	0.0797672	6.13187e-06	0.0016102	118	SNP_39674154	39674154	0	0.360273	0.0580765	2.18578e-09
ENSSSCG00000023445	AVL9	chr18	STR_40662679	40662679	A	94	-0.396177	0.0716974	1.26652e-07	0.00431675	34	SNP_40645132	40645132	0	0.407703	0.056848	7.81403e-12
ENSSSCG00000016668	PDE1C	chr18	STR_41115191	41115191	AAAC	91	-0.429081	0.0698968	5.85952e-09	3.46452e-14	280	SNP_41111025	41111025	0	0.621101	0.0487929	3.93501e-29
ENSSSCG00000039501	NEUROD6	chr18	STR_41603884	41603884	AAAC	94	-0.450854	0.0697002	1.09056e-09	0.000288991	130	SNP_41590439	41590439	0	-0.488886	0.05431	5.00314e-17
ENSSSCG00000016674	MINDY4	chr18	STR_41155752	41155752	A	113	-0.342256	0.0780301	2.20479e-05	0.00128915	285	SNP_42143259	42143259	0	0.364551	0.057973	1.36386e-09
ENSSSCG00000033514	CRHR2	chr18	STR_42447351	42447351	AGGCC	105	0.463575	0.0716335	1.24374e-09	2.11933e-07	716	SNP_42253506	42253506	0	-0.515741	0.0533386	4.51254e-19
ENSSSCG00000016679	protein_coding	chr18	STR_41838798	41838798	CTT	47	0.476428	0.0605275	1.81335e-13	9.51234e-07	978	SNP_42704966	42704966	0	0.565605	0.0513421	2.1923e-23
ENSSSCG00000016678	NOD1	chr18	STR_41838798	41838798	CTT	47	0.317838	0.065273	2.19332e-06	1.35417e-09	1590	SNP_42450221	42450221	0	-0.52479	0.0529954	8.39051e-20
ENSSSCG00000037158	MTURN	chr18	STR_43000631	43000631	A	103	-0.430734	0.0724888	1.79143e-08	0.000511199	102	SNP_42562270	42562270	0	-0.419423	0.0565166	1.68221e-12
ENSSSCG00000016682	PLEKHA8	chr18	STR_43474773	43474773	A	104	-0.361451	0.0751342	3.55343e-06	1.79036e-05	94	SNP_42916998	42916998	0	0.414146	0.0566672	3.38373e-12
ENSSSCG00000037575	FKBP14	chr18	STR_42915778	42915778	A	124	-0.506567	0.0744828	3.13083e-10	0.00146088	82	SNP_42868143	42868143	0	-0.53114	0.0527496	2.49967e-20
ENSSSCG00000016686	PRR15	chr18	STR_44158754	44158754	CTGTGG	42	-0.350578	0.063723	1.05984e-07	0.00107713	149	SNP_43256507	43256507	0	0.405675	0.0569042	1.01316e-11
ENSSSCG00000016691	JAZF1	chr18	STR_44696258	44696258	AAT	138	-0.538543	0.0769183	1.57164e-10	0.000319245	138	SNP_44605879	44605879	0	0.610223	0.0493221	6.47252e-28
ENSSSCG00000016692	TAX1BP1	chr18	STR_45249505	45249505	CTTTT	56	0.629813	0.0546517	6.06384e-24	3.08391e-05	598	SNP_45203926	45203926	0	-0.648948	0.0473674	1.79427e-32
ENSSSCG00000016695	HIBADH	chr18	STR_45108417	45108417	GGT	69	0.502148	0.0629036	1.35242e-13	4.93407e-09	766	SNP_45106430	45106430	0	0.617635	0.0489632	9.71782e-29
ENSSSCG00000033943	#N/A	chr18	STR_46524919	46524919	ATTTT	91	0.37161	0.0718409	6.54578e-07	2.24579e-09	651	SNP_45981120	45981120	0	-0.564487	0.0513898	2.79039e-23
ENSSSCG00000026894	NFE2L3	chr18	STR_46104636	46104636	T	78	-0.331388	0.0703239	4.88535e-06	0.00406178	27	SNP_46139243	46139243	0	0.381275	0.0575545	2.01601e-10
ENSSSCG00000016719	STK31	chr18	STR_48657218	48657218	A	107	0.430822	0.0734393	2.71447e-08	7.17212e-08	1829	SNP_48634170	48634170	0	-0.497342	0.0540116	1.18756e-17
ENSSSCG00000038792	FAM221A	chr18	STR_47750289	47750289	AATAC	63	-0.435459	0.0644653	1.60463e-10	1.09777e-07	814	SNP_48402949	48402949	0	-0.548142	0.0520711	8.58757e-22
ENSSSCG00000028523	HUS1	chr18	STR_48536603	48536603	GTTT	60	-0.741602	0.0476745	3.56151e-36	1.67434e-07	103	SNP_48524508	48524508	0	-0.791393	0.0380584	4.48131e-57
ENSSSCG00000023801	LANCL2	chr18	STR_48536603	48536603	GTTT	60	0.34248	0.0667691	6.90615e-07	1.13862e-07	656	SNP_48540412	48540412	0	0.473611	0.0548321	6.09091e-16
ENSSSCG00000040519	URGCP	chr18	STR_48536603	48536603	GTTT	60	0.493148	0.0618243	1.18294e-13	0.000138298	265	SNP_49058580	49058580	0	0.549034	0.0520346	7.15663e-22
ENSSSCG00000031144	RAMP3	chr18	STR_50410482	50410482	CTGTGG	102	-0.457485	0.0711944	1.5125e-09	0.0124825	6	SNP_50315288	50315288	0	-0.485854	0.0544153	8.29866e-17
ENSSSCG00000016732	TBRG4	chr18	STR_50808087	50808087	T	115	-0.3629	0.0779234	7.25842e-06	0.00139859	134	SNP_49886590	49886590	0	0.359722	0.0580898	2.32151e-09
ENSSSCG00000016738	protein_coding	chr18	STR_50773041	50773041	AATT	106	0.5111	0.0697164	1.26236e-11	0.000296269	511	SNP_50845737	50845737	0	0.538682	0.0524523	5.73605e-21
ENSSSCG00000016746	NPC1L1	chr18	STR_50739066	50739066	GTT	96	-0.446483	0.0703015	2.06835e-09	0.000779958	295	SNP_50844040	50844040	0	0.395394	0.057184	3.68074e-11
ENSSSCG00000016747	NUDCD3	chr18	STR_51432160	51432160	AAAAC	93	-0.410375	0.0709926	3.63047e-08	0.000120591	1289	SNP_50817242	50817242	0	-0.416257	0.0566072	2.56224e-12
ENSSSCG00000016753	POLD2	chr18	STR_50317305	50317305	ATTGT	68	-0.320109	0.0687302	6.00327e-06	0.00158963	80	SNP_50865146	50865146	0	0.39434	0.0572122	4.19047e-11
ENSSSCG00000016754	AEBP1	chr18	STR_51805714	51805714	ATTT	104	-0.362345	0.0751062	3.34771e-06	0.00049904	102	SNP_50995997	50995997	0	0.364348	0.0579779	1.39487e-09
ENSSSCG00000016755	POLM	chr18	STR_51075462	51075462	AAAT	94	-0.460796	0.0693026	4.18065e-10	5.18736e-05	816	SNP_51085258	51085258	0	0.487762	0.0543492	6.03921e-17
ENSSSCG00000016756	BLVRA	chr18	STR_51788933	51788933	AAAAAC	59	-0.477412	0.062288	7.73274e-13	1.04179e-06	692	SNP_51190400	51190400	0	-0.572094	0.0510627	5.30316e-24
ENSSSCG00000025060	protein_coding	chr18	STR_51853359	51853359	AG	133	0.589599	0.0722426	3.03308e-13	0.000101796	500	SNP_51893828	51893828	0	-0.58409	0.0505336	3.53678e-25
ENSSSCG00000034662	#N/A	chr18	STR_53190915	53190915	AC	87	-0.365322	0.0711863	7.72734e-07	0.00211691	72	SNP_53235620	53235620	0	-0.364521	0.0579737	1.36835e-09
ENSSSCG00000035581	SUGCT	chr18	STR_54288628	54288628	A	122	0.413096	0.0780908	4.76884e-07	0.0122796	9	SNP_54255092	54255092	0	0.417753	0.0565645	2.10157e-12
ENSSSCG00000016768	protein_coding	chr18	STR_54268557	54268557	AAAG	65	-0.40629	0.0657727	3.78704e-09	0.00027085	291	SNP_54287903	54287903	0	0.524032	0.0530244	9.67789e-20
ENSSSCG00000032309	#N/A	chr18	STR_54763876	54763876	AG	69	0.633507	0.0562811	7.98393e-23	0.00838142	13	SNP_54436149	54436149	0	-0.614061	0.0491371	2.44008e-28
ENSSSCG00000030497	YAE1	chr18	STR_54763876	54763876	AG	69	0.784106	0.0451439	5.15556e-41	3.78837e-05	71	SNP_55117125	55117125	0	-0.79406	0.0378424	1.0291e-57
ENSSSCG00000029741	RALA	chr18	STR_54763876	54763876	AG	69	0.451781	0.0648928	5.37727e-11	0.00178612	144	SNP_54680518	54680518	0	-0.450491	0.0555821	2.12758e-14
ENSSSCG00000016772	VPS41	chr18	STR_54772519	54772519	CTGT/ATCT	83	0.361086	0.0704928	7.91286e-07	2.65801e-06	39	SNP_55391988	55391988	0	0.405218	0.0569169	1.07403e-11
ENSSSCG00000016773	ZNF282	chr18	STR_55606934	55606934	CCTT	48	-0.356295	0.0644779	9.6543e-08	4.80269e-05	344	SNP_55474199	55474199	0	-0.456021	0.055407	9.31723e-15
ENSSSCG00000031870	protein_coding	chr18	STR_55606934	55606934	CCTT	48	-0.544415	0.0578838	9.32472e-18	3.77145e-05	251	SNP_55738248	55738248	0	-0.616424	0.0490223	1.32936e-28
ENSSSCG00000026661	PTPRN2	chr18	STR_210597	210597	CT	67	0.472466	0.0637722	4.00168e-12	1.65698e-24	703	SNP_970009	970009	0	0.742575	0.0416976	8.15235e-47
ENSSSCG00000016410	MNX1	chr18	STR_1937439	1937439	AC	99	-0.326189	0.0749675	2.41386e-05	8.73389e-07	3101	SNP_1690052	1690052	0	-0.452816	0.0555088	1.50635e-14
ENSSSCG00000016431	GALNTL5	chr18	STR_5319082	5319082	AATTTT	71	-0.322849	0.0692113	5.87269e-06	0.000741843	263	SNP_5473992	5473992	0	0.394431	0.0572098	4.14393e-11
ENSSSCG00000025737	IQCA1L	chr18	STR_6686166	6686166	A	88	0.344202	0.07201	3.77649e-06	0.000479254	208	SNP_6690192	6690192	0	0.374044	0.0577381	4.6695e-10
ENSSSCG00000016449	GIMAP2	chr18	STR_6480367	6480367	GGTT	59	-0.410329	0.0646455	1.45142e-09	0.0112927	28	SNP_6482995	6482995	0	0.421448	0.0564582	1.28228e-12
ENSSSCG00000031100	TAS2R38	chr18	STR_8182717	8182717	ATTT	78	-0.407098	0.0680796	1.17585e-08	6.99375e-11	484	SNP_7965076	7965076	0	0.559052	0.0516195	8.90445e-23
ENSSSCG00000021933	CLEC5A	chr18	STR_8182717	8182717	ATTT	78	-0.434865	0.067119	8.55715e-10	3.89541e-09	372	SNP_8158503	8158503	0	0.567414	0.0512647	1.48055e-23
ENSSSCG00000038147	CLEC2L	chr18	STR_10010006	10010006	GTTT	64	0.385273	0.0662534	2.45993e-08	7.94076e-05	188	SNP_10033362	10033362	0	0.482373	0.0545352	1.47455e-16
ENSSSCG00000016513	protein_coding	chr18	STR_9888648	9888648	AAAAAG	100	0.345732	0.0746498	7.54211e-06	0.000305692	388	SNP_10731111	10731111	0	0.394022	0.0572207	4.35784e-11
ENSSSCG00000016516	ATP6V0A4	chr18	STR_10903549	10903549	AAAAT	147	0.451922	0.0846703	5.04613e-07	#N/A	#N/A	SNP_11250461	11250461	0	0.20885	0.0608844	0.000701943
ENSSSCG00000016517	SVOPL	chr18	STR_11011420	11011420	A	100	0.47048	0.0702008	3.43774e-10	1.27882e-05	863	SNP_11054791	11054791	0	0.489915	0.054274	4.20862e-17
ENSSSCG00000036149	#N/A	chr18	STR_19770640	19770640	AGCCCC	72	0.32437	0.069359	5.59143e-06	0.000232243	259	SNP_20087581	20087581	0	0.34689	0.0583915	9.14387e-09
ENSSSCG00000022865	GRM8	chr18	STR_20309968	20309968	CGG	93	0.328558	0.073528	1.45774e-05	0.0330626	15	SNP_21085191	21085191	0	-0.262304	0.0600774	1.83234e-05
ENSSSCG00000037665	#N/A	chr18	STR_22832332	22832332	AAAG/AAGG	128	0.527265	0.0745237	8.28977e-11	0.0288676	8	SNP_22748496	22748496	0	0.541894	0.0523239	3.03017e-21
ENSSSCG00000040829	#N/A	chr18	STR_30203437	30203437	A	119	0.374903	0.0786325	4.64337e-06	0.000203598	1271	SNP_29295121	29295121	0	0.364693	0.0579695	1.34246e-09
ENSSSCG00000033535	PPP1R17	chr18	STR_41768931	41768931	AGGT	112	0.363529	0.0770983	5.58855e-06	0.975512	1	SNP_41944142	41944142	0	0.250908	0.0602657	4.27826e-05
ENSSSCG00000016671	ITPRID1	chr18	STR_41768931	41768931	AGGT	112	0.356205	0.0773322	8.85887e-06	0.0231273	10	SNP_41614955	41614955	0	-0.399538	0.0570723	2.20011e-11
ENSSSCG00000016672	ADCYAP1R1	chr18	STR_41838798	41838798	CTT	47	-0.420025	0.0624757	1.6363e-10	0.00351738	32	SNP_42029978	42029978	0	-0.443492	0.0557999	5.92305e-14
ENSSSCG00000016685	WIPF3	chr18	STR_42889801	42889801	AAAAAC	55	-0.316734	0.0665727	3.71203e-06	0.000364965	405	SNP_43352310	43352310	0	0.401815	0.0570103	1.65313e-11
ENSSSCG00000016688	CPVL	chr18	STR_42665192	42665192	AAT	148	0.429903	0.0860858	2.23988e-06	1.90567e-05	714	SNP_43556130	43556130	0	0.412268	0.0567203	4.32673e-12
ENSSSCG00000016703	HOXA5	chr18	STR_45249505	45249505	CTTTT	56	-0.341188	0.0661378	5.91869e-07	0.0224592	13	SNP_45051082	45051082	0	-0.265551	0.0600221	1.42869e-05
ENSSSCG00000016718	NPY	chr18	STR_47325072	47325072	AAT	124	0.366174	0.080387	1.16455e-05	#N/A	#N/A	SNP_47673548	47673548	0	-0.23457	0.0605203	0.000134813
ENSSSCG00000039535	CAMK2B	chr18	STR_51432160	51432160	AAAAC	93	0.366614	0.0724294	1.09992e-06	0.00331939	35	SNP_51700461	51700461	0	0.322143	0.0589384	1.08637e-07
ENSSSCG00000037969	#N/A	chr18	STR_52263643	52263643	ATTT	83	-0.323993	0.0715154	1.08671e-05	0.0145382	10	SNP_52187863	52187863	0	-0.309785	0.0591946	3.45078e-07
ENSSSCG00000004008	protein_coding	chr1	STR_770936	770936	AAAC	107	-0.363208	0.0758213	3.94282e-06	0.000568238	201	SNP_639092	639092	0	0.361842	0.0580387	1.84002e-09
ENSSSCG00000004013	SMOC2	chr1	STR_1172558	1172558	GT	123	-0.355121	0.0804565	2.06143e-05	0.343917	1	SNP_2314830	2314830	0	0.294317	0.0594998	1.36348e-06
ENSSSCG00000004017	FRMD1	chr1	STR_1894421	1894421	ATGG	65	0.52887	0.061091	1.90337e-15	1.34246e-10	560	SNP_1492892	1492892	0	0.683323	0.045455	4.11445e-37
ENSSSCG00000027404	UNC93A	chr1	STR_2020438	2020438	GT	112	0.532223	0.0700655	3.36618e-12	0.000394653	20	SNP_1942402	1942402	0	0.612399	0.0492174	3.72888e-28
ENSSSCG00000004023	FGFR1OP	chr1	STR_2417444	2417444	T	122	-0.376189	0.0794504	5.43637e-06	0.0241992	4	SNP_2619562	2619562	0	0.274724	0.0598618	6.94896e-06
ENSSSCG00000004022	RPS6KA2	chr1	STR_2434360	2434360	A	61	0.308396	0.0677743	9.35568e-06	3.10419e-05	198	SNP_2512647	2512647	0	-0.429356	0.0562267	4.3651e-13
ENSSSCG00000040654	protein_coding	chr1	STR_2575623	2575623	A	124	0.396913	0.0792907	1.71794e-06	0.00514421	9	SNP_2576034	2576034	0	-0.428751	0.0562446	4.74534e-13
ENSSSCG00000004033	AGPAT4	chr1	STR_6887428	6887428	CTTT	81	0.328803	0.0709853	6.99464e-06	0.000298151	587	SNP_6824798	6824798	0	-0.344465	0.0584471	1.17681e-08
ENSSSCG00000004039	SLC22A3	chr1	STR_7284123	7284123	GTT	72	-0.3822	0.0677568	6.21801e-08	1.10443e-10	263	SNP_6897417	6897417	0	0.519369	0.053202	2.3127e-19
ENSSSCG00000004040	SLC22A2	chr1	STR_7284123	7284123	GTT	72	-0.413812	0.066751	3.57362e-09	0.00011388	121	SNP_7403268	7403268	0	0.483583	0.0544937	1.2084e-16
ENSSSCG00000004041	SLC22A1	chr1	STR_7523285	7523285	AAAC	84	-0.468933	0.0669578	5.23273e-11	1.48831e-05	88	SNP_7300999	7300999	0	0.579065	0.0507572	1.1145e-24
ENSSSCG00000004044	IGF2R	chr1	STR_6822411	6822411	AAAAC	78	0.340573	0.0700797	2.54696e-06	0.000129016	1561	SNP_7092567	7092567	0	0.400751	0.0570393	1.8898e-11
ENSSSCG00000004048	TCP1	chr1	STR_7827365	7827365	A	103	-0.429686	0.072529	1.95639e-08	0.00023196	495	SNP_7856976	7856976	0	0.452161	0.0555295	1.66076e-14
ENSSSCG00000004050	WTAP	chr1	STR_7828980	7828980	ATCT	99	-0.408022	0.0724034	7.76288e-08	0.000319878	320	SNP_7521656	7521656	0	-0.480817	0.0545885	1.90277e-16
ENSSSCG00000040317	SOD2	chr1	STR_7700125	7700125	ATTT	121	-0.431635	0.0770672	1.12573e-07	0.000521249	45	SNP_7669413	7669413	0	-0.466017	0.0550837	2.01573e-15
ENSSSCG00000004052	FNDC1	chr1	STR_8889731	8889731	A	143	0.436925	0.0838786	8.42821e-07	8.55727e-05	318	SNP_8330692	8330692	0	0.519537	0.0531956	2.24166e-19
ENSSSCG00000004058	EZR	chr1	STR_9093074	9093074	AC	133	0.417297	0.0812829	1.05677e-06	0.000621439	234	SNP_9338990	9338990	0	0.459762	0.0552871	5.28475e-15
ENSSSCG00000004057	SYTL3	chr1	STR_9044158	9044158	AAAAGG	72	-0.443905	0.0657033	1.76315e-10	0.00177482	31	SNP_8491313	8491313	0	-0.479842	0.0546217	2.23052e-16
ENSSSCG00000033107	DYNLT1	chr1	STR_9044158	9044158	AAAAGG	72	-0.42315	0.0664355	1.44959e-09	4.59382e-07	225	SNP_8556448	8556448	0	0.588872	0.050318	1.1644e-25
ENSSSCG00000024876	TMEM181	chr1	STR_7704736	7704736	GTTTT	56	-0.356471	0.0657376	1.66714e-07	1.05284e-09	469	SNP_8774047	8774047	0	0.537417	0.0525026	7.36175e-21
ENSSSCG00000031776	TULP4	chr1	STR_7793508	7793508	A	98	0.372308	0.0733735	1.06868e-06	0.0011439	107	SNP_9291316	9291316	0	0.373699	0.0577467	4.85798e-10
ENSSSCG00000024019	GTF2H5	chr1	STR_8088178	8088178	AG	91	-0.426005	0.0700094	7.7186e-09	3.856e-17	315	SNP_8927417	8927417	0	-0.666405	0.0464184	9.43821e-35
ENSSSCG00000012314	SERAC1	chr1	STR_9314511	9314511	CTTT	94	0.378409	0.0722802	4.98683e-07	0.00108477	156	SNP_9427179	9427179	0	0.484933	0.0544472	9.66841e-17
ENSSSCG00000004063	TMEM242	chr1	STR_9698655	9698655	GT	154	0.473263	0.0863814	3.00282e-07	0.0845979	1	SNP_9704166	9704166	0	0.485954	0.0544119	8.16278e-17
ENSSSCG00000024361	TFB1M	chr1	STR_11564522	11564522	AAAAC	95	-0.463266	0.069414	3.71024e-10	0.00161385	26	SNP_11558187	11558187	0	-0.517684	0.0532656	3.1575e-19
ENSSSCG00000004071	protein_coding	chr1	STR_12262170	12262170	AT	137	0.434747	0.0818684	5.04637e-07	0.00428493	38	SNP_12266388	12266388	0	0.403169	0.0569732	1.3932e-11
ENSSSCG00000004072	IPCEF1	chr1	STR_12668275	12668275	CTT	119	-0.408485	0.0774197	4.94469e-07	0.000618718	324	SNP_12661366	12661366	0	0.367085	0.0579109	1.028e-09
ENSSSCG00000031536	MYCT1	chr1	STR_13989220	13989220	AT	89	0.363949	0.0716476	9.92058e-07	0.000130654	303	SNP_13652742	13652742	0	0.463961	0.055151	2.77312e-15
ENSSSCG00000004081	protein_coding	chr1	STR_13006038	13006038	AAAAAC	72	0.386493	0.0676258	4.29283e-08	3.183e-05	592	SNP_13811424	13811424	0	-0.446798	0.0556975	3.66245e-14
ENSSSCG00000031744	protein_coding	chr1	STR_13930901	13930901	AATG	111	-0.349945	0.0772635	1.21551e-05	0.00120884	99	SNP_13618339	13618339	0	0.328997	0.0587915	5.59443e-08
ENSSSCG00000004082	protein_coding	chr1	STR_13930901	13930901	AATG	111	-0.353596	0.0771503	9.70668e-06	0.000243117	163	SNP_13997383	13997383	0	0.458426	0.0553301	6.47657e-15
ENSSSCG00000025777	ESR1	chr1	STR_14515460	14515460	AAC	76	-0.627026	0.0577432	1.6987e-21	0.0293544	22	SNP_14520964	14520964	0	0.658862	0.0468339	9.51231e-34
ENSSSCG00000004087	CCDC170	chr1	STR_14515460	14515460	AAC	76	-0.504921	0.0639821	2.69491e-13	2.93642e-08	182	SNP_14731848	14731848	0	0.642502	0.0477068	1.14298e-31
ENSSSCG00000004088	ARMT1	chr1	STR_14803889	14803889	GTTTT	78	-0.373702	0.0691354	2.03306e-07	0.000715191	93	SNP_14791167	14791167	0	0.483665	0.0544909	1.19224e-16
ENSSSCG00000004089	RMND1	chr1	STR_14806613	14806613	AT	59	-0.353698	0.0663059	2.59474e-07	0.000499834	80	SNP_14792050	14792050	0	-0.425994	0.0563258	6.92597e-13
ENSSSCG00000004093	IYD	chr1	STR_15761653	15761653	AAAGAC	92	0.609301	0.061544	1.88768e-18	0.00512279	3	SNP_15761652	15761652	0	-0.609695	0.0493474	7.39388e-28
ENSSSCG00000004101	LRP11	chr1	STR_16020052	16020052	A	58	-0.353229	0.0661524	2.51793e-07	0.000207673	212	SNP_16109470	16109470	0	0.494145	0.0541252	2.05529e-17
ENSSSCG00000004105	NUP43	chr1	STR_16146359	16146359	A	68	-0.366272	0.0675061	1.74363e-07	0.000623789	182	SNP_16270412	16270412	0	-0.44285	0.0558196	6.49775e-14
ENSSSCG00000004106	LATS1	chr1	STR_16304581	16304581	ATTT	98	0.340707	0.0743269	9.14855e-06	0.00185684	111	SNP_16110783	16110783	0	-0.368825	0.0578681	8.45357e-10
ENSSSCG00000004104	KATNA1	chr1	STR_15363201	15363201	ATTTT	77	-0.480087	0.0652033	6.11381e-12	0.00394052	55	SNP_16775560	16775560	0	0.506499	0.0536807	2.39074e-18
ENSSSCG00000004110	TAB2	chr1	STR_17132033	17132033	AAAT	77	-0.332821	0.0700919	4.15675e-06	0.00142154	164	SNP_16679414	16679414	0	0.344422	0.0584481	1.18199e-08
ENSSSCG00000033175	SASH1	chr1	STR_17505243	17505243	AAAAT	85	0.363128	0.0708388	7.85443e-07	0.000427192	133	SNP_17450648	17450648	0	-0.412536	0.0567127	4.1779e-12
ENSSSCG00000004114	RAB32	chr1	STR_18326472	18326472	AAAT	93	-0.436409	0.0700453	3.73428e-09	0.00703612	33	SNP_19590512	19590512	0	0.455789	0.0554145	9.64888e-15
ENSSSCG00000004121	FBXO30	chr1	STR_20652779	20652779	ATGG	115	0.405453	0.0764422	4.21358e-07	4.55216e-06	813	SNP_19691190	19691190	0	-0.484134	0.0544747	1.10343e-16
ENSSSCG00000004125	STX11	chr1	STR_21165228	21165228	T	141	-0.430468	0.0834459	1.02676e-06	0.0194916	12	SNP_21166322	21166322	0	-0.315792	0.0590715	1.98046e-07
ENSSSCG00000004130	protein_coding	chr1	STR_21025373	21025373	AGGT/ATGG	43	-0.424403	0.0617528	6.71476e-11	0.000131374	385	SNP_20918206	20918206	0	-0.470259	0.0549438	1.03674e-15
ENSSSCG00000004132	PHACTR2	chr1	STR_21742596	21742596	CTG	54	-0.484113	0.0612626	1.67951e-13	0.000256276	55	SNP_21438702	21438702	0	-0.550318	0.051982	5.5011e-22
ENSSSCG00000004133	FUCA2	chr1	STR_21742596	21742596	CTG	54	-0.613121	0.0553103	1.17567e-22	0.00695263	30	SNP_21438702	21438702	0	-0.618442	0.0489236	7.8803e-29
ENSSSCG00000004134	PEX3	chr1	STR_21742596	21742596	CTG	54	-0.584732	0.0567972	2.75842e-20	6.83901e-14	278	SNP_21773133	21773133	0	-0.714095	0.0435832	7.64778e-42
ENSSSCG00000004136	AIG1	chr1	STR_21591437	21591437	ATCT	36	0.487517	0.0585996	8.95362e-15	6.93398e-07	43	SNP_22163824	22163824	0	-0.596104	0.0499868	2.09453e-26
ENSSSCG00000004139	ADGRG6	chr1	STR_22811792	22811792	T	71	0.368834	0.0679714	1.76719e-07	5.04541e-06	257	SNP_22798919	22798919	0	-0.468972	0.0549864	1.26979e-15
ENSSSCG00000004150	protein_coding	chr1	STR_26021920	26021920	CTTTTT	69	-0.426194	0.0658023	7.88858e-10	7.74003e-05	136	SNP_26010101	26010101	0	0.47242	0.0548719	7.36263e-16
ENSSSCG00000038420	PERP	chr1	STR_26315579	26315579	AATATT	65	0.311675	0.0683961	9.19429e-06	1.97447e-07	901	SNP_26388017	26388017	0	-0.492331	0.0541892	2.79828e-17
ENSSSCG00000026041	MAP3K5	chr1	STR_27440490	27440490	AC	130	0.496137	0.0767427	1.94251e-09	3.91802e-05	23	SNP_27581558	27581558	0	0.488168	0.054335	5.64258e-17
ENSSSCG00000004163	BCLAF1	chr1	STR_27928065	27928065	GTTTTT	88	-0.367244	0.0713373	7.21409e-07	0.241325	1	SNP_27918460	27918460	0	0.318786	0.0590091	1.49484e-07
ENSSSCG00000033258	TCF21	chr1	STR_29958415	29958415	T	121	-0.358026	0.0797724	1.5096e-05	0.00737649	35	SNP_29886445	29886445	0	0.305191	0.0592871	5.23303e-07
ENSSSCG00000004178	SLC18B1	chr1	STR_30989439	30989439	CTTT	106	-0.424054	0.0734569	4.2451e-08	7.85198e-07	941	SNP_30928338	30928338	0	-0.512645	0.0534542	7.93373e-19
ENSSSCG00000004180	protein_coding	chr1	STR_31982649	31982649	GT	125	-0.443625	0.0777115	7.08866e-08	0.00300419	35	SNP_30959811	30959811	0	0.522535	0.0530817	1.2819e-19
ENSSSCG00000004181	VNN1	chr1	STR_30990214	30990214	GTTT	59	-0.458257	0.0630068	7.88893e-12	3.35381e-13	34	SNP_31002692	31002692	0	-0.631127	0.0482917	2.69854e-30
ENSSSCG00000004190	STX7	chr1	STR_32172059	32172059	GT	100	-0.392515	0.073171	2.84277e-07	0.00103258	81	SNP_31164616	31164616	0	0.476962	0.0547194	3.55757e-16
ENSSSCG00000004191	MOXD1	chr1	STR_31412942	31412942	AAAT	64	0.536269	0.060599	5.4688e-16	0.00118158	33	SNP_31417805	31417805	0	-0.548789	0.0520446	7.5244e-22
ENSSSCG00000004193	ENPP1	chr1	STR_32166531	32166531	A	67	-0.358428	0.0675498	3.08511e-07	0.000509767	151	SNP_31649100	31649100	0	-0.433401	0.0561063	2.48832e-13
ENSSSCG00000025992	ENPP3	chr1	STR_31541718	31541718	CTTTT	72	0.421892	0.0664785	1.63962e-09	5.1701e-12	272	SNP_31938859	31938859	0	0.629806	0.0483585	3.8631e-30
ENSSSCG00000033538	SMLR1	chr1	STR_32634767	32634767	A	124	0.384671	0.0797397	3.76819e-06	6.37892e-05	283	SNP_32661835	32661835	0	0.449451	0.0556147	2.48084e-14
ENSSSCG00000004216	ECHDC1	chr1	STR_35088758	35088758	CTTTT	48	-0.406939	0.0630344	7.33386e-10	2.64483e-06	1004	SNP_35946809	35946809	0	0.470481	0.0549364	1.00102e-15
ENSSSCG00000031772	protein_coding	chr1	STR_37601182	37601182	AAAAG	109	-0.50229	0.0708389	4.99369e-11	0.000543891	228	SNP_37602566	37602566	0	0.53961	0.0524154	4.77422e-21
ENSSSCG00000004221	HINT3	chr1	STR_37601182	37601182	AAAAG	109	0.549013	0.0684725	2.90345e-13	0.000150768	451	SNP_37005723	37005723	0	-0.62693	0.0485031	8.38529e-30
ENSSSCG00000004224	HDDC2	chr1	STR_38519954	38519954	ATTTT	63	0.53646	0.0604348	4.47567e-16	2.94558e-07	65	SNP_37625553	37625553	0	0.634229	0.0481339	1.15451e-30
ENSSSCG00000004225	TPD52L1	chr1	STR_37032219	37032219	GT	140	0.372704	0.0854247	2.7638e-05	2.33901e-05	704	SNP_38602641	38602641	0	0.374357	0.0577302	4.50492e-10
ENSSSCG00000004233	SMPDL3A	chr1	STR_40008223	40008223	AATTT	107	-0.387191	0.0750313	7.64394e-07	8.84067e-06	226	SNP_40395663	40395663	0	0.438186	0.0559621	1.26733e-13
ENSSSCG00000004241	GJA1	chr1	STR_40672721	40672721	AC	102	0.488222	0.0698735	7.65839e-11	0.00508266	24	SNP_40426878	40426878	0	-0.498256	0.0539789	1.01429e-17
ENSSSCG00000004244	MAN1A1	chr1	STR_42566128	42566128	AAAT	96	0.385271	0.0725023	3.50256e-07	5.6882e-05	90	SNP_42704820	42704820	0	-0.424923	0.0563571	8.0142e-13
ENSSSCG00000039084	protein_coding	chr1	STR_43855699	43855699	AC	97	-0.345993	0.0739434	6.07213e-06	0.00201591	62	SNP_43842624	43842624	0	-0.335958	0.0586387	2.80314e-08
ENSSSCG00000034163	PLN	chr1	STR_43675445	43675445	ATTT	125	-0.412235	0.0790005	6.7673e-07	0.0347563	1	SNP_42814091	42814091	0	-0.347716	0.0583724	8.38672e-09
ENSSSCG00000004253	protein_coding	chr1	STR_44435517	44435517	AAC	44	0.414886	0.0621977	2.14305e-10	1.25434e-07	609	SNP_44286988	44286988	0	-0.555804	0.0517553	1.76378e-22
ENSSSCG00000004254	DCBLD1	chr1	STR_44918947	44918947	AAAAC	100	0.338235	0.0748669	1.21736e-05	2.41267e-08	377	SNP_44378414	44378414	0	0.529164	0.0528265	3.65343e-20
ENSSSCG00000004262	KPNA5	chr1	STR_45012814	45012814	AACCCT	88	0.565465	0.0632571	6.38621e-16	0.00430637	77	SNP_45007980	45007980	0	0.576786	0.0508577	1.86333e-24
ENSSSCG00000004263	ZUP1	chr1	STR_45010606	45010606	ATTTT	81	-0.539545	0.0632854	6.54475e-15	0.00788757	50	SNP_45010189	45010189	0	0.556166	0.0517403	1.63514e-22
ENSSSCG00000032533	protein_coding	chr1	STR_44989069	44989069	CTTT	105	-0.474582	0.0711608	4.41771e-10	0.981895	1	SNP_45037844	45037844	0	0.383375	0.0575004	1.57353e-10
ENSSSCG00000025941	PTP4A1	chr1	STR_45618775	45618775	AAC	85	0.580353	0.061915	3.85092e-17	0.00133081	73	SNP_45367103	45367103	0	0.567409	0.0512649	1.48213e-23
ENSSSCG00000035259	PHF3	chr1	STR_44467249	44467249	AT	87	0.395755	0.0702284	7.074e-08	0.000824662	99	SNP_46108291	46108291	0	-0.399184	0.0570819	2.29945e-11
ENSSSCG00000004275	FAM135A	chr1	STR_49601191	49601191	GTTT	89	0.352554	0.071984	2.25437e-06	0.00449072	24	SNP_50732137	50732137	0	0.38476	0.0574645	1.33495e-10
ENSSSCG00000004276	SMAP1	chr1	STR_50791747	50791747	CT	95	-0.347505	0.0734446	4.80362e-06	0.012201	7	SNP_49933173	49933173	0	0.338097	0.058591	2.25903e-08
ENSSSCG00000004279	OGFRL1	chr1	STR_51293202	51293202	AAT	140	0.422128	0.0834534	1.5694e-06	0.00290019	102	SNP_51181627	51181627	0	0.445264	0.0557451	4.58064e-14
ENSSSCG00000035593	#N/A	chr1	STR_51488651	51488651	AG	84	0.454972	0.0675091	2.2431e-10	1.03217e-08	262	SNP_51420118	51420118	0	0.589938	0.0502695	9.06594e-26
ENSSSCG00000004281	KCNQ5	chr1	STR_52599458	52599458	ATTT	100	-0.376717	0.0736947	9.11287e-07	0.00317288	90	SNP_51831531	51831531	0	0.4061	0.0568925	9.59627e-12
ENSSSCG00000004284	protein_coding	chr1	STR_53738169	53738169	A	89	0.389397	0.0708515	1.40993e-07	0.586655	1	SNP_52881787	52881787	0	0.323	0.0589202	1.00074e-07
ENSSSCG00000022994	CYB5R4	chr1	STR_53738169	53738169	A	89	0.332844	0.0725371	8.66473e-06	0.394958	1	SNP_53741212	53741212	0	0.261184	0.0600963	1.99507e-05
ENSSSCG00000004289	CEP162	chr1	STR_53831321	53831321	AAGG	77	-0.436002	0.0668924	6.86416e-10	1.03101e-05	171	SNP_53418074	53418074	0	0.48898	0.0543067	4.92524e-17
ENSSSCG00000004293	SNX14	chr1	STR_55377631	55377631	AAAAAC	81	0.53047	0.0637173	2.21773e-14	0.00888422	3	SNP_54455507	54455507	0	0.524712	0.0529984	8.51501e-20
ENSSSCG00000004303	RARS2	chr1	STR_55630273	55630273	AAAAC	62	0.371596	0.0663139	7.04729e-08	0.00388653	53	SNP_55919130	55919130	0	-0.320939	0.0589639	1.21875e-07
ENSSSCG00000004306	ORC3	chr1	STR_55714773	55714773	ATTT	84	0.383138	0.0700249	1.53473e-07	0.00106374	271	SNP_55811576	55811576	0	0.429184	0.0562318	4.47013e-13
ENSSSCG00000038663	#N/A	chr1	STR_55630273	55630273	AAAAC	62	-0.52129	0.0609557	3.43828e-15	3.64928e-14	376	SNP_56266093	56266093	0	-0.692333	0.0449235	1.95309e-38
ENSSSCG00000004308	SPACA1	chr1	STR_56921351	56921351	CTTTT	98	0.404158	0.0723125	9.63004e-08	1.86214e-11	169	SNP_56278221	56278221	0	0.576361	0.0508763	2.05003e-24
ENSSSCG00000032781	SRSF12	chr1	STR_57181145	57181145	AC	113	0.393786	0.0763356	8.03533e-07	5.51012e-05	195	SNP_57140511	57140511	0	0.456726	0.0553845	8.37754e-15
ENSSSCG00000004314	PM20D2	chr1	STR_57116157	57116157	CTTT	48	0.486874	0.0602753	5.11487e-14	2.25242e-05	212	SNP_57181508	57181508	0	0.556701	0.0517179	1.46149e-22
ENSSSCG00000004318	RRAGD	chr1	STR_57428674	57428674	AAAAG	95	0.375617	0.0725906	6.64446e-07	0.00362493	77	SNP_57670731	57670731	0	0.429617	0.056219	4.21059e-13
ENSSSCG00000004322	ANKRD6	chr1	STR_57985007	57985007	GT	117	-0.394352	0.0773904	1.09722e-06	0.000209787	72	SNP_57598278	57598278	0	0.47608	0.0547492	4.10067e-16
ENSSSCG00000004324	LYRM2	chr1	STR_57313862	57313862	GTTT	81	-0.392573	0.0691304	5.47142e-08	1.45747e-05	66	SNP_57654430	57654430	0	0.553445	0.0518532	2.88366e-22
ENSSSCG00000004328	MDN1	chr1	STR_58353792	58353792	A	142	-0.471992	0.0818548	6.831e-08	0.0118123	21	SNP_57167529	57167529	0	0.358792	0.058112	2.56931e-09
ENSSSCG00000004331	CASP8AP2	chr1	STR_57934546	57934546	A	111	-0.378465	0.0763435	1.94464e-06	0.00108614	218	SNP_58256128	58256128	0	-0.373792	0.0577444	4.80658e-10
ENSSSCG00000004347	FBXL4	chr1	STR_65559313	65559313	AAAAC	64	-0.511436	0.0616957	1.85698e-14	1.02494e-12	1071	SNP_65932505	65932505	0	0.658308	0.0468641	1.12417e-33
ENSSSCG00000004351	USP45	chr1	STR_66373635	66373635	T	122	0.493601	0.0745752	7.67695e-10	0.0116045	9	SNP_66297897	66297897	0	0.485974	0.0544112	8.13566e-17
ENSSSCG00000038757	protein_coding	chr1	STR_66523239	66523239	CTGTGG	50	0.41563	0.0630648	3.53652e-10	1.58894e-05	424	SNP_66473817	66473817	0	-0.495071	0.0540924	1.75435e-17
ENSSSCG00000004353	CCNC	chr1	STR_66501235	66501235	GT	151	0.410412	0.0881567	9.32218e-06	0.00124645	210	SNP_67485132	67485132	0	0.373478	0.0577523	4.9828e-10
ENSSSCG00000004368	PREP	chr1	STR_72372682	72372682	T	138	-0.419537	0.0828648	1.50878e-06	0.00444538	6	SNP_70658323	70658323	0	-0.394448	0.0572093	4.13521e-11
ENSSSCG00000004371	CRYBG1	chr1	STR_72596634	72596634	T	57	0.321975	0.0667785	2.80702e-06	0.00167442	76	SNP_72731283	72731283	0	0.373421	0.0577537	5.01534e-10
ENSSSCG00000004373	RTN4IP1	chr1	STR_72839841	72839841	GTTTT	93	-0.490513	0.067841	1.70892e-11	0.0051796	29	SNP_72748184	72748184	0	-0.529186	0.0528257	3.63766e-20
ENSSSCG00000004374	QRSL1	chr1	STR_72791617	72791617	T	104	0.438412	0.0724253	1.03937e-08	0.00182192	79	SNP_72814400	72814400	0	-0.474696	0.0547957	5.1207e-16
ENSSSCG00000033392	SCML4	chr1	STR_73502893	73502893	ATGT	87	-0.330601	0.0721719	8.89546e-06	0.0167769	24	SNP_73813678	73813678	0	0.345715	0.0584185	1.03352e-08
ENSSSCG00000004383	OSTM1	chr1	STR_73958103	73958103	GTTTT	51	-0.539742	0.0585112	3.37138e-17	4.56107e-07	655	SNP_74162757	74162757	0	-0.643571	0.0476509	8.43254e-32
ENSSSCG00000004385	SNX3	chr1	STR_74461044	74461044	GTTTTT	110	0.366532	0.0764789	3.9669e-06	0.00787006	23	SNP_75295379	75295379	0	0.295954	0.0594683	1.1834e-06
ENSSSCG00000040199	AFG1L	chr1	STR_74575169	74575169	GTTTTT	91	-0.330206	0.0730419	1.16289e-05	0.0174628	6	SNP_74714972	74714972	0	-0.337358	0.0586075	2.43453e-08
ENSSSCG00000038818	protein_coding	chr1	STR_75044099	75044099	CTTT	119	0.355342	0.0792833	1.53322e-05	0.000369862	252	SNP_74858047	74858047	0	-0.392227	0.0572685	5.42856e-11
ENSSSCG00000004414	protein_coding	chr1	STR_76450047	76450047	ACAT	88	-0.369321	0.0712742	6.17445e-07	0.000313313	225	SNP_75423276	75423276	0	-0.391513	0.0572874	5.92164e-11
ENSSSCG00000004402	METTL24	chr1	STR_76581808	76581808	GT	117	-0.486921	0.0735574	6.9842e-10	0.00576556	61	SNP_76365350	76365350	0	0.599051	0.0498501	1.02821e-26
ENSSSCG00000004401	DDO	chr1	STR_76450047	76450047	ACAT	88	-0.334436	0.0722802	7.32911e-06	0.0042825	40	SNP_76732822	76732822	0	0.387797	0.0573853	9.28322e-11
ENSSSCG00000004420	TRAF3IP2	chr1	STR_77667058	77667058	GTTTTT	91	-0.374766	0.0717427	5.1679e-07	5.19733e-05	92	SNP_77546577	77546577	0	0.492359	0.0541882	2.78491e-17
ENSSSCG00000004422	WISP3	chr1	STR_77816238	77816238	AAAAAC	71	0.31656	0.0693665	9.0895e-06	0.0126193	24	SNP_78481636	78481636	0	0.28654	0.0596467	2.64118e-06
ENSSSCG00000004434	FRK	chr1	STR_81690938	81690938	GT	126	-0.361581	0.0811498	1.76634e-05	0.00181088	62	SNP_81691927	81691927	0	0.389535	0.0573397	7.5278e-11
ENSSSCG00000004435	NT5DC1	chr1	STR_82142717	82142717	CT	79	0.500804	0.064695	6.99185e-13	2.57999e-07	37	SNP_81749530	81749530	0	-0.564483	0.0513899	2.79284e-23
ENSSSCG00000004438	TSPYL1	chr1	STR_81921933	81921933	GTTT	59	0.458322	0.0630044	7.82836e-12	5.34878e-06	317	SNP_81918700	81918700	0	0.535627	0.0525735	1.04592e-20
ENSSSCG00000004441	protein_coding	chr1	STR_82208009	82208009	GTTT	48	-0.521457	0.0588817	3.5215e-16	0.111252	1	SNP_81967055	81967055	0	0.537599	0.0524954	7.10246e-21
ENSSSCG00000004446	protein_coding	chr1	STR_81697007	81697007	T	131	-0.436361	0.0798418	2.34881e-07	0.00391036	24	SNP_82830812	82830812	0	0.410062	0.0567822	5.76391e-12
ENSSSCG00000025656	protein_coding	chr1	STR_82271764	82271764	GTT	123	0.490357	0.0750087	1.18446e-09	7.59555e-14	36	SNP_82273831	82273831	0	0.721966	0.0430776	3.72779e-43
ENSSSCG00000023415	protein_coding	chr1	STR_82444397	82444397	AAAAT	110	-0.512715	0.0705731	1.97887e-11	0.00604092	49	SNP_82312510	82312510	0	0.545535	0.0521771	1.45814e-21
ENSSSCG00000004452	PRSS35	chr1	STR_82683177	82683177	GTTT	93	0.358951	0.0726617	1.90215e-06	0.00138862	211	SNP_83415423	83415423	0	-0.351484	0.0582849	5.63711e-09
ENSSSCG00000004456	PGM3	chr1	STR_82705018	82705018	A	104	0.357867	0.0752455	4.5044e-06	0.0024991	54	SNP_83243453	83243453	0	-0.315566	0.0590762	2.02272e-07
ENSSSCG00000004465	BCKDHB	chr1	STR_85450149	85450149	T	153	0.478536	0.0856907	1.85397e-07	0.0139989	1	SNP_85280778	85280778	0	-0.348812	0.0583471	7.47541e-09
ENSSSCG00000032015	SH3BGRL2	chr1	STR_86432176	86432176	GT	123	0.558535	0.0713903	1.32139e-12	0.0326822	2	SNP_86506911	86506911	0	-0.554681	0.051802	2.2298e-22
ENSSSCG00000004470	HMGN3	chr1	STR_86610188	86610188	ATTTTT	79	-0.328485	0.0705959	6.34324e-06	0.00280086	89	SNP_86988427	86988427	0	0.312174	0.059146	2.7711e-07
ENSSSCG00000004472	IRAK1BP1	chr1	STR_86697710	86697710	ATTT	146	-0.475707	0.0831148	8.85116e-08	0.00815837	7	SNP_87259086	87259086	0	0.434126	0.0560846	2.24788e-13
ENSSSCG00000020702	SENP6	chr1	STR_90482050	90482050	T	125	0.399315	0.0794978	1.60585e-06	0.00404537	142	SNP_90336908	90336908	0	-0.329062	0.0587901	5.55895e-08
ENSSSCG00000033155	TMEM30A	chr1	STR_90509245	90509245	GTTT	79	-0.604455	0.0595436	2.06704e-19	0.211813	2	SNP_90353718	90353718	0	0.606172	0.0495153	1.7863e-27
ENSSSCG00000021072	EPG5	chr1	STR_95467061	95467061	AGAGGG	76	0.484344	0.0648502	3.25964e-12	0.00410512	14	SNP_95506682	95506682	0	-0.490346	0.054259	3.9145e-17
ENSSSCG00000004497	PSTPIP2	chr1	STR_95362428	95362428	T	109	0.345265	0.0768853	1.41378e-05	0.00115073	312	SNP_95737179	95737179	0	-0.370405	0.0578289	7.07128e-10
ENSSSCG00000005771	HDHD2	chr1	STR_96735708	96735708	CTTT	69	-0.662529	0.0544844	1.65996e-25	0.00321157	62	SNP_96729084	96729084	0	-0.661123	0.0467102	4.79251e-34
ENSSSCG00000005768	protein_coding	chr1	STR_96735708	96735708	CTTT	69	-0.410572	0.0663257	3.65359e-09	1.65713e-05	249	SNP_96820124	96820124	0	-0.480599	0.0545959	1.97162e-16
ENSSSCG00000034415	C18orf32	chr1	STR_99044661	99044661	CTTT	143	-0.550953	0.0778209	1.22347e-10	0.154991	4	SNP_99044365	99044365	0	0.582896	0.050587	4.65387e-25
ENSSSCG00000004511	protein_coding	chr1	STR_99423166	99423166	GTTT	61	-0.334552	0.0671416	1.36804e-06	0.00946857	3	SNP_99138216	99138216	0	0.325048	0.0588766	8.21653e-08
ENSSSCG00000004517	CXXC1	chr1	STR_100007762	100007762	CTTT	106	-0.361338	0.0756304	4.14278e-06	0.000868345	227	SNP_99822028	99822028	0	-0.341259	0.0585199	1.63706e-08
ENSSSCG00000004522	ME2	chr1	STR_100534765	100534765	A	68	-0.429937	0.0655003	4.86311e-10	0.00252702	116	SNP_100418771	100418771	0	0.420717	0.0564793	1.41465e-12
ENSSSCG00000004530	STARD6	chr1	STR_103635958	103635958	T	103	0.365955	0.0747502	2.43736e-06	2.55727e-05	51	SNP_103856855	103856855	0	-0.397257	0.057134	2.92285e-11
ENSSSCG00000039443	protein_coding	chr1	STR_104669397	104669397	CT	83	0.365365	0.0703667	5.72154e-07	0.0170126	2	SNP_104476580	104476580	0	-0.366985	0.0579134	1.03952e-09
ENSSSCG00000035243	RAB27B	chr1	STR_104091639	104091639	AAAAAC	104	0.408169	0.0735641	1.22829e-07	0.0511454	2	SNP_104981848	104981848	0	-0.313204	0.0591249	2.51943e-07
ENSSSCG00000004534	CCDC68	chr1	STR_104537134	104537134	AC	106	0.418198	0.0736774	6.78288e-08	0.00160904	128	SNP_104471453	104471453	0	0.442321	0.0558359	7.01332e-14
ENSSSCG00000004540	ONECUT2	chr1	STR_107388545	107388545	GTTT	68	0.314477	0.0688669	8.90027e-06	0.00266972	3	SNP_107387799	107387799	0	0.29925	0.0594043	8.87342e-07
ENSSSCG00000004541	FECH	chr1	STR_107388545	107388545	GTTT	68	0.438662	0.0651951	1.9645e-10	7.9248e-06	1208	SNP_107388139	107388139	0	0.497755	0.0539968	1.10596e-17
ENSSSCG00000004543	MTFMT	chr1	STR_106964222	106964222	ACAGG	75	-0.552461	0.061617	3.56507e-16	1.35259e-05	217	SNP_106997090	106997090	0	-0.604003	0.0496179	3.05876e-27
ENSSSCG00000004544	SPG21	chr1	STR_107907945	107907945	GTTT	50	0.39293	0.0637606	3.65506e-09	3.15867e-05	1610	SNP_107212640	107212640	0	-0.424441	0.0563712	8.55719e-13
ENSSSCG00000004549	RBPMS2	chr1	STR_107907945	107907945	GTTT	50	-0.35926	0.0647084	8.55793e-08	2.65772e-05	2249	SNP_106842353	106842353	0	0.401113	0.0570295	1.80575e-11
ENSSSCG00000034124	CIAO2A	chr1	STR_108116224	108116224	AAAC	103	-0.476505	0.0706168	2.8215e-10	0.00244288	60	SNP_107953106	107953106	0	-0.500861	0.0538854	6.45087e-18
ENSSSCG00000021588	DAPK2	chr1	STR_108641759	108641759	A	109	0.653632	0.0620005	9.2207e-20	0.013124	12	SNP_108018840	108018840	0	0.58433	0.0505228	3.34651e-25
ENSSSCG00000004565	CA12	chr1	STR_108823827	108823827	A	55	-0.33777	0.0660613	7.31191e-07	0.0358751	2	SNP_109230851	109230851	0	0.339771	0.0585535	1.90585e-08
ENSSSCG00000026571	RAB8B	chr1	STR_107899259	107899259	ATTT	94	0.347845	0.0732105	4.3896e-06	0.271703	1	SNP_108845408	108845408	0	-0.354207	0.058221	4.21604e-09
ENSSSCG00000023158	protein_coding	chr1	STR_108192221	108192221	AAC	121	0.359431	0.0797262	1.38964e-05	1.32626e-05	185	SNP_108081702	108081702	0	-0.309233	0.0592058	3.62912e-07
ENSSSCG00000004569	LACTB	chr1	STR_108904704	108904704	AAC	58	0.359398	0.0659861	1.49739e-07	0.00204782	79	SNP_108797899	108797899	0	0.387419	0.0573952	9.71465e-11
ENSSSCG00000004577	ICE2	chr1	STR_112488014	112488014	A	113	0.495288	0.072144	1.79969e-10	0.000478562	156	SNP_111513635	111513635	0	0.484691	0.0544555	1.00637e-16
ENSSSCG00000004578	protein_coding	chr1	STR_111945316	111945316	GTTT	41	0.334598	0.0639716	3.97468e-07	0.000345049	225	SNP_111432343	111432343	0	0.367355	0.0579043	9.97292e-10
ENSSSCG00000004586	FAM81A	chr1	STR_112662000	112662000	GTTT	56	-0.58373	0.0571285	5.04895e-20	2.06318e-05	814	SNP_112554165	112554165	0	-0.630071	0.0483451	3.5954e-30
ENSSSCG00000004588	CCNB2	chr1	STR_113835373	113835373	AAAC	56	0.573439	0.0576421	3.13295e-19	0.00298657	47	SNP_113842507	113842507	0	0.59956	0.0498264	9.08555e-27
ENSSSCG00000004596	LIPC	chr1	STR_113511252	113511252	A	136	0.378606	0.0837961	1.45224e-05	2.22402e-05	136	SNP_113525526	113525526	0	-0.405277	0.0569152	1.06588e-11
ENSSSCG00000004597	AQP9	chr1	STR_113835373	113835373	AAAC	56	-0.476145	0.061872	6.11405e-13	0.000925733	252	SNP_114078053	114078053	0	0.511208	0.0535075	1.0289e-18
ENSSSCG00000025578	ALDH1A2	chr1	STR_113544076	113544076	AAAC	104	-0.388522	0.0742517	5.38873e-07	0.00137223	31	SNP_113744392	113744392	0	0.429423	0.0562248	4.32529e-13
ENSSSCG00000030605	POLR2M	chr1	STR_114007589	114007589	GTTTT	86	0.397933	0.0699522	5.4027e-08	0.000287362	1098	SNP_114570786	114570786	0	0.360711	0.058066	2.08333e-09
ENSSSCG00000004601	MNS1	chr1	STR_115614722	115614722	A	59	0.417536	0.0644132	6.97422e-10	2.56501e-05	448	SNP_115498772	115498772	0	-0.469289	0.054976	1.2081e-15
ENSSSCG00000004610	CCPG1	chr1	STR_116563041	116563041	AAAAT	93	-0.384362	0.0718697	2.92657e-07	0.00130722	232	SNP_115491118	115491118	0	0.418966	0.0565297	1.78809e-12
ENSSSCG00000032619	PIGB	chr1	STR_117114336	117114336	ATTT	137	0.397552	0.0834163	5.28459e-06	0.014058	3	SNP_117097842	117097842	0	0.283714	0.0596991	3.34218e-06
ENSSSCG00000024983	protein_coding	chr1	STR_116348585	116348585	CT	127	0.375132	0.0809899	8.62786e-06	0.00137693	184	SNP_115890417	115890417	0	-0.324089	0.058897	9.01341e-08
ENSSSCG00000004620	MYO5A	chr1	STR_119256371	119256371	AAAAAC	118	-0.416399	0.0768399	2.54786e-07	0.000452017	751	SNP_119334852	119334852	0	0.393402	0.0572373	4.70177e-11
ENSSSCG00000004622	GNB5	chr1	STR_119010222	119010222	AT	118	-0.352612	0.079087	1.67912e-05	0.000156518	123	SNP_118694555	118694555	0	0.471002	0.0549191	9.2188e-16
ENSSSCG00000004628	TMOD2	chr1	STR_120142033	120142033	GTT	87	-0.529629	0.0648657	6.76711e-14	0.000803299	515	SNP_120106409	120106409	0	-0.530393	0.0527787	2.88591e-20
ENSSSCG00000004629	LYSMD2	chr1	STR_120878747	120878747	AAAAC	93	-0.410786	0.0709782	3.50771e-08	6.19633e-05	472	SNP_120028305	120028305	0	-0.483769	0.0544873	1.17196e-16
ENSSSCG00000004634	AP4E1	chr1	STR_121006537	121006537	AAAC	103	-0.358551	0.0749813	4.00773e-06	0.0312465	3	SNP_120609557	120609557	0	0.274296	0.0598694	7.19102e-06
ENSSSCG00000031794	TNFAIP8L3	chr1	STR_120845351	120845351	A	107	0.511003	0.0699515	1.4885e-11	0.00198879	30	SNP_120842379	120842379	0	0.544658	0.0522126	1.74029e-21
ENSSSCG00000004635	SPPL2A	chr1	STR_121053043	121053043	AC	119	-0.501873	0.0733634	2.29868e-10	0.000104363	121	SNP_121056313	121056313	0	-0.470398	0.0549392	1.01431e-15
ENSSSCG00000004648	FAM227B	chr1	STR_122246914	122246914	T	88	0.431769	0.069179	3.34379e-09	0.000155222	660	SNP_122807002	122807002	0	0.426384	0.0563143	6.56673e-13
ENSSSCG00000004651	GALK2	chr1	STR_121261252	121261252	AAAAAG	128	-0.454376	0.0781292	4.4354e-08	1.06318e-10	219	SNP_122777374	122777374	0	-0.586676	0.0504173	1.94369e-25
ENSSSCG00000004656	EID1	chr1	STR_122985184	122985184	GTT	51	-0.313702	0.0659963	3.74191e-06	3.59533e-05	846	SNP_122823673	122823673	0	0.433309	0.0561091	2.52047e-13
ENSSSCG00000032141	DUT	chr1	STR_123750275	123750275	GTTTT	80	0.376296	0.0694441	1.92965e-07	6.43902e-11	593	SNP_123461537	123461537	0	-0.585805	0.0504566	2.37959e-25
ENSSSCG00000004663	SEMA6D	chr1	STR_123938383	123938383	T	56	-0.296005	0.0672067	1.71926e-05	0.00253718	44	SNP_123567266	123567266	0	0.312744	0.0591343	2.62904e-07
ENSSSCG00000004666	protein_coding	chr1	STR_126139653	126139653	T	35	0.354283	0.0626215	4.68495e-08	0.00240989	170	SNP_126085078	126085078	0	-0.398362	0.0571042	2.54793e-11
ENSSSCG00000004672	GATM	chr1	STR_127074017	127074017	AAAAC	95	-0.430042	0.0707135	8.18236e-09	7.53221e-07	54	SNP_126420232	126420232	0	-0.456435	0.0553938	8.75376e-15
ENSSSCG00000004679	SORD	chr1	STR_127241580	127241580	AAAAT	133	-0.508654	0.0770076	1.0244e-09	0.00216698	365	SNP_127305562	127305562	0	-0.550755	0.0519641	5.02793e-22
ENSSSCG00000040383	MFAP1	chr1	STR_127704060	127704060	AAAAAC	64	-0.343414	0.0674295	8.31915e-07	0.239844	1	SNP_127689317	127689317	0	-0.292453	0.0595354	1.60052e-06
ENSSSCG00000004702	STRC	chr1	STR_127770324	127770324	AAAAT	47	-0.312765	0.065389	3.23795e-06	2.42882e-05	172	SNP_127829040	127829040	0	-0.437631	0.0559789	1.37117e-13
ENSSSCG00000004710	ADAL	chr1	STR_128994930	128994930	AAAC	75	-0.442484	0.0662916	2.85923e-10	0.000395535	1004	SNP_128125734	128125734	0	0.487145	0.0543706	6.69433e-17
ENSSSCG00000040018	protein_coding	chr1	STR_128527303	128527303	GTTT	114	0.394033	0.0765914	8.62065e-07	0.000690345	204	SNP_128096273	128096273	0	-0.35978	0.0580883	2.30668e-09
ENSSSCG00000004711	LCMT2	chr1	STR_127745521	127745521	GGTT	57	-0.298476	0.0673194	1.52276e-05	0.000442296	498	SNP_128150584	128150584	0	0.357946	0.0581323	2.81681e-09
[truncated: 3,205 more rows]
