# Supplementary material for: Mapping short tandem repeats for liver gene expression traits helps prioritize potential causal variants for complex traits in pigs
Source: J Anim Sci Biotechnol. 2022 Jan 17;13:8. doi: 10.1186/s40104-021-00658-z (PMC8762894; doi:10.1186/s40104-021-00658-z)
Supplement: Supplementary file 4 — Additional file 4 Table S2. The 5868 eSTRs in the F7 population [file 40104_2021_658_MOESM4_ESM.xlsx]

## Sheet: Sheet1
Supplemental Table S2. The 5868 eSTRs in F7 population
gene	symbol	chrom	str.id	str.start	motif	str.miss	str.beta	str.beta.se	str.p.wald	caviar score	caviar.str.rank	snp.id	snp.start	snp.miss	snp.beta	snp.beta.se	snp.p.wald
ENSSSCG00000010800	B3GALT2	chr10	STR_502159	502159	CTG	88	0.56729	0.0573772	4.12156e-19	3.24815e-10	66	SNP_497188	497188	0	0.696654	0.0418401	2.61837e-44
ENSSSCG00000032055	TROVE2	chr10	STR_474250	474250	CGG	115	-0.322822	0.0707417	9.32411e-06	7.80312e-06	901	SNP_521319	521319	0	-0.391642	0.0536624	2.73347e-12
ENSSSCG00000010802	UCHL5	chr10	STR_1191477	1191477	T	127	0.326071	0.073153	1.51633e-05	0.00299072	54	SNP_1150819	1150819	0	-0.391303	0.0536708	2.86488e-12
ENSSSCG00000037241	RGS2	chr10	STR_912962	912962	CTTT	52	0.429484	0.0580518	2.26033e-12	4.39964e-06	439	SNP_884844	884844	0	0.478819	0.051201	2.27643e-18
ENSSSCG00000033945	RGS18	chr10	STR_1707041	1707041	CTTTT	132	-0.411915	0.0715924	4.25325e-08	4.59879e-05	313	SNP_1690391	1690391	0	0.477128	0.0512546	3.10798e-18
ENSSSCG00000010811	KCTD3	chr10	STR_5757598	5757598	AAAAC	75	-0.58777	0.0546691	6.34492e-22	8.69052e-06	30	SNP_5630800	5630800	0	0.574833	0.0477225	1.97977e-27
ENSSSCG00000010814	ESRRG	chr10	STR_6965325	6965325	CTTT	102	0.431104	0.065118	3.49468e-10	0.000407721	138	SNP_6963310	6963310	0	0.434465	0.0525292	4.65899e-15
ENSSSCG00000027207	GPATCH2	chr10	STR_7291927	7291927	A	144	0.355165	0.0763264	7.12607e-06	0.000585891	137	SNP_7801518	7801518	0	-0.398762	0.0534837	1.00794e-12
ENSSSCG00000010817	LYPLAL1	chr10	STR_8943866	8943866	AAG	90	-0.530841	0.0593349	2.25905e-16	6.65751e-08	258	SNP_9019082	9019082	0	0.597371	0.0467716	5.1317e-30
ENSSSCG00000010822	BPNT1	chr10	STR_9131375	9131375	AC	132	0.450126	0.0701579	1.47394e-09	0.000363823	135	SNP_9102824	9102824	0	-0.488717	0.0508819	3.55118e-19
ENSSSCG00000010823	IARS2	chr10	STR_9686165	9686165	CGGGG	121	0.448241	0.0679629	4.95968e-10	1.56058e-05	238	SNP_9660715	9660715	0	0.514989	0.0499927	1.89366e-21
ENSSSCG00000027882	C1orf115	chr10	STR_10480975	10480975	GTTT	136	0.373602	0.073795	1.13847e-06	0.000750943	85	SNP_10118492	10118492	0	-0.410198	0.0531887	1.92926e-13
ENSSSCG00000010826	MARC2	chr10	STR_10157509	10157509	ACAGCC	71	-0.546406	0.0560845	6.50633e-19	7.39458e-15	421	SNP_10157685	10157685	0	0.689723	0.0422288	4.01093e-43
ENSSSCG00000010829	MARC1	chr10	STR_10988610	10988610	CT	118	-0.388303	0.0694631	8.51916e-08	0.000130238	353	SNP_10187638	10187638	0	0.473104	0.0513814	6.47713e-18
ENSSSCG00000037997	#N/A	chr10	STR_11810567	11810567	AAAC	115	-0.534304	0.0631801	9.45199e-15	3.27478e-05	486	SNP_10934623	10934623	0	0.523391	0.049695	3.22007e-22
ENSSSCG00000010833	TAF1A	chr10	STR_10988610	10988610	CT	118	0.419612	0.0684207	5.53481e-09	0.00304552	74	SNP_11326453	11326453	0	-0.3521	0.0545864	4.58041e-10
ENSSSCG00000035197	protein_coding	chr10	STR_10356027	10356027	AAAC	115	0.330073	0.0705545	5.6859e-06	3.60451e-05	1483	SNP_11136270	11136270	0	0.410789	0.0531732	1.76837e-13
ENSSSCG00000010834	MIA3	chr10	STR_11393626	11393626	AAAT	82	-0.429792	0.0620133	4.95345e-11	0.0261379	3	SNP_10988794	10988794	0	0.391323	0.0536703	2.85695e-12
ENSSSCG00000010836	BROX	chr10	STR_11614882	11614882	T	111	-0.373196	0.0685814	1.678e-07	0.000216734	345	SNP_11285435	11285435	0	-0.44503	0.0522275	8.37154e-16
ENSSSCG00000034164	protein_coding	chr10	STR_11024025	11024025	GT	74	0.346413	0.0632455	1.17567e-07	4.88282e-05	102	SNP_11762200	11762200	0	-0.460877	0.051758	5.68667e-17
ENSSSCG00000031212	CHML	chr10	STR_12253442	12253442	A	104	-0.439912	0.0651507	1.7215e-10	1.02886e-08	431	SNP_11906295	11906295	0	0.533168	0.0493403	3.84801e-23
ENSSSCG00000010840	RGS7	chr10	STR_12253442	12253442	A	104	-0.515613	0.0621604	1.96241e-14	2.83252e-09	313	SNP_12334799	12334799	0	-0.553015	0.0485916	4.14299e-25
ENSSSCG00000025686	KMO	chr10	STR_12525280	12525280	GT	147	0.600406	0.0659577	5.80715e-16	0.973968	1	SNP_12471226	12471226	0	-0.561016	0.0482786	6.11074e-26
ENSSSCG00000024484	DEGS1	chr10	STR_12533300	12533300	GTTT	52	-0.474235	0.0565941	4.3652e-15	0.00619396	34	SNP_12471043	12471043	0	0.511558	0.0501124	3.8497e-21
ENSSSCG00000034972	CNIH3	chr10	STR_12706709	12706709	ACAGCC	72	0.559783	0.0556146	7.13306e-20	3.4335e-05	22	SNP_12831187	12831187	0	-0.622182	0.0456581	4.13405e-33
ENSSSCG00000031664	protein_coding	chr10	STR_14217975	14217975	CTGTGG	33	0.286391	0.0593057	2.33958e-06	0.00131519	164	SNP_13729975	13729975	0	-0.333973	0.0549725	3.82458e-09
ENSSSCG00000010853	EPHX1	chr10	STR_13046961	13046961	CTTT	166	-0.499913	0.076551	1.40028e-09	0.0117686	31	SNP_13296962	13296962	0	-0.360411	0.0544016	1.65284e-10
ENSSSCG00000010854	TMEM63A	chr10	STR_13046961	13046961	CTTT	166	-0.449062	0.078975	8.37436e-08	0.0440366	1	SNP_13228188	13228188	0	-0.320026	0.055254	1.78731e-08
ENSSSCG00000010855	protein_coding	chr10	STR_14367113	14367113	GT	19	-0.277807	0.0579286	2.65993e-06	1.73014e-05	1125	SNP_13118997	13118997	0	0.398298	0.0534955	1.07635e-12
ENSSSCG00000010858	SDE2	chr10	STR_14523179	14523179	AC	125	-0.568096	0.0633048	5.33288e-16	1.31942e-10	297	SNP_13903913	13903913	0	0.584943	0.0473028	1.4498e-28
ENSSSCG00000023660	PARP1	chr10	STR_13894139	13894139	ATTT	107	-0.328737	0.069063	3.86693e-06	0.000353617	361	SNP_13417058	13417058	0	-0.336953	0.0549106	2.72338e-09
ENSSSCG00000024288	STUM	chr10	STR_14401638	14401638	T	111	0.37229	0.0686083	1.80695e-07	0.00212135	74	SNP_14709172	14709172	0	0.359072	0.0544317	1.95172e-10
ENSSSCG00000010860	PSEN2	chr10	STR_14526552	14526552	CCTT/CTTT	24	-0.515193	0.0521599	7.6652e-20	9.86956e-14	306	SNP_14540903	14540903	0	-0.633066	0.0451463	1.4785e-34
ENSSSCG00000010862	CDC42BPA	chr10	STR_14638459	14638459	GT	47	0.350025	0.0596034	1.37822e-08	0.00114055	24	SNP_15429234	15429234	0	-0.371867	0.0541387	3.86162e-11
ENSSSCG00000010866	SCCPDH	chr10	STR_14638459	14638459	GT	47	-0.546192	0.053299	9.15222e-21	1.8655e-06	27	SNP_15119103	15119103	0	0.601091	0.0466091	1.83429e-30
ENSSSCG00000031683	#N/A	chr10	STR_14638459	14638459	GT	47	-0.305593	0.0605846	8.83246e-07	0.000187761	694	SNP_15280234	15280234	0	-0.347991	0.054676	7.49938e-10
ENSSSCG00000035213	ZBTB18	chr10	STR_17283111	17283111	ATGT	158	-0.361277	0.0799577	1.34039e-05	0.0250492	2	SNP_17218364	17218364	0	0.281397	0.0559645	8.62596e-07
ENSSSCG00000010874	ADSS	chr10	STR_17207128	17207128	T	159	0.478731	0.0755629	3.27334e-09	0.0181795	19	SNP_17221201	17221201	0	-0.476948	0.0512603	3.21253e-18
ENSSSCG00000035850	CATSPERE	chr10	STR_16343318	16343318	GTTT	36	0.421975	0.0564429	1.19457e-12	1.96816e-06	257	SNP_17269319	17269319	0	-0.498103	0.0505713	5.76383e-20
ENSSSCG00000039618	protein_coding	chr10	STR_17843858	17843858	AAAAAT	86	0.349781	0.0649576	1.95181e-07	0.000761601	166	SNP_17926471	17926471	0	-0.382187	0.0538937	9.91322e-12
ENSSSCG00000010878	EFCAB2	chr10	STR_18422184	18422184	CTGTGG	50	-0.316948	0.0607178	3.82783e-07	4.87421e-05	327	SNP_17574857	17574857	0	-0.436694	0.0524663	3.25942e-15
ENSSSCG00000022034	SMYD3	chr10	STR_19067946	19067946	AAAAT	87	0.33566	0.0654724	6.7517e-07	0.0102666	3	SNP_18917380	18917380	0	0.327931	0.0550961	7.53036e-09
ENSSSCG00000023775	TFB2M	chr10	STR_18897823	18897823	AAAT	97	-0.326238	0.067349	2.5705e-06	0.00226243	148	SNP_19030924	19030924	0	0.324639	0.0551624	1.08251e-08
ENSSSCG00000010882	CNST	chr10	STR_18912234	18912234	ATTT	68	0.365146	0.0619259	1.34187e-08	0.00112341	130	SNP_19119474	19119474	0	-0.407545	0.053258	2.84714e-13
ENSSSCG00000034817	protein_coding	chr10	STR_19679109	19679109	AAAG	74	0.664927	0.0503565	1.0563e-29	0.994162	1	SNP_19400161	19400161	0	0.615841	0.0459496	2.71218e-32
ENSSSCG00000010885	#N/A	chr10	STR_19730716	19730716	AAAAT	108	0.637504	0.0564919	7.8154e-23	0.773975	1	SNP_19004727	19004727	0	0.614438	0.0460134	4.08859e-32
ENSSSCG00000011176	SUSD4	chr10	STR_19062604	19062604	AAAT	119	0.587628	0.0611646	8.11905e-18	0.00625038	9	SNP_19774786	19774786	0	0.598679	0.0467146	3.5796e-30
ENSSSCG00000029411	CAPN2	chr10	STR_19866938	19866938	AC	96	0.341637	0.0667909	7.38428e-07	0.0020738	69	SNP_19824880	19824880	0	-0.370832	0.0541629	4.41408e-11
ENSSSCG00000032380	C1orf53	chr10	STR_20699680	20699680	T	84	0.381583	0.0637851	9.36593e-09	2.19267e-05	427	SNP_21448644	21448644	0	-0.449271	0.0521039	4.13191e-16
ENSSSCG00000036270	ATP6V1G3	chr10	STR_21904212	21904212	ATCT	73	-0.418986	0.0610782	6.83181e-11	5.40554e-07	497	SNP_21399853	21399853	0	-0.541848	0.0490176	5.50217e-24
ENSSSCG00000021706	KIF21B	chr10	STR_23546264	23546264	G	141	-0.381839	0.0747195	9.4656e-07	4.81163e-05	224	SNP_23642500	23642500	0	-0.461804	0.0517298	4.8377e-17
ENSSSCG00000027928	TMEM9	chr10	STR_23090698	23090698	ATTTT	92	-0.455518	0.0626361	7.61296e-12	0.0514489	1	SNP_23600287	23600287	0	0.45041	0.0520704	3.41222e-16
ENSSSCG00000021624	LAD1	chr10	STR_23921736	23921736	GTTTTT	117	-0.394189	0.0690785	4.77093e-08	5.80706e-06	730	SNP_23825123	23825123	0	0.43768	0.0524384	2.78088e-15
ENSSSCG00000024061	TNNI1	chr10	STR_23903998	23903998	T	90	-0.303305	0.0667159	9.35383e-06	0.00134236	225	SNP_23938362	23938362	0	0.364177	0.0543163	1.03133e-10
ENSSSCG00000029359	PHLDA3	chr10	STR_24497773	24497773	T	56	-0.300897	0.0618164	2.05813e-06	0.00492996	45	SNP_23620994	23620994	0	-0.322146	0.0552121	1.42086e-08
ENSSSCG00000020976	CSRP1	chr10	STR_24258769	24258769	CTTT	88	0.392039	0.0640959	4.73822e-09	1.9342e-07	286	SNP_23935125	23935125	0	0.500449	0.0504925	3.62634e-20
ENSSSCG00000010915	NAV1	chr10	STR_24836332	24836332	CTTT	32	0.329523	0.0583296	4.19127e-08	0.000174181	677	SNP_24431230	24431230	0	0.369616	0.0541911	5.16163e-11
ENSSSCG00000031981	SHISA4	chr10	STR_23876215	23876215	AAAC	66	-0.29107	0.0633591	7.19623e-06	2.19178e-05	551	SNP_24178317	24178317	0	0.392337	0.0536451	2.48229e-12
ENSSSCG00000034151	RNPEP	chr10	STR_23945672	23945672	AATT	89	-0.433431	0.0629416	6.87102e-11	0.0148472	13	SNP_24449086	24449086	0	0.40828	0.0532389	2.55736e-13
ENSSSCG00000036967	ARL8A	chr10	STR_24324266	24324266	CCT	142	-0.492268	0.0706023	8.91842e-11	0.104444	1	SNP_24320883	24320883	0	-0.471915	0.0514185	8.03086e-18
ENSSSCG00000010925	PPP1R12B	chr10	STR_24476354	24476354	CTGTGG	57	-0.290986	0.0621461	4.77765e-06	0.00132256	32	SNP_24570825	24570825	0	0.311568	0.0554182	4.38468e-08
ENSSSCG00000010926	SYT2	chr10	STR_24550755	24550755	T	93	0.52876	0.0598677	5.10637e-16	0.000143417	95	SNP_24682230	24682230	0	-0.554422	0.048537	2.96959e-25
ENSSSCG00000022787	RABIF	chr10	STR_25473839	25473839	GTT	92	-0.35938	0.0656591	1.29988e-07	0.000724336	128	SNP_24471794	24471794	0	0.42644	0.0527524	1.65008e-14
ENSSSCG00000010931	protein_coding	chr10	STR_24526913	24526913	A	96	0.306294	0.0676512	1.029e-05	#N/A	#N/A	SNP_24567702	24567702	0	0.19272	0.0572279	0.000859293
ENSSSCG00000032301	#N/A	chr10	STR_24917242	24917242	ACAGCC	75	-0.43841	0.0607336	8.53176e-12	0.00433113	82	SNP_24877139	24877139	0	0.494144	0.0507033	1.24954e-19
ENSSSCG00000011171	CTSV	chr10	STR_25351074	25351074	AAAAT	135	-0.442344	0.0711245	4.23086e-09	0.812881	1	SNP_25696300	25696300	0	0.316979	0.0553137	2.47743e-08
ENSSSCG00000011167	ZNF782	chr10	STR_25641069	25641069	A	81	-0.501817	0.059267	4.09739e-15	0.00304359	104	SNP_25274122	25274122	0	-0.505337	0.0503266	1.36546e-20
ENSSSCG00000011169	PRXL2C	chr10	STR_25422979	25422979	AAAAT	95	0.547326	0.0593276	4.196e-17	2.91977e-06	85	SNP_25422381	25422381	0	0.616277	0.0459296	2.38584e-32
ENSSSCG00000027557	CDC14B	chr10	STR_24497773	24497773	T	56	0.345741	0.0608229	3.82496e-08	0.000431681	433	SNP_25295326	25295326	0	0.379233	0.0539647	1.47029e-11
ENSSSCG00000028981	ZNF367	chr10	STR_25494793	25494793	GTTT	104	-0.435567	0.0653042	2.7175e-10	1.51903e-15	304	SNP_25840224	25840224	0	0.666347	0.0434867	2.32125e-39
ENSSSCG00000010941	protein_coding	chr10	STR_26579844	26579844	ATTTTC	99	0.338415	0.0673862	1.15076e-06	0.000284682	71	SNP_26101959	26101959	0	-0.383675	0.0538578	8.11643e-12
ENSSSCG00000010943	C9orf3	chr10	STR_26952411	26952411	A	148	0.58724	0.0669875	4.34128e-15	0.000542578	7	SNP_26901592	26901592	0	0.588723	0.0471431	5.32867e-29
ENSSSCG00000010947	FBP2	chr10	STR_27644573	27644573	AAAT	104	0.559295	0.0601397	3.40242e-17	7.51116e-06	11	SNP_27650437	27650437	0	-0.618595	0.0458235	1.20443e-32
ENSSSCG00000010948	CTSL	chr10	STR_28194723	28194723	AAAT	115	-0.491781	0.0650806	2.061e-12	3.23647e-05	93	SNP_27666418	27666418	0	-0.540543	0.0490666	7.39827e-24
ENSSSCG00000010949	DAPK1	chr10	STR_28516184	28516184	GT	146	-0.384667	0.0758747	1.17324e-06	0.00146459	81	SNP_27960659	27960659	0	0.385948	0.0538025	5.96778e-12
ENSSSCG00000038150	#N/A	chr10	STR_28337977	28337977	T	118	-0.426786	0.0681682	2.84107e-09	0.0721282	1	SNP_29008722	29008722	0	0.380899	0.0539247	1.17776e-11
ENSSSCG00000010954	protein_coding	chr10	STR_29011142	29011142	AAAAAT	74	0.449143	0.0602371	2.02749e-12	0.00397055	24	SNP_29877845	29877845	0	0.489906	0.050843	2.82948e-19
ENSSSCG00000010955	GOLM1	chr10	STR_29398340	29398340	ATTT	103	0.52535	0.061568	4.36645e-15	7.89629e-09	59	SNP_29181316	29181316	0	0.648835	0.0443783	9.29868e-37
ENSSSCG00000010960	SLC28A3	chr10	STR_30779994	30779994	T	84	0.349472	0.0646555	1.75137e-07	0.110687	3	SNP_30805848	30805848	0	-0.361223	0.0543833	1.49386e-10
ENSSSCG00000039950	RMI1	chr10	STR_31284629	31284629	AAAAT	33	-0.331891	0.0583899	3.51137e-08	0.000654093	599	SNP_31396883	31396883	0	0.358546	0.0544435	2.08307e-10
ENSSSCG00000034203	C9orf64	chr10	STR_31448713	31448713	ACAGCC	54	0.364037	0.0601206	5.37215e-09	0.000129235	132	SNP_31011792	31011792	0	0.423317	0.0528379	2.67531e-14
ENSSSCG00000021005	UBQLN1	chr10	STR_31138207	31138207	CTTT	70	-0.294877	0.0638444	6.51155e-06	0.00106681	178	SNP_31534416	31534416	0	-0.363045	0.054342	1.18909e-10
ENSSSCG00000035132	IDNK	chr10	STR_31633729	31633729	A	58	0.634282	0.0503246	3.41888e-28	4.84484e-07	208	SNP_30990530	30990530	0	0.695003	0.0419333	5.05147e-44
ENSSSCG00000010962	FRMD3	chr10	STR_30866605	30866605	GGTT	58	0.297742	0.0621422	2.9305e-06	0.0012362	167	SNP_31027677	31027677	0	-0.31042	0.0554401	4.94209e-08
ENSSSCG00000038162	CCL21	chr10	STR_32123980	32123980	AC	62	-0.418493	0.0596276	2.44927e-11	0.00223205	65	SNP_32120700	32120700	0	0.437062	0.0524559	3.07218e-15
ENSSSCG00000010966	CCL19	chr10	STR_31964898	31964898	GTTT	112	0.492614	0.0645071	1.22103e-12	1.12188e-06	143	SNP_32104618	32104618	0	-0.559678	0.0483313	8.44567e-26
ENSSSCG00000010968	protein_coding	chr10	STR_31986801	31986801	AG	107	0.380582	0.0676242	6.5864e-08	0.00367963	53	SNP_32232373	32232373	0	-0.477836	0.0512322	2.72872e-18
ENSSSCG00000010974	CNTFR	chr10	STR_31788201	31788201	GGGTGT	133	0.342233	0.0740521	7.76787e-06	0.913564	1	SNP_32168601	32168601	0	0.234702	0.0566921	4.54285e-05
ENSSSCG00000010972	DCTN3	chr10	STR_31302921	31302921	CTGTGG	125	0.334264	0.0724984	7.88766e-06	#N/A	#N/A	SNP_31445115	31445115	0	0.214071	0.0569692	0.000206818
ENSSSCG00000033196	MYORG	chr10	STR_31448713	31448713	ACAGCC	54	-0.349563	0.0604775	2.30994e-08	0.000880629	331	SNP_32387482	32387482	0	-0.363131	0.0543401	1.17642e-10
ENSSSCG00000010981	NUDT2	chr10	STR_32313116	32313116	AAAAT	62	0.479721	0.0576055	7.17756e-15	1.77695e-05	200	SNP_32488987	32488987	0	-0.567645	0.0480143	1.20291e-26
ENSSSCG00000034725	UBE2R2	chr10	STR_34014306	34014306	CT	52	-0.269996	0.0618951	1.90725e-05	0.237873	2	SNP_33904966	33904966	0	-0.241137	0.0566002	2.75099e-05
ENSSSCG00000040513	AQP3	chr10	STR_33257211	33257211	AAAT	36	-0.262149	0.06008	1.85404e-05	0.000175368	114	SNP_33043784	33043784	0	-0.344029	0.0547612	1.19841e-09
ENSSSCG00000010992	protein_coding	chr10	STR_32726172	32726172	ATTT	54	0.635737	0.0498263	8.33487e-29	4.23119e-05	610	SNP_33363853	33363853	0	-0.656855	0.0439751	6.28043e-38
ENSSSCG00000010994	NFX1	chr10	STR_32168999	32168999	CTTT	120	-0.396182	0.0696065	5.24284e-08	0.00151055	133	SNP_33093699	33093699	0	0.344873	0.0547431	1.08504e-09
ENSSSCG00000010996	BAG1	chr10	STR_32719928	32719928	AAAC	70	0.580773	0.054392	8.83769e-22	0.00166571	70	SNP_33143523	33143523	0	-0.568735	0.0479704	9.17519e-27
ENSSSCG00000010999	SMU1	chr10	STR_33586967	33586967	T	90	0.606606	0.0556613	4.31855e-22	7.57354e-12	226	SNP_33590925	33590925	0	0.674771	0.0430426	1.12139e-40
ENSSSCG00000023807	ACO1	chr10	STR_33961870	33961870	CTTTTT	103	-0.369199	0.0672454	1.26651e-07	0.0115446	10	SNP_34476588	34476588	0	0.467976	0.0515408	1.628e-17
ENSSSCG00000038811	MOB3B	chr10	STR_38172216	38172216	T	65	0.51193	0.0567661	7.84881e-17	3.17491e-07	896	SNP_38602462	38602462	0	0.583073	0.0473813	2.36771e-28
ENSSSCG00000026552	MFSD14B	chr10	STR_38419869	38419869	AAAT	88	-0.370908	0.0647035	3.48649e-08	0.000228114	356	SNP_39570065	39570065	0	-0.390635	0.0536873	3.14154e-12
ENSSSCG00000036524	#N/A	chr10	STR_38332969	38332969	GTTT	102	0.324926	0.0682529	3.79156e-06	0.000271497	1197	SNP_38962637	38962637	0	-0.348114	0.0546733	7.39035e-10
ENSSSCG00000028655	RAB18	chr10	STR_38999684	38999684	GGTT	120	0.373175	0.0703334	3.37995e-07	0.00774522	6	SNP_39118270	39118270	0	0.382243	0.0538924	9.8396e-12
ENSSSCG00000040101	protein_coding	chr10	STR_40054099	40054099	GT	63	0.453385	0.0586442	3.26192e-13	1.5957e-15	95	SNP_39878356	39878356	0	0.635303	0.0450393	7.33264e-35
ENSSSCG00000011020	JCAD	chr10	STR_40871695	40871695	AAAC	72	-0.323291	0.0635115	7.61699e-07	0.0630354	3	SNP_40870644	40870644	0	0.307503	0.0554953	6.68301e-08
ENSSSCG00000011026	ARHGAP12	chr10	STR_42573133	42573133	ACAGCC	79	0.445258	0.0610659	5.7914e-12	0.00104128	288	SNP_41968993	41968993	0	-0.432396	0.0525873	6.47649e-15
ENSSSCG00000011027	KIF5B	chr10	STR_42686585	42686585	ACAG	100	0.464017	0.0635986	7.39337e-12	0.00459291	71	SNP_42648800	42648800	0	-0.440986	0.0523441	1.62637e-15
ENSSSCG00000035291	protein_coding	chr10	STR_42300749	42300749	AC	139	0.423956	0.0727462	3.14931e-08	0.00339717	60	SNP_43078065	43078065	0	-0.461687	0.0517334	4.93779e-17
ENSSSCG00000021309	TRDMT1	chr10	STR_44044340	44044340	CTTT/CCTT	119	0.484909	0.0661109	7.94424e-12	3.72193e-07	1173	SNP_43192663	43192663	0	-0.554594	0.0485303	2.85143e-25
ENSSSCG00000011041	NSUN6	chr10	STR_44685863	44685863	ATTG	131	0.614267	0.061807	1.71783e-18	0.0773454	5	SNP_45089087	45089087	0	0.583788	0.0473513	1.9638e-28
ENSSSCG00000011042	RSU1	chr10	STR_44640151	44640151	AAAT	67	-0.485381	0.0580295	6.14675e-15	4.79821e-11	2276	SNP_45285613	45285613	0	-0.599787	0.0466663	2.63496e-30
ENSSSCG00000011045	MINDY3	chr10	STR_45595695	45595695	AAAC	75	0.345839	0.063404	1.32174e-07	9.63112e-08	334	SNP_45994547	45994547	0	-0.523716	0.0496834	3.00389e-22
ENSSSCG00000011047	FAM171A1	chr10	STR_46660984	46660984	CTTTT	114	0.339764	0.0701015	2.69968e-06	0.000563995	90	SNP_46834065	46834065	0	0.320391	0.0552468	1.71829e-08
ENSSSCG00000038184	ACBD7	chr10	STR_47226382	47226382	ATTT	140	0.413479	0.0733713	8.10122e-08	0.0152474	5	SNP_46705223	46705223	0	0.359059	0.054432	1.95478e-10
ENSSSCG00000011053	CDNF	chr10	STR_47400208	47400208	GT	91	-0.38857	0.0646709	8.54681e-09	0.0932571	3	SNP_46842209	46842209	0	0.322302	0.055209	1.397e-08
ENSSSCG00000011056	FRMD4A	chr10	STR_48430084	48430084	A	96	-0.337823	0.0668889	9.97229e-07	0.000721358	553	SNP_48027425	48027425	0	0.347577	0.0546849	7.87787e-10
ENSSSCG00000026354	protein_coding	chr10	STR_47713834	47713834	AC	48	-0.416991	0.05795	7.48433e-12	2.5602e-06	1319	SNP_47734466	47734466	0	-0.482373	0.0510874	1.17644e-18
ENSSSCG00000031659	protein_coding	chr10	STR_48966719	48966719	ATTT	78	-0.307316	0.0647487	3.76847e-06	0.00148286	119	SNP_48990243	48990243	0	-0.295448	0.0557177	2.24747e-07
ENSSSCG00000039244	PHYH	chr10	STR_48404871	48404871	CTTT	74	-0.406774	0.0615901	2.95401e-10	0.012119	11	SNP_48401251	48401251	0	-0.443083	0.0522838	1.15377e-15
ENSSSCG00000023247	OPTN	chr10	STR_49377859	49377859	AGC	36	-0.442794	0.0558213	6.55127e-14	0.000142324	301	SNP_48522268	48522268	0	-0.481986	0.0510998	1.26463e-18
ENSSSCG00000011068	protein_coding	chr10	STR_48282097	48282097	AAT	100	-0.36534	0.0668329	1.40043e-07	1.33826e-05	464	SNP_48924608	48924608	0	-0.39767	0.0535114	1.17643e-12
ENSSSCG00000011066	YME1L1	chr10	STR_48849709	48849709	AAAC	81	0.482425	0.0600182	6.22501e-14	1.61952e-09	97	SNP_48835233	48835233	0	0.590992	0.0470464	2.90332e-29
ENSSSCG00000030156	APBB1IP	chr10	STR_48966719	48966719	ATTT	78	-0.495868	0.059087	6.25431e-15	0.000241349	936	SNP_49191684	49191684	0	0.514741	0.0500014	1.99385e-21
ENSSSCG00000031978	#N/A	chr10	STR_49377859	49377859	AGC	36	0.34296	0.0584814	1.37467e-08	0.00253249	26	SNP_49348480	49348480	0	0.349	0.0546541	6.64882e-10
ENSSSCG00000032929	ENKUR	chr10	STR_50312877	50312877	CTTT	153	0.359378	0.078589	1.04333e-05	1.84539e-06	525	SNP_50332671	50332671	0	-0.495414	0.0506611	9.75885e-20
ENSSSCG00000011075	KIAA1217	chr10	STR_50832331	50832331	A	45	-0.487795	0.0553215	2.07562e-16	0.00012285	38	SNP_50767346	50767346	0	0.555407	0.0484987	2.35043e-25
ENSSSCG00000011077	protein_coding	chr10	STR_52298983	52298983	CTGTGG	61	-0.626002	0.0510878	5.66643e-27	2.44191e-09	230	SNP_51890349	51890349	0	-0.698681	0.0417249	1.16135e-44
ENSSSCG00000011079	PIP4K2A	chr10	STR_52827632	52827632	A	84	0.360504	0.0643664	6.63879e-08	0.0100021	21	SNP_53023713	53023713	0	-0.299749	0.0556395	1.46727e-07
ENSSSCG00000026001	DNAJC1	chr10	STR_53322557	53322557	CCG	68	-0.530755	0.0563765	5.71818e-18	0.000898389	373	SNP_53204497	53204497	0	-0.557104	0.0484324	1.56778e-25
ENSSSCG00000032444	PLXDC2	chr10	STR_54424520	54424520	CTCTT	93	0.346746	0.0661585	4.02051e-07	6.42533e-05	481	SNP_54464077	54464077	0	0.448936	0.0521137	4.37069e-16
ENSSSCG00000011101	ITGB1	chr10	STR_55399720	55399720	CTTTTG	85	-0.538033	0.0583062	3.12863e-17	2.45926e-10	751	SNP_56105020	56105020	0	0.634044	0.0450996	1.08868e-34
ENSSSCG00000011102	NRP1	chr10	STR_56391322	56391322	AG	114	0.397464	0.0683952	2.76441e-08	0.000865668	172	SNP_56489370	56489370	0	0.396499	0.0535409	1.38749e-12
ENSSSCG00000011103	PARD3	chr10	STR_56994285	56994285	A	48	-0.287489	0.0610661	4.184e-06	0.000186016	201	SNP_57733825	57733825	0	0.363614	0.0543291	1.10707e-10
ENSSSCG00000024021	protein_coding	chr10	STR_57793204	57793204	AAAAAC	127	0.469078	0.0683407	1.25403e-10	0.00718839	10	SNP_57645122	57645122	0	-0.436773	0.0524641	3.21825e-15
ENSSSCG00000036044	protein_coding	chr10	STR_58187897	58187897	ATTTT	68	-0.288596	0.0636887	9.4962e-06	0.00438531	44	SNP_58046983	58046983	0	-0.322944	0.0551962	1.30284e-08
ENSSSCG00000011111	CAMK1D	chr10	STR_60153507	60153507	GTTT	103	-0.323185	0.0684745	4.55529e-06	0.000426765	151	SNP_60189388	60189388	0	-0.41049	0.0531811	1.84823e-13
ENSSSCG00000011119	ECHDC3	chr10	STR_59370471	59370471	AAAC	66	-0.43873	0.0595125	3.07555e-12	1.86654e-07	56	SNP_60118973	60118973	0	-0.494262	0.0506994	1.22132e-19
ENSSSCG00000022247	PROSER2	chr10	STR_60175228	60175228	CTGTGG	131	-0.391511	0.0720735	1.99388e-07	0.000332578	144	SNP_59621777	59621777	0	0.400195	0.0534473	8.22097e-13
ENSSSCG00000011112	CDC123	chr10	STR_60581802	60581802	A	124	-0.413574	0.0698299	1.71102e-08	0.0536949	1	SNP_60649936	60649936	0	-0.410973	0.0531684	1.72081e-13
ENSSSCG00000011113	NUDT5	chr10	STR_59610487	59610487	T	154	-0.377416	0.078265	3.65503e-06	1.79263e-07	306	SNP_59770502	59770502	0	-0.421217	0.052895	3.69165e-14
ENSSSCG00000039539	DHTKD1	chr10	STR_59836971	59836971	ATT	97	0.459893	0.0632656	8.29093e-12	0.000250967	523	SNP_59732396	59732396	0	0.460456	0.0517707	6.11865e-17
ENSSSCG00000011125	GATA3	chr10	STR_64316704	64316704	AAAAC	104	0.325491	0.0685971	4.08999e-06	0.0831383	5	SNP_64107757	64107757	0	0.260709	0.0563043	5.48654e-06
ENSSSCG00000011127	TAF3	chr10	STR_63575132	63575132	AAAAAC	72	-0.290226	0.0642268	1.01103e-05	0.016504	10	SNP_63569144	63569144	0	0.274078	0.0560879	1.68918e-06
ENSSSCG00000034086	ATP5F1C	chr10	STR_63575132	63575132	AAAAAC	72	-0.38773	0.0618654	1.88766e-09	2.21818e-07	340	SNP_63583395	63583395	0	0.530944	0.0494218	6.27639e-23
ENSSSCG00000011128	ITIH2	chr10	STR_63624413	63624413	ATTGT	73	0.288921	0.0643985	1.16458e-05	5.43326e-05	1313	SNP_63774620	63774620	0	-0.380012	0.053946	1.32561e-11
ENSSSCG00000011129	ITIH5	chr10	STR_63976788	63976788	ATCTGT	90	-0.388077	0.0645268	8.23689e-09	2.85905e-09	1453	SNP_63736193	63736193	0	-0.549619	0.0487224	9.19102e-25
ENSSSCG00000024480	SFMBT2	chr10	STR_63800158	63800158	CTGTGG	100	0.306521	0.0683398	1.24538e-05	1.27116e-06	430	SNP_63986836	63986836	0	-0.453118	0.0519905	2.15913e-16
ENSSSCG00000011134	RBM17	chr10	STR_65827884	65827884	AAAAC	108	-0.428891	0.0662373	8.20976e-10	0.128853	1	SNP_65075901	65075901	0	0.381906	0.0539005	1.02939e-11
ENSSSCG00000030030	FBH1	chr10	STR_64874285	64874285	CTGTGG	62	0.407322	0.0599601	9.13086e-11	3.52037e-05	312	SNP_64932551	64932551	0	0.497877	0.0505789	6.02628e-20
ENSSSCG00000011145	ASB13	chr10	STR_64811140	64811140	CT	88	0.318665	0.0660411	2.71835e-06	6.78307e-05	262	SNP_65303563	65303563	0	-0.4073	0.0532644	2.9511e-13
ENSSSCG00000028822	UCN3	chr10	STR_65781824	65781824	ATTT	88	0.523052	0.0593826	5.28051e-16	1.93914e-05	24	SNP_65796940	65796940	0	0.568702	0.0479717	9.25204e-27
ENSSSCG00000011147	protein_coding	chr10	STR_64672302	64672302	ACAGCC	54	-0.403405	0.0590644	6.92425e-11	7.64477e-11	366	SNP_65584170	65584170	0	-0.599526	0.0466777	2.83222e-30
ENSSSCG00000036941	AKR1E2	chr10	STR_65663740	65663740	A	61	-0.430209	0.0591398	5.26275e-12	4.08984e-07	61	SNP_65675163	65675163	0	0.536867	0.0492037	1.69155e-23
ENSSSCG00000039612	protein_coding	chr10	STR_65365222	65365222	CG	60	0.303695	0.0622845	1.99996e-06	0.000296945	422	SNP_65612058	65612058	0	0.381036	0.0539215	1.1565e-11
ENSSSCG00000011157	PITRM1	chr10	STR_66966782	66966782	GT	59	0.49806	0.0565662	2.91455e-16	2.23939e-07	25	SNP_67016038	67016038	0	0.580986	0.0474684	4.07729e-28
ENSSSCG00000011158	PFKP	chr10	STR_66489270	66489270	GTTTT	112	-0.386502	0.0683646	5.98926e-08	6.2902e-07	103	SNP_66416880	66416880	0	-0.468818	0.0515148	1.4008e-17
ENSSSCG00000040837	#N/A	chr10	STR_68457144	68457144	T	101	-0.311331	0.0684042	9.41658e-06	6.65879e-05	404	SNP_67672160	67672160	0	0.395187	0.0535739	1.66833e-12
ENSSSCG00000011163	DIP2C	chr10	STR_68511253	68511253	AAAT	44	0.381814	0.058454	3.60755e-10	2.93318e-06	1338	SNP_68582963	68582963	0	-0.497289	0.0505986	6.76399e-20
ENSSSCG00000010839	protein_coding	chr10	STR_11024025	11024025	GT	74	0.285385	0.0646162	1.57248e-05	4.09117e-06	219	SNP_11727640	11727640	0	0.34706	0.0546961	8.37765e-10
ENSSSCG00000034746	CAPN8	chr10	STR_20445820	20445820	GTTTT	66	0.344552	0.0621714	8.23031e-08	0.000420642	61	SNP_20295174	20295174	0	0.389376	0.0537184	3.73645e-12
ENSSSCG00000024784	CACNA1S	chr10	STR_24116188	24116188	AAT	51	0.308482	0.0610214	8.4602e-07	1.39167e-08	912	SNP_23555921	23555921	0	-0.504251	0.0503637	1.6987e-20
ENSSSCG00000033654	FANCC	chr10	STR_26677431	26677431	ATTT	86	0.403478	0.0634431	1.26197e-09	0.00839244	26	SNP_26791696	26791696	0	0.396097	0.053551	1.46817e-12
ENSSSCG00000010959	NTRK2	chr10	STR_30449800	30449800	AAAAT	107	0.386117	0.0674562	4.08107e-08	0.000668678	619	SNP_30781489	30781489	0	0.370447	0.0541718	4.63857e-11
ENSSSCG00000040707	protein_coding	chr10	STR_32480808	32480808	GTTT	71	0.570461	0.055	8.01692e-21	3.8546e-16	118	SNP_31992751	31992751	0	0.694343	0.0419705	6.55937e-44
ENSSSCG00000029783	MKX	chr10	STR_39826663	39826663	GTTTTT	89	0.415921	0.0635153	4.59046e-10	0.00185744	102	SNP_39059234	39059234	0	0.457572	0.0518576	1.00795e-16
ENSSSCG00000039308	protein_coding	chr10	STR_42779256	42779256	AT	149	0.449532	0.0741815	1.11905e-08	0.00475496	35	SNP_42765192	42765192	0	0.393672	0.0536118	2.06159e-12
ENSSSCG00000011046	ITGA8	chr10	STR_46832579	46832579	CTTTT	91	0.321621	0.0664571	2.57253e-06	0.00553591	40	SNP_46020409	46020409	0	0.343811	0.0547659	1.22944e-09
ENSSSCG00000025759	protein_coding	chr10	STR_46980191	46980191	GTTT	80	-0.422849	0.0619466	8.85584e-11	1.22342e-05	348	SNP_46805635	46805635	0	0.482717	0.0510763	1.10301e-18
ENSSSCG00000034119	MEIG1	chr10	STR_46803597	46803597	AC	88	-0.37847	0.0644905	1.73481e-08	0.00144055	159	SNP_46975232	46975232	0	0.425763	0.052771	1.83313e-14
ENSSSCG00000011059	MYO3A	chr10	STR_49377859	49377859	AGC	36	-0.430171	0.0562026	3.90029e-13	5.40929e-06	641	SNP_49715177	49715177	0	-0.509774	0.0501742	5.54996e-21
ENSSSCG00000038536	GPR158	chr10	STR_49926522	49926522	AAAC	94	0.414633	0.0643459	8.52333e-10	0.000123492	304	SNP_49893312	49893312	0	0.455137	0.0519304	1.53081e-16
ENSSSCG00000011087	SKIDA1	chr10	STR_52802079	52802079	AC	69	-0.306735	0.063453	2.47773e-06	0.0241174	18	SNP_53665956	53665956	0	0.272579	0.0561128	1.93377e-06
ENSSSCG00000040615	MALRD1	chr10	STR_56320872	56320872	A	114	-0.401484	0.0682646	1.94147e-08	0.026604	7	SNP_56460021	56460021	0	0.329137	0.0550717	6.58603e-09
ENSSSCG00000033395	protein_coding	chr10	STR_55910033	55910033	ATTT	136	0.337359	0.0748919	1.28635e-05	#N/A	#N/A	SNP_55546754	55546754	0	0.171776	0.0574543	0.00302776
ENSSSCG00000032896	protein_coding	chr10	STR_55988458	55988458	T	72	-0.307069	0.0638731	2.81705e-06	0.000240592	853	SNP_56075570	56075570	0	0.356562	0.0544878	2.65956e-10
ENSSSCG00000038601	#N/A	chr10	STR_64835522	64835522	AAAT	69	0.292454	0.063752	7.45433e-06	4.59437e-05	753	SNP_64114262	64114262	0	0.348777	0.0546589	6.82782e-10
ENSSSCG00000031414	#N/A	chr10	STR_65084082	65084082	AAAAC	58	-0.287463	0.0623469	6.57825e-06	0.000131242	200	SNP_65061637	65061637	0	0.398468	0.0534912	1.0508e-12
ENSSSCG00000029393	CENPJ	chr11	STR_86265	86265	AAG	78	0.364436	0.0633621	2.99627e-08	8.96055e-06	31	SNP_352247	352247	0	0.495428	0.0506606	9.73361e-20
ENSSSCG00000022957	PARP4	chr11	STR_635011	635011	T	70	-0.54919	0.0558374	3.32088e-19	3.85636e-06	311	SNP_413793	413793	0	0.600417	0.0466387	2.21253e-30
ENSSSCG00000009570	MPHOSPH8	chr11	STR_1437945	1437945	GTT	163	0.364186	0.0813704	1.63781e-05	0.000258101	383	SNP_420371	420371	0	0.416987	0.0530088	7.01517e-14
ENSSSCG00000009568	protein_coding	chr11	STR_553735	553735	A	159	0.470921	0.0759256	6.34519e-09	0.0270473	1	SNP_1119260	1119260	0	0.410845	0.0531717	1.75367e-13
ENSSSCG00000009268	CRYL1	chr11	STR_960719	960719	AAAG	124	-0.408889	0.069992	2.56499e-08	0.00117506	145	SNP_836684	836684	0	-0.436699	0.0524662	3.25727e-15
ENSSSCG00000009270	IFT88	chr11	STR_888704	888704	CTGTGG	69	0.432773	0.0601002	8.88747e-12	0.00104066	331	SNP_951050	951050	0	-0.465411	0.0516198	2.56685e-17
ENSSSCG00000025308	IL17D	chr11	STR_450759	450759	AC	129	-0.553314	0.0648468	8.87026e-15	0.00017827	29	SNP_847935	847935	0	0.540366	0.0490732	7.70114e-24
ENSSSCG00000031468	EEF1AKMT1	chr11	STR_1490967	1490967	ATTT	93	0.319228	0.066844	3.44622e-06	0.00178668	129	SNP_1612962	1612962	0	-0.370531	0.0541699	4.58878e-11
ENSSSCG00000036326	LATS2	chr11	STR_1268216	1268216	T	84	-0.423386	0.0625165	1.24882e-10	0.00475837	47	SNP_589191	589191	0	0.440643	0.0523539	1.71999e-15
ENSSSCG00000028865	SAP18	chr11	STR_1040432	1040432	T	110	0.369168	0.0685135	2.15805e-07	0.0024018	100	SNP_1655790	1655790	0	-0.365102	0.0542951	9.17648e-11
ENSSSCG00000028249	SKA3	chr11	STR_999831	999831	CCCTGG	37	0.311409	0.0592766	3.13456e-07	0.00274419	25	SNP_829301	829301	0	-0.359491	0.0544223	1.8529e-10
ENSSSCG00000031280	MRPL57	chr11	STR_1924095	1924095	CTG	128	-0.437503	0.0697928	3.02998e-09	0.00393727	28	SNP_1239444	1239444	0	-0.418093	0.0529792	5.93654e-14
ENSSSCG00000035493	SACS	chr11	STR_2445247	2445247	T	97	-0.437766	0.0640574	1.00754e-10	2.74153e-08	868	SNP_2562534	2562534	0	-0.571929	0.0478411	4.12643e-27
ENSSSCG00000009283	TNFRSF19	chr11	STR_1785008	1785008	GT	119	-0.356436	0.0706279	1.1196e-06	2.72787e-05	1343	SNP_2333709	2333709	0	-0.380489	0.0539346	1.24409e-11
ENSSSCG00000009290	MIPEP	chr11	STR_3538019	3538019	CTG	83	-0.463422	0.0610042	9.74812e-13	0.000668577	91	SNP_2787008	2787008	0	0.547418	0.0488066	1.53301e-24
ENSSSCG00000009293	protein_coding	chr11	STR_3737091	3737091	CTGTGG	79	-0.349385	0.0639014	1.2603e-07	0.00330621	50	SNP_2801092	2801092	0	-0.36949	0.0541941	5.24599e-11
ENSSSCG00000035318	NUP58	chr11	STR_3135769	3135769	CTTT	84	0.395053	0.0633934	2.48618e-09	5.19381e-05	569	SNP_3293237	3293237	0	-0.437028	0.0524569	3.08887e-15
ENSSSCG00000030113	SHISA2	chr11	STR_4702615	4702615	CTTTT	71	0.410051	0.0610762	1.55197e-10	1.58793e-12	387	SNP_3585834	3585834	0	0.58911	0.0471266	4.80604e-29
ENSSSCG00000009298	CDK8	chr11	STR_5080786	5080786	ATTTTT	55	0.27749	0.0621444	1.23359e-05	0.000115904	1329	SNP_4085162	4085162	0	0.351917	0.0545905	4.68268e-10
ENSSSCG00000009300	WASF3	chr11	STR_4280440	4280440	GT	88	-0.410251	0.0635402	7.54972e-10	0.00777103	27	SNP_4280761	4280761	0	-0.465344	0.0516218	2.59757e-17
ENSSSCG00000039890	RASL11A	chr11	STR_4655662	4655662	AAAC	64	0.458053	0.058614	1.9583e-13	0.000116842	477	SNP_4811728	4811728	0	-0.536408	0.0492207	1.87398e-23
ENSSSCG00000009305	GTF3A	chr11	STR_4618380	4618380	AGGGC	39	0.361097	0.0583972	2.47622e-09	0.00027481	74	SNP_4953594	4953594	0	0.407201	0.053267	2.99373e-13
ENSSSCG00000037313	MTIF3	chr11	STR_4749651	4749651	CTTTT	116	-0.36468	0.0697913	4.82781e-07	1.80994e-06	2129	SNP_4714800	4714800	0	-0.480076	0.0511609	1.80402e-18
ENSSSCG00000033434	#N/A	chr11	STR_5341413	5341413	CTTT	95	0.416271	0.0644544	7.94172e-10	1.49321e-07	17	SNP_5144070	5144070	0	0.532142	0.0493779	4.82475e-23
ENSSSCG00000009317	CDX2	chr11	STR_5650005	5650005	AAAAT	78	0.360206	0.0634739	4.43418e-08	0.016594	4	SNP_6216193	6216193	0	0.324673	0.0551617	1.07851e-08
ENSSSCG00000009316	protein_coding	chr11	STR_4815050	4815050	AAAT	83	0.290174	0.0658808	1.68514e-05	3.34178e-05	3037	SNP_5384412	5384412	0	0.357892	0.0544582	2.25826e-10
ENSSSCG00000009322	SLC46A3	chr11	STR_6600150	6600150	ACGC	39	0.49356	0.0544635	3.47175e-17	8.10552e-10	209	SNP_6194976	6194976	0	-0.58524	0.0472903	1.34088e-28
ENSSSCG00000025996	MTUS2	chr11	STR_6133607	6133607	A	98	-0.435867	0.0642865	1.37907e-10	1.74066e-13	528	SNP_6012824	6012824	0	0.60894	0.0462613	2.00205e-31
ENSSSCG00000035992	UBL3	chr11	STR_7756007	7756007	AC	149	-0.480783	0.0728176	7.1226e-10	6.14061e-08	444	SNP_7503625	7503625	0	-0.505785	0.0503113	1.24762e-20
ENSSSCG00000036846	#N/A	chr11	STR_6112134	6112134	ATT	134	0.422021	0.0716719	2.22686e-08	9.7014e-09	1494	SNP_6862522	6862522	0	0.50453	0.0503542	1.60614e-20
ENSSSCG00000009326	KATNAL1	chr11	STR_7087053	7087053	AAAC	55	0.287527	0.0619532	5.71743e-06	0.00123532	83	SNP_7058904	7058904	0	0.308566	0.0554753	5.98961e-08
ENSSSCG00000009330	ALOX5AP	chr11	STR_7284413	7284413	ACAGCC	97	0.435758	0.0641269	1.25279e-10	2.31162e-06	313	SNP_7492212	7492212	0	-0.516236	0.049949	1.46025e-21
ENSSSCG00000009335	B3GLCT	chr11	STR_7541063	7541063	ATTTTT	40	-0.342755	0.0589448	1.81616e-08	0.0025793	51	SNP_7885763	7885763	0	0.378652	0.0539785	1.588e-11
ENSSSCG00000009338	protein_coding	chr11	STR_9667409	9667409	A	125	0.377453	0.071233	3.59652e-07	0.0118314	17	SNP_7940305	7940305	0	-0.36572	0.054281	8.48573e-11
ENSSSCG00000040566	protein_coding	chr11	STR_8694294	8694294	A	107	0.470408	0.0645311	8.49519e-12	1.98308e-06	510	SNP_8867043	8867043	0	0.564554	0.0481381	2.57829e-26
ENSSSCG00000032667	protein_coding	chr11	STR_8694294	8694294	A	107	0.442549	0.0655765	1.81785e-10	2.3052e-06	612	SNP_8884552	8884552	0	0.523767	0.0496816	2.97141e-22
ENSSSCG00000009349	RFC3	chr11	STR_10146528	10146528	CG	100	0.412512	0.0654026	1.87922e-09	0.142006	1	SNP_10146796	10146796	0	-0.43965	0.0523823	2.02159e-15
ENSSSCG00000034348	NBEA	chr11	STR_11553963	11553963	GTTTTT	70	0.391095	0.0614935	1.12068e-09	0.00013836	659	SNP_11213925	11213925	0	0.455302	0.0519255	1.4881e-16
ENSSSCG00000009351	MAB21L1	chr11	STR_10711088	10711088	GTTT	68	-0.371018	0.0617713	7.5124e-09	1.76181e-07	1264	SNP_11536641	11536641	0	0.520024	0.0498151	6.5878e-22
ENSSSCG00000024635	SPART	chr11	STR_12947032	12947032	ACAGCC	68	-0.423715	0.0602526	2.38695e-11	0.000125422	349	SNP_12707527	12707527	0	0.510033	0.0501653	5.26364e-21
ENSSSCG00000009356	RFXAP	chr11	STR_12558417	12558417	AAAC	72	-0.415911	0.0610353	8.8023e-11	0.0134368	17	SNP_12361800	12361800	0	-0.438999	0.0524009	2.24659e-15
ENSSSCG00000009358	EXOSC8	chr11	STR_13464515	13464515	GT	114	-0.420616	0.0676216	3.38252e-09	0.000464892	350	SNP_12911811	12911811	0	0.468382	0.0515283	1.51431e-17
ENSSSCG00000009361	POSTN	chr11	STR_12947032	12947032	ACAGCC	68	-0.35944	0.0620734	2.3318e-08	1.03012e-12	1343	SNP_12995102	12995102	0	-0.597652	0.0467593	4.74995e-30
ENSSSCG00000031224	UFM1	chr11	STR_13776775	13776775	GTTT	69	-0.349043	0.0624738	6.63999e-08	2.40445e-06	274	SNP_13789933	13789933	0	0.495506	0.050658	9.58539e-20
ENSSSCG00000009364	FREM2	chr11	STR_13429857	13429857	AG	88	0.308113	0.0662837	5.96783e-06	0.000332758	518	SNP_13888056	13888056	0	-0.365301	0.0542906	8.94866e-11
ENSSSCG00000009366	STOML3	chr11	STR_14089481	14089481	AAAT	109	0.311486	0.0698638	1.42877e-05	0.000170335	433	SNP_14956384	14956384	0	0.352781	0.0545715	4.21812e-10
ENSSSCG00000040697	PROSER1	chr11	STR_14224722	14224722	CT	109	0.336321	0.0692386	2.52491e-06	0.00202712	51	SNP_14148789	14148789	0	-0.350491	0.0546217	5.56062e-10
ENSSSCG00000037746	NHLRC3	chr11	STR_14138709	14138709	AAAAC	79	0.679836	0.050015	8.79549e-31	0.00253396	77	SNP_14136621	14136621	0	-0.711778	0.0409651	5.13269e-47
ENSSSCG00000009369	COG6	chr11	STR_15034424	15034424	AAAAC	57	-0.313779	0.0616764	7.37993e-07	2.88921e-07	432	SNP_14585212	14585212	0	0.500857	0.0504787	3.34448e-20
ENSSSCG00000009372	MRPS31	chr11	STR_15862455	15862455	AGAGGG	58	0.340353	0.0612082	7.25706e-08	3.25563e-05	254	SNP_15472608	15472608	0	0.495044	0.0506734	1.04898e-19
ENSSSCG00000009373	SLC25A15	chr11	STR_15862455	15862455	AGAGGG	58	-0.498041	0.0564469	2.52974e-16	9.45731e-19	344	SNP_15487444	15487444	0	0.663622	0.0436282	6.05888e-39
ENSSSCG00000009379	NEK3	chr11	STR_15874585	15874585	AAAC	70	0.332392	0.0630163	3.13013e-07	0.00042391	210	SNP_15818483	15818483	0	-0.347393	0.0546889	8.05282e-10
ENSSSCG00000009381	ALG11	chr11	STR_15787412	15787412	AAAT	102	0.367272	0.0671252	1.38132e-07	0.000112133	307	SNP_15861383	15861383	0	-0.422902	0.0528492	2.8515e-14
ENSSSCG00000040538	WDFY2	chr11	STR_16386489	16386489	ACAGCC	56	-0.398993	0.0594373	1.38634e-10	1.19865e-05	348	SNP_16661329	16661329	0	0.485679	0.0509807	6.32195e-19
ENSSSCG00000029598	FAM124A	chr11	STR_16386489	16386489	ACAGCC	56	-0.365181	0.0603436	5.52842e-09	2.2747e-06	336	SNP_16659262	16659262	0	0.51675	0.0499309	1.31162e-21
ENSSSCG00000024385	RNASEH2B	chr11	STR_16878476	16878476	ATCT/ATCC	49	0.31047	0.0607305	6.41684e-07	0.000129937	148	SNP_16919908	16919908	0	-0.414991	0.0530621	9.46762e-14
ENSSSCG00000009389	TRIM13	chr11	STR_16880948	16880948	A	89	0.325613	0.0660368	1.68877e-06	0.000297229	301	SNP_18410166	18410166	0	0.313197	0.0553869	3.69695e-08
ENSSSCG00000009393	EBPL	chr11	STR_18327809	18327809	AATC	113	-0.467167	0.0657198	2.61702e-11	1.92919e-05	23	SNP_18843320	18843320	0	-0.561851	0.0482455	4.98967e-26
ENSSSCG00000021060	RCBTB1	chr11	STR_18164003	18164003	GTTT	60	0.42964	0.059031	5.09257e-12	0.0246264	9	SNP_18157246	18157246	0	0.415501	0.0530485	8.77155e-14
ENSSSCG00000009396	PHF11	chr11	STR_18651154	18651154	AAAAC	81	0.292443	0.0655234	1.30826e-05	0.00403685	15	SNP_18950476	18950476	0	-0.28401	0.0559196	6.75421e-07
ENSSSCG00000031598	CDADC1	chr11	STR_19328176	19328176	AAAAC	83	0.322401	0.0651668	1.5354e-06	0.000144868	47	SNP_18861255	18861255	0	-0.384055	0.0538485	7.7109e-12
ENSSSCG00000009399	CYSLTR2	chr11	STR_19892966	19892966	T	132	0.400327	0.071997	1.08849e-07	0.00355682	5	SNP_19580121	19580121	0	-0.302195	0.0555944	1.14773e-07
ENSSSCG00000036063	LPAR6	chr11	STR_18503040	18503040	ATTTT	95	-0.439394	0.0636784	6.77364e-11	8.88646e-05	1145	SNP_20000383	20000383	0	0.485002	0.0510026	7.18228e-19
ENSSSCG00000009403	ITM2B	chr11	STR_19408097	19408097	AAAAC	81	0.348056	0.0642346	1.61918e-07	2.40839e-05	94	SNP_19395998	19395998	0	0.447155	0.0521658	5.8838e-16
ENSSSCG00000035098	MED4	chr11	STR_19542764	19542764	AC	80	-0.314922	0.0648803	2.33253e-06	0.00427724	102	SNP_19565323	19565323	0	-0.333456	0.0549832	4.05542e-09
ENSSSCG00000027551	NUDT15	chr11	STR_18877929	18877929	ACAT	70	0.322057	0.0632554	7.52991e-07	6.18491e-08	1467	SNP_19583354	19583354	0	0.465465	0.0516181	2.54246e-17
ENSSSCG00000009405	SUCLA2	chr11	STR_19648967	19648967	ATTT	77	0.496651	0.0589203	4.83792e-15	3.47675e-08	147	SNP_19626664	19626664	0	-0.563407	0.0481838	3.41507e-26
ENSSSCG00000009407	ESD	chr11	STR_20590882	20590882	AAAAT	119	0.379821	0.069928	1.8469e-07	2.35732e-07	267	SNP_20652676	20652676	0	-0.620206	0.0457494	7.46422e-33
ENSSSCG00000009410	RUBCNL	chr11	STR_21245579	21245579	AAAAC	129	0.34693	0.0730147	4.36668e-06	0.0109391	17	SNP_21232479	21232479	0	-0.339293	0.0548616	2.08073e-09
ENSSSCG00000009414	ZC3H13	chr11	STR_21190793	21190793	GTTTT	110	0.349519	0.0690713	1.0095e-06	0.000573308	161	SNP_21320509	21320509	0	0.384583	0.0538357	7.17988e-12
ENSSSCG00000040929	TPT1	chr11	STR_22159229	22159229	AAAT	76	-0.343124	0.0636167	1.79219e-07	0.00146776	182	SNP_21941633	21941633	0	-0.362891	0.0543455	1.21239e-10
ENSSSCG00000034156	GTF2F2	chr11	STR_22159229	22159229	AAAT	76	-0.348164	0.063491	1.14863e-07	0.00238709	86	SNP_22196361	22196361	0	-0.377899	0.0539965	1.75439e-11
ENSSSCG00000009419	protein_coding	chr11	STR_22266028	22266028	AAAAT	64	-0.454865	0.0587218	3.0088e-13	0.00237842	158	SNP_22285772	22285772	0	0.436642	0.0524678	3.28703e-15
ENSSSCG00000009420	NUFIP1	chr11	STR_22472077	22472077	ACAGCC	52	0.314341	0.061024	5.3703e-07	0.000715123	485	SNP_21757760	21757760	0	0.316314	0.0553266	2.65895e-08
ENSSSCG00000009425	protein_coding	chr11	STR_23813864	23813864	ATTT	82	-0.314355	0.0651986	2.7167e-06	1.27893e-05	895	SNP_22846423	22846423	0	0.433166	0.0525657	5.73038e-15
ENSSSCG00000009426	CCDC122	chr11	STR_23166090	23166090	ATTTT	95	-0.443147	0.0635476	4.46237e-11	5.64584e-08	309	SNP_22898411	22898411	0	-0.539693	0.0490984	8.96488e-24
ENSSSCG00000038251	DNAJC15	chr11	STR_24093221	24093221	T	79	0.433143	0.0614699	2.45376e-11	0.0189959	13	SNP_24091706	24091706	0	0.358468	0.0544453	2.10303e-10
ENSSSCG00000029837	VWA8	chr11	STR_25829703	25829703	ATTTTT	51	0.324194	0.0606853	2.11063e-07	0.000190698	132	SNP_24963949	24963949	0	0.422431	0.052862	3.06542e-14
ENSSSCG00000009434	RGCC	chr11	STR_25670042	25670042	T	101	0.338057	0.0677437	1.34205e-06	0.000312964	105	SNP_25790051	25790051	0	0.421054	0.0528994	3.78509e-14
ENSSSCG00000009436	MTRF1	chr11	STR_25967079	25967079	AAAAC	137	-0.402491	0.0730588	1.44581e-07	7.59609e-05	201	SNP_25671219	25671219	0	-0.450188	0.0520769	3.54205e-16
ENSSSCG00000037413	KBTBD7	chr11	STR_26032588	26032588	GTTT/CTTT	77	0.328635	0.0641139	6.54552e-07	0.00140083	120	SNP_25600045	25600045	0	0.356745	0.0544838	2.60056e-10
ENSSSCG00000040073	MZT1	chr11	STR_44250755	44250755	AAAT	67	0.349633	0.0621834	5.49689e-08	0.00401969	38	SNP_44883575	44883575	0	-0.388569	0.0537383	4.17359e-12
ENSSSCG00000025120	BORA	chr11	STR_45264557	45264557	GT	92	0.316683	0.0667384	3.93707e-06	0.000554938	104	SNP_44761670	44761670	0	0.348453	0.054666	7.09766e-10
ENSSSCG00000009460	DIS3	chr11	STR_44319809	44319809	AAAG	92	0.387593	0.0648598	1.01993e-08	0.00487462	82	SNP_44852888	44852888	0	-0.349942	0.0546336	5.93952e-10
ENSSSCG00000024722	PIBF1	chr11	STR_45884520	45884520	GTTTTT	122	-0.34065	0.0716888	4.23684e-06	0.000569502	270	SNP_45220853	45220853	0	-0.347721	0.0546818	7.74479e-10
ENSSSCG00000035101	KLF5	chr11	STR_46006151	46006151	GT/CG	69	0.288044	0.0638411	1.0352e-05	0.000346915	369	SNP_46368747	46368747	0	0.327356	0.0551077	8.0257e-09
ENSSSCG00000009464	COMMD6	chr11	STR_48063396	48063396	CTT	37	0.544046	0.0523388	2.35074e-21	9.8978e-20	702	SNP_48271588	48271588	0	-0.681406	0.0426856	9.5949e-42
ENSSSCG00000031288	protein_coding	chr11	STR_48813338	48813338	ATTC	63	0.439322	0.0591057	2.05608e-12	0.000794073	34	SNP_48889470	48889470	0	-0.448245	0.0521339	4.90556e-16
ENSSSCG00000009473	MYCBP2	chr11	STR_49788578	49788578	GTTTT	81	-0.372299	0.0635932	1.79281e-08	0.000417334	153	SNP_49701994	49701994	0	0.409702	0.0532017	2.0755e-13
ENSSSCG00000009477	EDNRB	chr11	STR_51088345	51088345	AAGG	65	-0.378981	0.0611525	2.64431e-09	0.000215138	271	SNP_50197756	50197756	0	0.46066	0.0517645	5.9054e-17
ENSSSCG00000009488	SLITRK5	chr11	STR_57505385	57505385	A	93	-0.54327	0.0592178	5.54606e-17	0.000758182	585	SNP_57742234	57742234	0	0.552825	0.0485989	4.33205e-25
ENSSSCG00000039364	protein_coding	chr11	STR_62027960	62027960	AAAAAG	80	0.373201	0.0634197	1.52371e-08	0.00371741	80	SNP_62341309	62341309	0	0.401424	0.0534159	6.89765e-13
ENSSSCG00000009489	protein_coding	chr11	STR_62537864	62537864	AATT	115	-0.408041	0.0682381	1.18597e-08	1.27169e-05	760	SNP_62346268	62346268	0	0.48353	0.0510501	9.47246e-19
ENSSSCG00000009491	TGDS	chr11	STR_63650359	63650359	AAAAAC	73	-0.336402	0.0633468	2.65976e-07	4.65679e-07	342	SNP_63709527	63709527	0	-0.49293	0.0507435	1.581e-19
ENSSSCG00000026996	protein_coding	chr11	STR_65168005	65168005	T	101	-0.355583	0.0672772	3.37454e-07	6.92764e-05	219	SNP_63881365	63881365	0	-0.44784	0.0521458	5.24914e-16
ENSSSCG00000009497	protein_coding	chr11	STR_65330783	65330783	T	132	-0.328144	0.0742169	1.79041e-05	1.14495e-05	180	SNP_63596462	63596462	0	0.408814	0.0532249	2.3647e-13
ENSSSCG00000009501	DZIP1	chr11	STR_65068398	65068398	T	122	-0.350839	0.0714026	2.07203e-06	0.000569775	128	SNP_65867632	65867632	0	0.384405	0.05384	7.35454e-12
ENSSSCG00000026082	DNAJC3	chr11	STR_65224358	65224358	AT	141	0.374075	0.0749757	1.62884e-06	0.0108753	21	SNP_65626427	65626427	0	-0.352033	0.0545879	4.61753e-10
ENSSSCG00000009502	UGGT2	chr11	STR_64381340	64381340	C	125	0.497426	0.0667313	4.48013e-12	1.37009e-09	250	SNP_65318732	65318732	0	0.644647	0.0445854	3.67957e-36
ENSSSCG00000039812	RAP2A	chr11	STR_66353073	66353073	AATC/CTGT	65	0.422311	0.0599	2.08679e-11	0.000458843	342	SNP_66713309	66713309	0	0.447517	0.0521552	5.53916e-16
ENSSSCG00000026863	FARP1	chr11	STR_67004350	67004350	AAAC	133	-0.444108	0.0706126	2.8814e-09	5.33819e-07	13	SNP_67170488	67170488	0	0.475907	0.0512932	3.88812e-18
ENSSSCG00000022112	DOCK9	chr11	STR_68089349	68089349	GT/AG	110	-0.357652	0.0688447	5.39754e-07	0.163376	2	SNP_67903460	67903460	0	0.237008	0.0566595	3.80134e-05
ENSSSCG00000009516	UBAC2	chr11	STR_68215719	68215719	ATTT	64	0.393371	0.0606221	5.24751e-10	5.33938e-05	43	SNP_68200117	68200117	0	-0.465296	0.0516233	2.61957e-17
ENSSSCG00000031808	TM9SF2	chr11	STR_68697158	68697158	GTTTT	139	-0.401114	0.0735771	1.92868e-07	0.00011338	142	SNP_68388046	68388046	0	-0.451999	0.0520236	2.61002e-16
ENSSSCG00000009522	PCCA	chr11	STR_68209505	68209505	A	105	-0.372837	0.0674946	1.08632e-07	0.000422333	275	SNP_68208713	68208713	0	-0.380683	0.0539299	1.21228e-11
ENSSSCG00000009523	GGACT	chr11	STR_69619269	69619269	AATTT	51	0.307465	0.0610426	9.23095e-07	3.08883e-10	336	SNP_69298622	69298622	0	-0.490833	0.0508125	2.36849e-19
ENSSSCG00000009524	TMTC4	chr11	STR_68530100	68530100	CCTT	58	-0.501532	0.0563158	1.45123e-16	4.76359e-08	493	SNP_69680817	69680817	0	0.550626	0.0486837	7.26361e-25
ENSSSCG00000009534	protein_coding	chr11	STR_70351241	70351241	GT	153	0.404162	0.0770306	5.5601e-07	0.00313314	51	SNP_71111713	71111713	0	-0.424782	0.0527979	2.13404e-14
ENSSSCG00000026317	SLC10A2	chr11	STR_71165943	71165943	ACAGCC	66	0.409951	0.0604058	9.80313e-11	1.00647e-05	286	SNP_71613026	71613026	0	-0.514963	0.0499936	1.90373e-21
ENSSSCG00000009540	LIG4	chr11	STR_75538094	75538094	AAAT	108	-0.355191	0.0685424	5.68215e-07	0.133578	1	SNP_74830833	74830833	0	0.317606	0.0553015	2.31711e-08
ENSSSCG00000009542	TNFSF13B	chr11	STR_76212134	76212134	ATTT	42	0.301266	0.0600674	9.99012e-07	0.000993862	157	SNP_76184856	76184856	0	0.312561	0.0553992	3.95199e-08
ENSSSCG00000009543	MYO16	chr11	STR_75964924	75964924	CTTT/CCTT	85	0.414921	0.0629361	3.46259e-10	1.42823e-07	259	SNP_75978190	75978190	0	0.534741	0.0492824	2.71642e-23
ENSSSCG00000009545	COL4A2	chr11	STR_77093368	77093368	GTTTT	40	0.261371	0.0605644	2.28223e-05	0.00129577	122	SNP_77688145	77688145	0	0.305478	0.0555334	8.22488e-08
ENSSSCG00000029502	NAXD	chr11	STR_77215223	77215223	T	76	-0.46617	0.0599191	2.86973e-13	2.63706e-05	128	SNP_77119430	77119430	0	-0.543192	0.0489669	4.05092e-24
ENSSSCG00000031757	CARS2	chr11	STR_77093368	77093368	GTTTT	40	-0.267768	0.0604543	1.40625e-05	0.000107391	175	SNP_77236029	77236029	0	0.368649	0.0542135	5.84346e-11
ENSSSCG00000033732	ANKRD10	chr11	STR_77344561	77344561	AGGC/CGGG	75	0.341718	0.063506	1.90022e-07	0.00126988	117	SNP_77378972	77378972	0	0.372867	0.0541153	3.39177e-11
ENSSSCG00000009551	ARHGEF7	chr11	STR_76925169	76925169	CTT	105	-0.334527	0.0685485	2.2464e-06	0.443223	1	SNP_77415215	77415215	0	-0.281109	0.0559694	8.86037e-07
ENSSSCG00000037561	ATP11A	chr11	STR_78698589	78698589	GTTTT	34	-0.566042	0.0511256	1.35006e-23	0.000123899	381	SNP_78397577	78397577	0	-0.601363	0.0465972	1.70042e-30
ENSSSCG00000021158	MCF2L	chr11	STR_78179621	78179621	CT	113	-0.371022	0.0690241	2.33528e-07	7.5242e-08	471	SNP_78419706	78419706	0	-0.578681	0.0475641	7.39927e-28
ENSSSCG00000029503	F7	chr11	STR_78282770	78282770	AG	100	-0.307841	0.0683092	1.13727e-05	0.000541507	191	SNP_78451254	78451254	0	0.400365	0.053443	8.02495e-13
ENSSSCG00000009558	F10	chr11	STR_78455865	78455865	GT	45	-0.370296	0.0588675	1.414e-09	6.65599e-05	198	SNP_78381901	78381901	0	0.441949	0.0523164	1.38952e-15
ENSSSCG00000009556	CUL4A	chr11	STR_78359782	78359782	CTTTT	45	0.279952	0.0608384	6.6839e-06	0.00218154	105	SNP_77912971	77912971	0	-0.324576	0.0551637	1.09006e-08
ENSSSCG00000009555	LAMP1	chr11	STR_78751629	78751629	CCTG	68	0.314225	0.0631497	1.28658e-06	0.00168464	172	SNP_78641400	78641400	0	-0.307924	0.0554874	6.39987e-08
ENSSSCG00000009554	GRTP1	chr11	STR_78702279	78702279	T	143	-0.574615	0.0666024	8.06275e-15	4.09104e-07	97	SNP_78055158	78055158	0	0.629005	0.045339	5.20288e-34
ENSSSCG00000026536	DCUN1D2	chr11	STR_78811920	78811920	CTCTG	28	0.385034	0.0565868	6.70136e-11	0.00034581	426	SNP_78519511	78519511	0	-0.421249	0.0528941	3.6739e-14
ENSSSCG00000009560	TFDP1	chr11	STR_79073679	79073679	GTTTT	50	0.317804	0.0606995	3.54706e-07	7.85245e-05	1234	SNP_79056706	79056706	0	-0.371939	0.054137	3.82546e-11
ENSSSCG00000009561	ATP4B	chr11	STR_77797465	77797465	ACCTCC	65	-0.28768	0.0632884	8.8748e-06	0.000558288	722	SNP_77908511	77908511	0	0.267701	0.0561926	2.98643e-06
ENSSSCG00000009572	RNF17	chr11	STR_247262	247262	CT	89	-0.303337	0.0665522	8.87251e-06	3.48728e-05	318	SNP_267870	267870	0	0.39224	0.0536475	2.51594e-12
ENSSSCG00000036474	GJB6	chr11	STR_1132727	1132727	ACCGCC	36	-0.379659	0.0575959	2.43673e-10	3.60737e-07	288	SNP_798080	798080	0	0.46903	0.0515082	1.3487e-17
ENSSSCG00000035421	ATP8A2	chr11	STR_3103847	3103847	GTTT	82	-0.360402	0.0640648	5.80348e-08	0.000171659	340	SNP_3607523	3607523	0	0.460163	0.0517796	6.43908e-17
ENSSSCG00000023771	protein_coding	chr11	STR_4846068	4846068	A	84	-0.469209	0.0609388	5.28109e-13	6.46572e-09	2063	SNP_3998090	3998090	0	0.573056	0.0477951	3.10556e-27
ENSSSCG00000034291	ZAR1L	chr11	STR_7840253	7840253	ATTT	73	-0.286768	0.0644421	1.36135e-05	6.23085e-08	997	SNP_8802275	8802275	0	0.469484	0.0514942	1.24355e-17
ENSSSCG00000009429	TNFSF11	chr11	STR_24679532	24679532	GTTT/CTTT	78	-0.299066	0.0649273	7.00504e-06	8.70637e-05	1197	SNP_24879381	24879381	0	0.35755	0.0544658	2.3553e-10
ENSSSCG00000035135	protein_coding	chr11	STR_29598489	29598489	AAAT	88	-0.585811	0.0564666	1.47965e-20	1.56255e-06	395	SNP_29837730	29837730	0	0.638991	0.0448615	2.27914e-35
ENSSSCG00000009446	PCDH17	chr11	STR_31174224	31174224	A	89	0.466452	0.0617794	1.40352e-12	0.000525006	32	SNP_31181784	31181784	0	-0.540329	0.0490746	7.76527e-24
ENSSSCG00000009474	SCEL	chr11	STR_48684869	48684869	AAAC	147	0.392797	0.0758494	7.23478e-07	#N/A	#N/A	SNP_49172477	49172477	0	0.197794	0.057169	0.000620602
ENSSSCG00000009475	SLAIN1	chr11	STR_49106092	49106092	CG	131	0.371259	0.072728	9.14183e-07	0.00813159	9	SNP_49737929	49737929	0	0.371057	0.0541576	4.2875e-11
ENSSSCG00000031946	GPC5	chr11	STR_61250199	61250199	ATTT/GTTT	138	0.455835	0.0712622	1.76071e-09	0.000855004	116	SNP_61273583	61273583	0	0.35624	0.054495	2.76699e-10
ENSSSCG00000009490	DCT	chr11	STR_63015687	63015687	T	115	-0.373414	0.0693369	2.24897e-07	0.00445238	44	SNP_63114889	63114889	0	-0.376549	0.0540285	2.09604e-11
ENSSSCG00000009498	protein_coding	chr11	STR_63908785	63908785	GTTTT	106	0.320638	0.0690818	6.47744e-06	8.99864e-09	512	SNP_65213063	65213063	0	0.520672	0.0497921	5.74449e-22
ENSSSCG00000009513	SLC15A1	chr11	STR_67004350	67004350	AAAC	133	-0.357954	0.073589	2.7152e-06	0.000406952	130	SNP_67494882	67494882	0	0.416273	0.0530279	7.81112e-14
ENSSSCG00000038949	NALCN	chr11	STR_68859253	68859253	CTTT	81	-0.34637	0.0642774	1.87427e-07	0.000330769	450	SNP_69733155	69733155	0	0.413038	0.0531139	1.26709e-13
ENSSSCG00000036545	protein_coding	chr11	STR_77377440	77377440	GT	94	0.505799	0.0609987	1.6141e-14	0.362866	2	SNP_77449570	77449570	0	0.448818	0.0521172	4.45758e-16
ENSSSCG00000031704	#N/A	chr11	STR_77797465	77797465	ACCTCC	65	-0.385749	0.0609674	1.29887e-09	2.96443e-05	257	SNP_77370435	77370435	0	0.503928	0.0503747	1.81244e-20
ENSSSCG00000024103	ADPRHL1	chr11	STR_77797465	77797465	ACCTCC	65	0.4785	0.0580257	1.27562e-14	2.50238e-06	158	SNP_78328818	78328818	0	0.584519	0.0473207	1.62106e-28
ENSSSCG00000027229	protein_coding	chr12	STR_964916	964916	ACAGCC	26	-0.516698	0.0522988	7.86436e-20	7.56676e-18	638	SNP_277373	277373	0	0.670472	0.0432705	5.33121e-40
ENSSSCG00000017136	TBCD	chr12	STR_820133	820133	CGCGGG	83	0.455864	0.0612735	2.50834e-12	0.000556746	582	SNP_170784	170784	0	-0.467206	0.0515646	1.86718e-17
ENSSSCG00000017131	FN3K	chr12	STR_667635	667635	CCGG	75	-0.362718	0.0629719	2.82691e-08	0.000587254	613	SNP_421323	421323	0	0.321604	0.0552228	1.50698e-08
ENSSSCG00000017134	FN3KRP	chr12	STR_1451292	1451292	AC	96	0.462628	0.0630045	5.31686e-12	0.000996408	47	SNP_503978	503978	0	0.538517	0.0491423	1.16844e-23
ENSSSCG00000017129	RAB40B	chr12	STR_787871	787871	CGT	44	-0.428814	0.0571356	1.0767e-12	3.82264e-07	230	SNP_512568	512568	0	-0.54559	0.0488762	2.33773e-24
ENSSSCG00000017133	WDR45B	chr12	STR_819449	819449	T	104	-0.44487	0.0649733	1.01446e-10	2.36253e-06	140	SNP_551066	551066	0	0.524116	0.0496691	2.75747e-22
ENSSSCG00000017125	FOXK2	chr12	STR_477490	477490	AAAT	52	-0.264032	0.0620013	2.94735e-05	0.00029051	271	SNP_205178	205178	0	0.372379	0.0541268	3.6136e-11
ENSSSCG00000017126	NARF	chr12	STR_964916	964916	ACAGCC	26	0.520561	0.0521556	3.74611e-20	5.12559e-06	537	SNP_687282	687282	0	0.564933	0.048123	2.34956e-26
ENSSSCG00000039807	protein_coding	chr12	STR_722713	722713	A	119	0.560186	0.0626186	5.19047e-16	1.28345e-13	9	SNP_736547	736547	0	0.70099	0.041593	4.56193e-45
ENSSSCG00000017127	CYBC1	chr12	STR_819449	819449	T	104	0.5765	0.0592785	2.13193e-18	1.85762e-05	22	SNP_665119	665119	0	-0.594766	0.0468843	1.0463e-29
ENSSSCG00000017128	protein_coding	chr12	STR_180058	180058	T	25	0.437487	0.0548267	4.26304e-14	7.73473e-06	708	SNP_517649	517649	0	-0.519941	0.0498181	6.70484e-22
ENSSSCG00000032116	OGFOD3	chr12	STR_297695	297695	ATTT	71	-0.319397	0.0634574	9.92884e-07	0.000859908	297	SNP_479176	479176	0	0.336889	0.054912	2.74355e-09
ENSSSCG00000029553	protein_coding	chr12	STR_964916	964916	ACAGCC	26	-0.269923	0.0588174	6.84392e-06	1.85424e-06	1293	SNP_859125	859125	0	0.406165	0.0532939	3.48171e-13
ENSSSCG00000040352	DUS1L	chr12	STR_854843	854843	CCG	57	-0.37608	0.0601883	1.90756e-09	0.00468071	59	SNP_267219	267219	0	-0.39882	0.0534822	9.99568e-13
ENSSSCG00000033689	GPS1	chr12	STR_615030	615030	CGGGGG	50	-0.275508	0.0615409	1.16355e-05	0.00123731	387	SNP_694395	694395	0	0.276413	0.0560489	1.36608e-06
ENSSSCG00000040385	RFNG	chr12	STR_947308	947308	CGG	66	0.670346	0.0491434	2.25164e-31	5.1668e-10	48	SNP_963180	963180	0	-0.744238	0.0389535	1.82973e-53
ENSSSCG00000039873	DCXR	chr12	STR_1390233	1390233	GT	34	0.359933	0.0578609	1.96744e-09	0.000150665	183	SNP_985358	985358	0	0.432381	0.0525877	6.49195e-15
ENSSSCG00000040503	LRRC45	chr12	STR_722713	722713	A	119	-0.426425	0.0683755	3.25813e-09	0.0806955	1	SNP_736547	736547	0	-0.332609	0.0550007	4.46273e-09
ENSSSCG00000040727	ASPSCR1	chr12	STR_1033552	1033552	AAAG	94	0.318579	0.0670264	3.82414e-06	4.30835e-05	156	SNP_1015719	1015719	0	-0.416666	0.0530174	7.36246e-14
ENSSSCG00000038470	protein_coding	chr12	STR_854843	854843	CCG	57	-0.620096	0.0509604	8.72346e-27	0.205538	1	SNP_743289	743289	0	-0.613347	0.0460628	5.61659e-32
ENSSSCG00000034723	PYCR1	chr12	STR_1125159	1125159	CCGGG	36	-0.26641	0.0600073	1.33694e-05	0.000527076	413	SNP_1249614	1249614	0	-0.365672	0.0542821	8.53735e-11
ENSSSCG00000039650	PCYT2	chr12	STR_1125159	1125159	CCGGG	36	0.381764	0.0575419	1.90327e-10	3.51271e-07	283	SNP_1131158	1131158	0	0.526514	0.0495827	1.64599e-22
ENSSSCG00000039424	MCRIP1	chr12	STR_1083145	1083145	CCG	42	0.297685	0.0601382	1.35927e-06	0.00380584	57	SNP_275623	275623	0	0.301798	0.0556018	1.19457e-07
ENSSSCG00000034891	GCGR	chr12	STR_820133	820133	CGCGGG	83	-0.301949	0.0656295	7.2567e-06	0.000246247	776	SNP_746620	746620	0	-0.315897	0.0553348	2.7796e-08
ENSSSCG00000033620	protein_coding	chr12	STR_1602247	1602247	CGGGG	100	-0.432125	0.0647465	2.54321e-10	0.0015793	12	SNP_1628042	1628042	0	0.515346	0.0499802	1.75805e-21
ENSSSCG00000033148	MRPL12	chr12	STR_1125159	1125159	CCGGG	36	0.3421	0.0585009	1.50183e-08	0.0143766	10	SNP_1207273	1207273	0	0.348366	0.0546679	7.17111e-10
ENSSSCG00000033082	HGS	chr12	STR_414750	414750	ACAGCC	46	0.344173	0.0596206	2.32131e-08	1.21232e-05	585	SNP_1164672	1164672	0	-0.445745	0.0522068	7.43614e-16
ENSSSCG00000038161	ARL16	chr12	STR_1125159	1125159	CCGGG	36	0.534974	0.0525992	1.18833e-20	4.50806e-08	18	SNP_1230011	1230011	0	0.631754	0.0452088	2.22425e-34
ENSSSCG00000034716	CCDC137	chr12	STR_1125159	1125159	CCGGG	36	-0.373391	0.0577545	5.03244e-10	0.00373986	25	SNP_1222808	1222808	0	-0.450307	0.0520735	3.4721e-16
ENSSSCG00000031531	TSPAN10	chr12	STR_615030	615030	CGGGGG	50	-0.572731	0.0524787	7.65101e-23	2.45571e-05	414	SNP_747912	747912	0	0.615515	0.0459644	2.98402e-32
ENSSSCG00000026155	FSCN2	chr12	STR_1264564	1264564	CT	65	-0.55004	0.0551875	1.1471e-19	7.15943e-06	20	SNP_1308380	1308380	0	0.580388	0.0474933	4.76171e-28
ENSSSCG00000022317	SLC38A10	chr12	STR_1468295	1468295	GT	52	0.319329	0.0609169	3.45958e-07	9.48879e-05	279	SNP_1494359	1494359	0	0.410584	0.0531786	1.82277e-13
ENSSSCG00000039183	NDUFAF8	chr12	STR_2353139	2353139	CTTTT	138	0.36712	0.0744735	2.08781e-06	0.036809	3	SNP_1512011	1512011	0	-0.35899	0.0544336	1.9717e-10
ENSSSCG00000030277	ENDOV	chr12	STR_1533476	1533476	CTGTGG	30	0.332654	0.0580406	2.71328e-08	4.95052e-05	980	SNP_1491509	1491509	0	0.402673	0.053384	5.76736e-13
ENSSSCG00000021040	SLC26A11	chr12	STR_2209415	2209415	AAAAAT	45	0.708938	0.0446947	1.23528e-39	4.62414e-15	144	SNP_2224838	2224838	0	-0.771865	0.0370798	8.95957e-60
ENSSSCG00000017152	SGSH	chr12	STR_2209415	2209415	AAAAAT	45	0.564476	0.0523107	1.59971e-22	3.47291e-06	389	SNP_2237286	2237286	0	-0.607337	0.0463329	3.1631e-31
ENSSSCG00000017155	EIF4A3	chr12	STR_2349095	2349095	GT	97	0.347345	0.066811	4.99719e-07	0.00119466	328	SNP_2306860	2306860	0	-0.340745	0.054831	1.7587e-09
ENSSSCG00000017156	GAA	chr12	STR_2348406	2348406	CTGTGG	54	-0.36298	0.0601472	5.99102e-09	2.81385e-09	418	SNP_2334536	2334536	0	-0.499026	0.0505404	4.80562e-20
ENSSSCG00000017159	TBC1D16	chr12	STR_2209415	2209415	AAAAAT	45	0.361379	0.0590897	3.69642e-09	0.00123989	286	SNP_2008446	2008446	0	0.387695	0.0537598	4.70415e-12
ENSSSCG00000035511	C1QTNF1	chr12	STR_3150145	3150145	A	26	0.281207	0.0586198	2.67478e-06	0.00166166	107	SNP_3160256	3160256	0	-0.339876	0.0548493	1.94509e-09
ENSSSCG00000038130	CANT1	chr12	STR_4106493	4106493	GTT	83	0.33108	0.0649603	7.66739e-07	0.000720907	123	SNP_3452904	3452904	0	0.379315	0.0539627	1.45434e-11
ENSSSCG00000017165	USP36	chr12	STR_3665672	3665672	ATTT	100	0.314953	0.0681419	6.92148e-06	0.000517136	97	SNP_4205858	4205858	0	0.372659	0.0541202	3.48477e-11
ENSSSCG00000017167	CYTH1	chr12	STR_3413743	3413743	A	90	-0.386301	0.064579	9.75659e-09	0.00884605	12	SNP_4069298	4069298	0	0.451847	0.0520281	2.67809e-16
ENSSSCG00000036056	DNAH17	chr12	STR_4542492	4542492	CTTT	69	-0.287678	0.0638485	1.0636e-05	0.00188688	79	SNP_3175274	3175274	0	-0.343416	0.0547743	1.28776e-09
ENSSSCG00000031092	#N/A	chr12	STR_3861493	3861493	CCT	70	0.583578	0.0542578	5.05788e-22	1.3619e-09	201	SNP_3687349	3687349	0	0.683582	0.0425671	4.2247e-42
ENSSSCG00000033883	protein_coding	chr12	STR_3755132	3755132	CCG	81	0.384382	0.0632548	5.58366e-09	0.00308283	33	SNP_3687655	3687655	0	0.442708	0.0522946	1.227e-15
ENSSSCG00000040486	BIRC5	chr12	STR_3682522	3682522	AAAC	45	-0.283499	0.0607724	5.04247e-06	7.62516e-05	423	SNP_3659852	3659852	0	-0.383221	0.0538688	8.62837e-12
ENSSSCG00000033636	AFMID	chr12	STR_3665672	3665672	ATTT	100	-0.41581	0.0652948	1.35454e-09	0.00177379	98	SNP_3659442	3659442	0	0.424166	0.0528148	2.3471e-14
ENSSSCG00000037120	TK1	chr12	STR_3861493	3861493	CCT	70	0.528309	0.0567297	1.20198e-17	0.0136263	11	SNP_3735594	3735594	0	0.58223	0.0474165	2.95034e-28
ENSSSCG00000031600	SYNGR2	chr12	STR_3861493	3861493	CCT	70	0.531398	0.0566008	7.1798e-18	0.00302785	145	SNP_3790305	3790305	0	0.534794	0.0492804	2.68418e-23
ENSSSCG00000033592	TMC8	chr12	STR_3755132	3755132	CCG	81	-0.452236	0.0611119	3.10119e-12	0.00887767	10	SNP_4050153	4050153	0	0.532884	0.0493507	4.09649e-23
ENSSSCG00000032562	TMC6	chr12	STR_3751336	3751336	T	87	0.340251	0.0653578	4.63948e-07	3.01502e-05	538	SNP_3750897	3750897	0	-0.437596	0.0524408	2.81886e-15
ENSSSCG00000017168	SEPT9	chr12	STR_4317463	4317463	A	128	0.419956	0.0704391	1.45462e-08	0.00683127	6	SNP_4314149	4314149	0	0.444297	0.0522488	9.44795e-16
ENSSSCG00000029343	MFSD11	chr12	STR_5072274	5072274	T	122	-0.391871	0.0701509	8.92765e-08	2.28676e-05	907	SNP_4782671	4782671	0	0.450184	0.0520771	3.54474e-16
ENSSSCG00000035923	JMJD6	chr12	STR_4724049	4724049	AC	79	0.296071	0.0651418	9.16153e-06	0.00435774	29	SNP_4817460	4817460	0	-0.332909	0.0549945	4.31415e-09
ENSSSCG00000037376	MXRA7	chr12	STR_4821037	4821037	GTTTTT	46	0.442898	0.0569324	1.96e-13	1.20537e-05	67	SNP_4853039	4853039	0	0.520784	0.0497881	5.60977e-22
ENSSSCG00000017172	ST6GALNAC1	chr12	STR_4992196	4992196	A	132	0.426167	0.0710756	1.27397e-08	3.43646e-07	501	SNP_4759945	4759945	0	-0.451374	0.052042	2.9005e-16
ENSSSCG00000039736	protein_coding	chr12	STR_5021286	5021286	AG	50	0.292851	0.0612118	2.97354e-06	0.0116756	19	SNP_4961559	4961559	0	-0.301541	0.0556065	1.22587e-07
ENSSSCG00000017181	CYGB	chr12	STR_5269255	5269255	GT	102	0.323175	0.0682961	4.30354e-06	0.000298237	151	SNP_4862965	4862965	0	0.291306	0.0557918	3.36641e-07
ENSSSCG00000029901	UBE2O	chr12	STR_5072274	5072274	T	122	0.379969	0.0705305	2.32477e-07	0.0016996	25	SNP_5390827	5390827	0	0.413267	0.0531078	1.22462e-13
ENSSSCG00000017190	EXOC7	chr12	STR_5432492	5432492	AAAG	58	-0.422624	0.0589954	9.94931e-12	0.00065969	117	SNP_5571578	5571578	0	0.439933	0.0523742	1.93052e-15
ENSSSCG00000017188	ZACN	chr12	STR_4866069	4866069	A	63	0.37156	0.0610848	4.85809e-09	4.23138e-05	268	SNP_5354572	5354572	0	0.467121	0.0515672	1.89552e-17
ENSSSCG00000017192	EVPL	chr12	STR_4992196	4992196	A	132	-0.38227	0.0726003	4.39094e-07	0.00284746	86	SNP_5702926	5702926	0	0.295631	0.0557144	2.20732e-07
ENSSSCG00000017193	CDK3	chr12	STR_6361600	6361600	ATTT	91	-0.374481	0.0650791	3.17383e-08	0.0167387	10	SNP_5210190	5210190	0	-0.384384	0.0538406	7.3763e-12
ENSSSCG00000017194	protein_coding	chr12	STR_4999624	4999624	ATTT	89	-0.368187	0.0649367	4.811e-08	2.04818e-05	117	SNP_4981453	4981453	0	-0.478937	0.0511972	2.22738e-18
ENSSSCG00000017198	ACOX1	chr12	STR_5470764	5470764	T	52	0.39419	0.0590774	1.69956e-10	4.68047e-06	342	SNP_5414080	5414080	0	-0.496581	0.0506222	7.7693e-20
ENSSSCG00000017197	FBF1	chr12	STR_5243474	5243474	A	62	0.393751	0.0603496	4.23556e-10	1.19298e-05	394	SNP_5627290	5627290	0	-0.492237	0.0507663	1.80742e-19
ENSSSCG00000017196	MRPL38	chr12	STR_5852749	5852749	AC	101	-0.396257	0.0660891	9.79013e-09	0.000299197	156	SNP_5514134	5514134	0	-0.470071	0.0514759	1.11926e-17
ENSSSCG00000017199	TRIM47	chr12	STR_5532040	5532040	ATTTT	35	-0.354492	0.0581017	3.81664e-09	0.00371251	33	SNP_5226342	5226342	0	-0.398377	0.0534935	1.06436e-12
ENSSSCG00000017200	UNC13D	chr12	STR_6113845	6113845	AAAC	53	-0.463123	0.0570912	2.5395e-14	0.000207948	125	SNP_6180114	6180114	0	-0.506705	0.0502798	1.03599e-20
ENSSSCG00000017202	protein_coding	chr12	STR_6229449	6229449	GT	80	0.322292	0.064711	1.30515e-06	0.00191298	95	SNP_5641728	5641728	0	-0.33882	0.0548716	2.19745e-09
ENSSSCG00000017203	GALK1	chr12	STR_6229449	6229449	GT	80	0.407779	0.0624169	4.62576e-10	6.24643e-05	197	SNP_5641413	5641413	0	-0.477762	0.0512345	2.76629e-18
ENSSSCG00000017204	ITGB4	chr12	STR_5021286	5021286	AG	50	0.343914	0.0601134	3.08744e-08	1.34335e-05	41	SNP_5680435	5680435	0	-0.505319	0.0503272	1.37034e-20
ENSSSCG00000038844	SMIM5	chr12	STR_6095711	6095711	GGTTGT	46	0.312913	0.0603112	4.41394e-07	0.00155617	95	SNP_5735850	5735850	0	-0.386354	0.0537926	5.64724e-12
ENSSSCG00000036248	protein_coding	chr12	STR_5694018	5694018	A	84	-0.657781	0.0519764	1.17988e-27	0.326111	1	SNP_5788289	5788289	0	-0.663136	0.0436533	7.17983e-39
ENSSSCG00000033518	LLGL2	chr12	STR_5532040	5532040	ATTTT	35	0.545131	0.0520926	1.32362e-21	0.00154458	50	SNP_6093544	6093544	0	0.55629	0.0484642	1.90451e-25
ENSSSCG00000034608	TMEM94	chr12	STR_5988816	5988816	AAAC	59	0.318655	0.0618323	5.41654e-07	0.000247981	36	SNP_5872285	5872285	0	-0.444569	0.0522409	9.03327e-16
ENSSSCG00000017208	SLC25A19	chr12	STR_6229449	6229449	GT	80	-0.600717	0.0546501	1.42161e-22	6.80293e-05	246	SNP_6176343	6176343	0	0.597542	0.0467641	4.89659e-30
ENSSSCG00000017209	MIF4GD	chr12	STR_6862266	6862266	A	126	-0.513805	0.066189	7.74347e-13	0.905924	1	SNP_6239125	6239125	0	-0.420986	0.0529012	3.82462e-14
ENSSSCG00000035134	MRPS7	chr12	STR_5988816	5988816	AAAC	59	0.289602	0.0624374	5.8348e-06	0.000302554	389	SNP_6649389	6649389	0	0.36744	0.0542414	6.81894e-11
ENSSSCG00000028210	NT5C	chr12	STR_6229449	6229449	GT	80	0.487343	0.0596914	2.76453e-14	0.00113606	195	SNP_6109946	6109946	0	-0.467784	0.0515468	1.68485e-17
ENSSSCG00000017214	ARMC7	chr12	STR_5915436	5915436	AAACT	64	-0.300942	0.0628813	3.04574e-06	2.85721e-05	480	SNP_6781045	6781045	0	-0.406628	0.0532819	3.25476e-13
ENSSSCG00000031958	KCTD2	chr12	STR_6255878	6255878	CT	45	-0.57175	0.0519925	3.45757e-23	1.43364e-08	9	SNP_6239125	6239125	0	0.658337	0.0438997	3.7834e-38
ENSSSCG00000032166	protein_coding	chr12	STR_5960871	5960871	AAC	115	-0.315888	0.0709164	1.47871e-05	0.00646437	17	SNP_5615723	5615723	0	0.250712	0.0564585	1.27074e-05
ENSSSCG00000034406	MRPL58	chr12	STR_6255878	6255878	CT	45	-0.335863	0.0596912	4.93174e-08	0.076862	1	SNP_6263603	6263603	0	0.306585	0.0555126	7.34413e-08
ENSSSCG00000017218	CDR2L	chr12	STR_6255878	6255878	CT	45	-0.624409	0.0495	1.5447e-28	0.00282838	3	SNP_6263603	6263603	0	0.616629	0.0459136	2.15155e-32
ENSSSCG00000017219	HID1	chr12	STR_6195915	6195915	AC	26	-0.416384	0.0555376	9.54866e-13	0.000199426	174	SNP_6053351	6053351	0	0.466223	0.0515949	2.22337e-17
ENSSSCG00000017226	FADS6	chr12	STR_5971987	5971987	CTGTGG	64	0.369752	0.0612651	6.29862e-09	8.42647e-15	630	SNP_6355742	6355742	0	-0.640865	0.0447705	1.25056e-35
ENSSSCG00000017230	TMEM104	chr12	STR_5645042	5645042	AAAG	106	-0.311423	0.0693057	1.22216e-05	0.000553683	134	SNP_6419390	6419390	0	-0.370743	0.054165	4.46496e-11
ENSSSCG00000035960	protein_coding	chr12	STR_5586111	5586111	CTGTGG	64	-0.299611	0.0629089	3.38317e-06	5.8408e-06	462	SNP_6821962	6821962	0	0.379558	0.0539569	1.40817e-11
ENSSSCG00000017236	CD300C	chr12	STR_5924715	5924715	ATTT	65	-0.287344	0.063295	9.10116e-06	5.49396e-05	101	SNP_6563878	6563878	0	0.433663	0.0525518	5.2948e-15
ENSSSCG00000033918	protein_coding	chr12	STR_6703509	6703509	ACAGCC	40	0.3368	0.0590797	3.30088e-08	4.48997e-05	141	SNP_6639776	6639776	0	-0.44938	0.0521007	4.05717e-16
ENSSSCG00000040989	GPRC5C	chr12	STR_6721122	6721122	AAAAG	34	0.343515	0.0582434	1.14081e-08	0.0288244	3	SNP_7546880	7546880	0	-0.331048	0.0550327	5.31932e-09
ENSSSCG00000017238	TTYH2	chr12	STR_6705901	6705901	CTT	96	-0.420957	0.0644634	5.40916e-10	0.00869974	23	SNP_6865058	6865058	0	0.460866	0.0517583	5.6978e-17
ENSSSCG00000017248	COG1	chr12	STR_7725430	7725430	T	93	-0.517486	0.0603558	2.66688e-15	4.53565e-08	13	SNP_7792448	7792448	0	0.636129	0.0449996	5.65202e-35
ENSSSCG00000034358	KCNJ16	chr12	STR_10469292	10469292	T	65	-0.402818	0.0604834	2.00954e-10	0.303089	1	SNP_10437103	10437103	0	0.401865	0.0534047	6.47606e-13
ENSSSCG00000017254	MAP2K6	chr12	STR_10989364	10989364	T	96	-0.332584	0.0670213	1.49692e-06	0.000268836	177	SNP_11356046	11356046	0	-0.411817	0.0531461	1.51887e-13
ENSSSCG00000017255	ABCA5	chr12	STR_11978061	11978061	AAAAT	52	0.282381	0.0616663	7.47151e-06	1.65681e-05	467	SNP_11172296	11172296	0	0.410864	0.0531712	1.74877e-13
ENSSSCG00000032844	protein_coding	chr12	STR_10850232	10850232	AGAT	86	-0.515001	0.0594354	1.27356e-15	5.36507e-17	510	SNP_11166111	11166111	0	-0.688245	0.0423108	7.10579e-43
ENSSSCG00000017256	ABCA6	chr12	STR_11294576	11294576	T	140	-0.42174	0.0730653	4.17861e-08	0.00750703	17	SNP_11251048	11251048	0	0.389809	0.0537077	3.52043e-12
ENSSSCG00000017257	ABCA9	chr12	STR_11719151	11719151	GTTT	103	0.344892	0.0679178	9.02328e-07	0.00159677	105	SNP_11684667	11684667	0	0.373768	0.0540942	3.0167e-11
ENSSSCG00000026473	ABCA8	chr12	STR_11420751	11420751	GTTT	72	0.561296	0.0555459	5.40584e-20	0.00628454	73	SNP_11364552	11364552	0	-0.568116	0.0479953	1.07016e-26
ENSSSCG00000017258	FAM20A	chr12	STR_10949945	10949945	A	181	0.441797	0.0843935	7.70302e-07	0.00683406	19	SNP_11587773	11587773	0	-0.388954	0.0537288	3.95898e-12
ENSSSCG00000017260	WIPI1	chr12	STR_11705437	11705437	AAAAAC	104	-0.474695	0.0638528	3.49863e-12	0.0336487	3	SNP_11702306	11702306	0	0.48334	0.0510563	9.81706e-19
ENSSSCG00000017261	ARSG	chr12	STR_11920848	11920848	A	151	-0.439893	0.0750987	3.09338e-08	0.00106216	176	SNP_11874313	11874313	0	-0.45695	0.0518762	1.12186e-16
ENSSSCG00000017262	SLC16A6	chr12	STR_11842614	11842614	CTGT	61	0.3193	0.0620829	5.72784e-07	3.25938e-05	354	SNP_11841833	11841833	0	0.452775	0.0520006	2.28867e-16
ENSSSCG00000017264	AMZ2	chr12	STR_12060901	12060901	GT	127	0.407779	0.0706563	3.73656e-08	0.0370303	1	SNP_11199210	11199210	0	-0.393606	0.0536135	2.08074e-12
ENSSSCG00000039336	GNA13	chr12	STR_11990867	11990867	AAAT	65	-0.298007	0.0630793	4.02839e-06	0.177984	1	SNP_11658834	11658834	0	0.278251	0.056018	1.1542e-06
ENSSSCG00000040910	APOH	chr12	STR_13230149	13230149	AG	113	-0.352773	0.0695507	9.68616e-07	0.0138667	3	SNP_12934033	12934033	0	-0.361261	0.0543824	1.48666e-10
ENSSSCG00000017268	PRKCA	chr12	STR_13344891	13344891	GTTTT	98	0.328216	0.0674716	2.35144e-06	0.00216653	110	SNP_13098404	13098404	0	0.372533	0.0541232	3.54195e-11
ENSSSCG00000017273	PSMD12	chr12	STR_13479910	13479910	GTTTT	36	0.30833	0.0592241	3.94033e-07	0.00133842	146	SNP_13478627	13478627	0	-0.318407	0.0552858	2.12685e-08
ENSSSCG00000032181	C17orf58	chr12	STR_14545850	14545850	AAAAC	104	-0.308897	0.0689997	1.30452e-05	0.000276571	75	SNP_14260773	14260773	0	0.370612	0.054168	4.54107e-11
ENSSSCG00000032176	SMURF2	chr12	STR_14718768	14718768	A	144	-0.403226	0.0747176	2.59592e-07	0.000687673	88	SNP_14649190	14649190	0	-0.404772	0.0533299	4.26079e-13
ENSSSCG00000028925	CEP95	chr12	STR_14604130	14604130	T	133	0.353476	0.0737233	3.68394e-06	#N/A	#N/A	SNP_14557723	14557723	0	0.214586	0.0569626	0.000199482
ENSSSCG00000036057	POLG2	chr12	STR_14457122	14457122	A	64	0.279369	0.0633126	1.57067e-05	0.00073597	278	SNP_14857303	14857303	0	-0.323128	0.0551926	1.27696e-08
ENSSSCG00000032612	MILR1	chr12	STR_14604130	14604130	T	133	0.371215	0.0731797	1.06982e-06	0.0473692	1	SNP_14637827	14637827	0	0.407667	0.0532549	2.79706e-13
ENSSSCG00000017277	PECAM1	chr12	STR_14848060	14848060	A	129	0.446505	0.0696586	1.46593e-09	0.0001182	92	SNP_14836356	14836356	0	0.477901	0.0512301	2.69653e-18
ENSSSCG00000017278	TEX2	chr12	STR_14665386	14665386	GTTT	59	-0.288165	0.0624657	6.51944e-06	0.00175686	77	SNP_14935880	14935880	0	-0.308686	0.055473	5.91573e-08
ENSSSCG00000019194	#N/A	chr12	STR_14537228	14537228	AAAC	152	0.356932	0.0783905	1.1263e-05	0.0021808	83	SNP_14715359	14715359	0	0.340424	0.0548378	1.82547e-09
ENSSSCG00000039909	ICAM2	chr12	STR_14830508	14830508	T	158	-0.397087	0.0786991	1.42083e-06	0.000118573	86	SNP_14992228	14992228	0	-0.393799	0.0536086	2.0255e-12
ENSSSCG00000037478	protein_coding	chr12	STR_14997158	14997158	GT	99	-0.561094	0.0592766	9.84565e-18	0.314553	2	SNP_14989222	14989222	0	0.548218	0.0487761	1.27333e-24
ENSSSCG00000017285	protein_coding	chr12	STR_15046857	15046857	CT	30	-0.417646	0.0559211	1.18617e-12	3.69321e-07	74	SNP_14141349	14141349	0	0.519361	0.0498387	7.57891e-22
ENSSSCG00000028698	CCDC47	chr12	STR_15035277	15035277	AAC	54	0.269682	0.0621581	2.11294e-05	1.07065e-06	639	SNP_15125838	15125838	0	-0.446978	0.0521709	6.06e-16
ENSSSCG00000017290	STRADA	chr12	STR_14674572	14674572	T	60	-0.303205	0.0622947	2.08129e-06	0.00161688	111	SNP_15344957	15344957	0	0.339845	0.05485	1.95204e-09
ENSSSCG00000017294	DCAF7	chr12	STR_15443747	15443747	GT	71	0.372011	0.0621588	8.56009e-09	0.0720837	1	SNP_15430947	15430947	0	-0.359375	0.0544249	1.87978e-10
ENSSSCG00000017300	MRC2	chr12	STR_16050904	16050904	AGTCCC	44	-0.454862	0.0563241	2.84639e-14	0.00355297	37	SNP_16236115	16236115	0	0.486848	0.0509428	5.06745e-19
ENSSSCG00000033421	protein_coding	chr12	STR_15366246	15366246	GTTTT	42	-0.37122	0.0584928	1.01716e-09	0.000735893	294	SNP_16301812	16301812	0	0.429631	0.0526643	1.0021e-14
ENSSSCG00000017306	ITGB3	chr12	STR_16945880	16945880	GTT	46	-0.297164	0.0606315	1.72246e-06	6.87499e-05	1204	SNP_16766312	16766312	0	0.392683	0.0536365	2.36605e-12
ENSSSCG00000017311	MAPT	chr12	STR_16945880	16945880	GTT	46	-0.542927	0.0533261	1.44061e-20	1.16039e-12	157	SNP_17125106	17125106	0	0.659134	0.043859	2.87705e-38
ENSSSCG00000031893	protein_coding	chr12	STR_18254643	18254643	CGTGTG	48	-0.278578	0.0612337	8.45339e-06	0.0003406	131	SNP_17474539	17474539	0	0.354414	0.0545355	3.45895e-10
ENSSSCG00000017325	PLEKHM1	chr12	STR_17537091	17537091	GTTT	81	-0.324191	0.0648183	1.18762e-06	0.00339463	31	SNP_18444890	18444890	0	-0.365478	0.0542865	8.74974e-11
ENSSSCG00000017328	ARHGAP27	chr12	STR_18334794	18334794	A	32	-0.27836	0.0593385	4.38098e-06	0.000881507	160	SNP_17971122	17971122	0	-0.340454	0.0548371	1.81895e-09
ENSSSCG00000017337	ACBD4	chr12	STR_18272393	18272393	CG	123	-0.373824	0.0709277	4.05995e-07	0.000887696	55	SNP_18399740	18399740	0	0.453258	0.0519863	2.10846e-16
ENSSSCG00000017338	PLCD3	chr12	STR_18103451	18103451	A	76	-0.348267	0.0634884	1.13813e-07	0.00646385	35	SNP_18944328	18944328	0	0.387895	0.0537548	4.57698e-12
ENSSSCG00000017340	DCAKD	chr12	STR_18305499	18305499	ACC	66	0.458055	0.0588704	2.48801e-13	2.18254e-15	185	SNP_18320914	18320914	0	-0.649756	0.0443324	6.85236e-37
ENSSSCG00000017343	GFAP	chr12	STR_18506058	18506058	CTGG	40	0.518498	0.0536524	5.12153e-19	6.1827e-07	17	SNP_18447300	18447300	0	0.608798	0.0462677	2.08502e-31
ENSSSCG00000017346	EFTUD2	chr12	STR_18506058	18506058	CTGG	40	0.564224	0.0518041	6.40465e-23	0.00178219	99	SNP_18399723	18399723	0	0.595442	0.0468551	8.70207e-30
ENSSSCG00000017357	ITGA2B	chr12	STR_19129972	19129972	GTTTTT	46	-0.381535	0.0586966	4.37548e-10	0.847703	1	SNP_18625372	18625372	0	0.312281	0.0554045	4.06986e-08
ENSSSCG00000017356	FAM171A2	chr12	STR_18089265	18089265	T	132	0.357857	0.0733644	2.54493e-06	0.000387542	361	SNP_18061426	18061426	0	0.324318	0.0551688	1.12131e-08
ENSSSCG00000017355	GRN	chr12	STR_19032126	19032126	T	60	0.321146	0.0619093	4.61857e-07	0.00189502	108	SNP_18514050	18514050	0	-0.347802	0.0546801	7.66982e-10
ENSSSCG00000017371	TMEM101	chr12	STR_19969492	19969492	ATCC	109	-0.34614	0.0689766	1.21912e-06	0.00402275	44	SNP_19741441	19741441	0	-0.34369	0.0547685	1.2471e-09
ENSSSCG00000025414	PYY	chr12	STR_19212337	19212337	T	98	-0.522945	0.0608833	2.71587e-15	1.44734e-16	62	SNP_19211781	19211781	0	0.628701	0.0453533	5.71158e-34
ENSSSCG00000023014	protein_coding	chr12	STR_19970877	19970877	CT	130	-0.372937	0.0724534	7.48461e-07	9.25054e-06	277	SNP_19280616	19280616	0	-0.477486	0.0512433	2.91008e-18
ENSSSCG00000020744	DUSP3	chr12	STR_18904079	18904079	T	33	-0.284056	0.0593487	2.84833e-06	4.27948e-05	517	SNP_19354796	19354796	0	-0.416934	0.0530103	7.07123e-14
ENSSSCG00000017378	DHX8	chr12	STR_20185447	20185447	T	144	-0.355878	0.0763042	6.80998e-06	0.00392204	61	SNP_19562415	19562415	0	-0.332885	0.054995	4.32551e-09
ENSSSCG00000022101	BRCA1	chr12	STR_19859016	19859016	A	112	-0.327963	0.0700251	5.50074e-06	0.000695258	406	SNP_19792064	19792064	0	0.327218	0.0551105	8.14927e-09
ENSSSCG00000024059	VAT1	chr12	STR_20449872	20449872	AAAG	119	0.31873	0.0716504	1.53444e-05	0.0608982	5	SNP_19585988	19585988	0	-0.254467	0.0564013	9.3071e-06
ENSSSCG00000029763	IFI35	chr12	STR_19901593	19901593	AAAG	110	0.362239	0.0687142	3.76259e-07	0.00190578	121	SNP_20270170	20270170	0	-0.3873	0.0537694	4.96434e-12
ENSSSCG00000025507	RPL27	chr12	STR_20216774	20216774	CTGTGG	52	-0.406108	0.0587429	4.18064e-11	0.00254916	39	SNP_19971236	19971236	0	-0.441861	0.052319	1.40973e-15
ENSSSCG00000035057	RUNDC1	chr12	STR_20370609	20370609	A	67	0.286473	0.0635906	1.0625e-05	0.000690107	138	SNP_20718472	20718472	0	-0.304205	0.0555571	9.36376e-08
ENSSSCG00000035199	PTGES3L	chr12	STR_18909621	18909621	T	79	0.371859	0.0633088	1.60339e-08	0.000643154	139	SNP_19227611	19227611	0	0.407381	0.0532623	2.9163e-13
ENSSSCG00000017383	protein_coding	chr12	STR_20037883	20037883	GTTT	48	0.337026	0.0600275	5.30749e-08	4.20962e-12	153	SNP_19996804	19996804	0	-0.60071	0.0466259	2.03964e-30
ENSSSCG00000037487	protein_coding	chr12	STR_20720857	20720857	CTGTGG	159	-0.504105	0.0743305	3.38576e-10	3.43152e-06	55	SNP_20005008	20005008	0	0.560765	0.0482885	6.49404e-26
ENSSSCG00000017384	AOC2	chr12	STR_20038145	20038145	GT	77	-0.582801	0.0551639	2.56422e-21	0.000339599	41	SNP_20024929	20024929	0	-0.652272	0.0442066	2.95908e-37
ENSSSCG00000017386	BECN1	chr12	STR_19504401	19504401	GT	73	-0.287833	0.0644206	1.26037e-05	0.000804874	79	SNP_20024907	20024907	0	0.296031	0.0557071	2.12219e-07
ENSSSCG00000017388	COA3	chr12	STR_20710087	20710087	CTGTGG	60	0.311481	0.0621199	1.05204e-06	2.11842e-06	374	SNP_19991187	19991187	0	0.442096	0.0523122	1.35662e-15
ENSSSCG00000017387	WNK4	chr12	STR_19373831	19373831	CTTT	78	-0.377468	0.0630079	8.63678e-09	0.000572049	43	SNP_20062194	20062194	0	-0.4429	0.0522891	1.18893e-15
ENSSSCG00000017382	EZH1	chr12	STR_21067777	21067777	ATCC	78	0.296389	0.0649841	8.53102e-06	6.65951e-05	852	SNP_19415917	19415917	0	0.346755	0.0547027	8.6864e-10
ENSSSCG00000036106	TUBG2	chr12	STR_21163475	21163475	CTGTGG	130	-0.450173	0.069727	1.16324e-09	3.94368e-07	104	SNP_20176913	20176913	0	0.582541	0.0474035	2.72034e-28
ENSSSCG00000017395	RETREG3	chr12	STR_20014766	20014766	AAAAT	82	0.295895	0.0656048	1.07158e-05	8.95934e-05	627	SNP_19561888	19561888	0	0.384244	0.053844	7.51648e-12
ENSSSCG00000017396	PSMC3IP	chr12	STR_20505942	20505942	CT	35	-0.267096	0.0598795	1.2194e-05	0.00182405	93	SNP_19943428	19943428	0	-0.290907	0.0557989	3.49898e-07
ENSSSCG00000017397	MLX	chr12	STR_20505942	20505942	CT	35	-0.607662	0.0493489	9.76545e-28	2.88192e-06	439	SNP_20578902	20578902	0	-0.644197	0.0446075	4.2594e-36
ENSSSCG00000035147	NAGLU	chr12	STR_20123980	20123980	CT	116	0.34364	0.0703886	2.32477e-06	0.000292634	159	SNP_20926777	20926777	0	0.365546	0.054285	8.67534e-11
ENSSSCG00000017401	ATP6V0A1	chr12	STR_20647656	20647656	CGGGG	55	-0.363137	0.060269	6.33901e-09	0.000443769	29	SNP_20312121	20312121	0	0.446949	0.0521718	6.08948e-16
ENSSSCG00000032467	RAB5C	chr12	STR_20657473	20657473	AAAG	33	-0.262864	0.0597217	1.56859e-05	0.0926689	3	SNP_20433375	20433375	0	0.268679	0.0561767	2.73892e-06
ENSSSCG00000017420	CNP	chr12	STR_20505942	20505942	CT	35	-0.447707	0.0555617	2.86153e-14	0.000724981	468	SNP_20733341	20733341	0	0.47887	0.0511993	2.25503e-18
ENSSSCG00000017421	ACLY	chr12	STR_20912097	20912097	AACCCT	67	-0.437341	0.0596884	4.08178e-12	1.4103e-05	822	SNP_20807928	20807928	0	0.502485	0.0504237	2.41879e-20
ENSSSCG00000034779	NT5C3B	chr12	STR_20280901	20280901	CTTT	105	-0.462987	0.0644736	1.54303e-11	6.53972e-07	224	SNP_21464074	21464074	0	-0.535258	0.0492633	2.42156e-23
ENSSSCG00000017428	JUP	chr12	STR_20505942	20505942	CT	35	0.512682	0.0533495	6.75345e-19	3.65798e-06	839	SNP_20912098	20912098	0	-0.564587	0.0481368	2.55751e-26
ENSSSCG00000017446	protein_coding	chr12	STR_20911352	20911352	CTGTGG	44	0.521912	0.0539484	5.2194e-19	7.64401e-08	246	SNP_21092889	21092889	0	0.590068	0.0470858	3.72006e-29
ENSSSCG00000028522	KRT10	chr12	STR_20941819	20941819	AGG	36	-0.288645	0.0596074	2.21265e-06	3.92067e-06	412	SNP_21030016	21030016	0	0.433383	0.0525596	5.53631e-15
ENSSSCG00000017464	KRT25	chr12	STR_21327956	21327956	ATTTT	74	-0.284957	0.0646248	1.62136e-05	0.00138435	113	SNP_21141287	21141287	0	0.31357	0.0553798	3.55451e-08
ENSSSCG00000017472	IGFBP4	chr12	STR_21957194	21957194	AGTGT	61	-0.403812	0.0599333	1.248e-10	0.0139574	24	SNP_21957340	21957340	0	0.429408	0.0526705	1.03777e-14
ENSSSCG00000029102	MED24	chr12	STR_22151872	22151872	CTGTGG	61	-0.309005	0.062306	1.3623e-06	0.000240403	236	SNP_22465760	22465760	0	0.361327	0.054381	1.47451e-10
ENSSSCG00000017488	CSF3	chr12	STR_22041851	22041851	CCCG	67	0.35142	0.062139	4.65209e-08	0.00212932	45	SNP_22029368	22029368	0	0.34461	0.0547488	1.11929e-09
ENSSSCG00000017496	MIEN1	chr12	STR_22061751	22061751	CGG	52	-0.281043	0.0616915	8.28601e-06	1.92173e-06	275	SNP_22612974	22612974	0	0.409992	0.0531941	1.98896e-13
ENSSSCG00000017497	ERBB2	chr12	STR_22563593	22563593	AGGC	51	-0.314348	0.0608981	5.08517e-07	7.9985e-05	374	SNP_22509061	22509061	0	-0.413305	0.0531068	1.21777e-13
ENSSSCG00000017502	PGAP3	chr12	STR_22563593	22563593	AGGC	51	0.410969	0.0584823	2.11198e-11	0.000723729	149	SNP_22635521	22635521	0	-0.462904	0.0516964	3.99046e-17
ENSSSCG00000017499	STARD3	chr12	STR_23071422	23071422	CCTTTT	43	-0.442318	0.0566092	1.52333e-13	0.00176547	156	SNP_22936177	22936177	0	0.467843	0.0515449	1.66715e-17
ENSSSCG00000017498	PPP1R1B	chr12	STR_22825046	22825046	T	53	-0.328869	0.0608326	1.54772e-07	4.9477e-07	713	SNP_22700557	22700557	0	0.484993	0.0510029	7.1953e-19
ENSSSCG00000017507	protein_coding	chr12	STR_23254659	23254659	AAAAT	103	-0.515436	0.0620051	1.71798e-14	8.30133e-08	106	SNP_22677755	22677755	0	0.579359	0.047536	6.21289e-28
ENSSSCG00000033291	PIP4K2B	chr12	STR_23343743	23343743	GT	62	-0.372642	0.0609245	4.02737e-09	0.1057	3	SNP_23352555	23352555	0	0.358952	0.0544344	1.98092e-10
ENSSSCG00000022187	CISD3	chr12	STR_23616568	23616568	AAAT	125	0.385062	0.0709916	1.98919e-07	0.000473654	447	SNP_23447554	23447554	0	-0.343702	0.0547682	1.24525e-09
ENSSSCG00000032478	MLLT6	chr12	STR_23229673	23229673	AAAAT	70	0.337403	0.0628973	2.02127e-07	5.75647e-05	73	SNP_23417244	23417244	0	-0.39151	0.0536656	2.78364e-12
ENSSSCG00000023263	MRPL45	chr12	STR_23689369	23689369	C	56	-0.517031	0.0554841	8.31032e-18	2.03832e-06	371	SNP_23761991	23761991	0	-0.597604	0.0467614	4.81292e-30
ENSSSCG00000017515	TBKBP1	chr12	STR_23689369	23689369	C	56	0.611821	0.0512727	4.88805e-26	0.000883888	233	SNP_23960184	23960184	0	0.652895	0.0441753	2.40071e-37
ENSSSCG00000017521	SCRN2	chr12	STR_24969238	24969238	AAAAC	149	-0.562337	0.068671	1.2464e-13	1.11935e-13	179	SNP_24115154	24115154	0	0.73988	0.0392349	1.52693e-52
ENSSSCG00000017519	MRPL10	chr12	STR_23303947	23303947	A	74	0.383818	0.0622562	3.32732e-09	0.000307503	394	SNP_24083164	24083164	0	0.435399	0.0525029	4.01299e-15
ENSSSCG00000017520	LRRC46	chr12	STR_24808883	24808883	CCG	73	0.331394	0.0634662	4.08826e-07	0.000546726	27	SNP_24068349	24068349	0	0.385032	0.0538248	6.75691e-12
ENSSSCG00000032782	PNPO	chr12	STR_24206895	24206895	T	124	-0.555382	0.0637805	2.63662e-15	2.4071e-07	80	SNP_24198782	24198782	0	0.621028	0.0457115	5.84002e-33
ENSSSCG00000017524	CDK5RAP3	chr12	STR_24045728	24045728	CTGTGG	50	-0.36291	0.0596539	4.51396e-09	1.75926e-09	936	SNP_24222210	24222210	0	0.518134	0.0498821	9.81185e-22
ENSSSCG00000017543	CALCOCO2	chr12	STR_25054989	25054989	AAAG	70	0.31763	0.0633553	1.08589e-06	0.00629906	33	SNP_25087255	25087255	0	-0.332855	0.0549956	4.34044e-09
ENSSSCG00000017544	ATP5MC1	chr12	STR_25083292	25083292	GTTTT	81	-0.300576	0.0653504	7.26463e-06	0.0296785	6	SNP_25081866	25081866	0	0.244028	0.056558	2.18598e-05
ENSSSCG00000025638	UBE2Z	chr12	STR_25135752	25135752	GTT	83	0.325608	0.0650912	1.19092e-06	0.00539025	48	SNP_25138456	25138456	0	-0.330274	0.0550485	5.80095e-09
ENSSSCG00000027677	protein_coding	chr12	STR_24991784	24991784	AAAC	101	-0.404036	0.0658446	4.70049e-09	0.00419815	28	SNP_24628794	24628794	0	0.409267	0.0532131	2.21256e-13
ENSSSCG00000040110	protein_coding	chr12	STR_25603500	25603500	AG	110	-0.337977	0.0693828	2.38291e-06	0.000128887	421	SNP_24425007	24425007	0	-0.372331	0.0541279	3.63623e-11
ENSSSCG00000040942	protein_coding	chr12	STR_25779869	25779869	ACAGCC	83	0.316113	0.0653127	2.50584e-06	0.00127457	130	SNP_25494648	25494648	0	-0.386798	0.0537817	5.31592e-12
ENSSSCG00000035224	protein_coding	chr12	STR_24790187	24790187	AAAAG	99	0.415205	0.065147	1.3057e-09	0.00703565	28	SNP_25663705	25663705	0	-0.439991	0.0523725	1.91241e-15
ENSSSCG00000017548	NGFR	chr12	STR_24928957	24928957	ATTT	71	-0.529677	0.0567996	1.13118e-17	5.91307e-12	289	SNP_25693217	25693217	0	-0.643075	0.0446626	6.13169e-36
ENSSSCG00000027198	PDK2	chr12	STR_25668656	25668656	AAAAC	128	-0.371678	0.0720548	7.03495e-07	0.0295836	3	SNP_26190796	26190796	0	-0.330181	0.0550504	5.86127e-09
ENSSSCG00000037168	TMEM92	chr12	STR_26840942	26840942	AGGGTT	31	0.326092	0.058292	5.55638e-08	1.78322e-08	936	SNP_26476302	26476302	0	0.484077	0.0510325	8.54818e-19
ENSSSCG00000017573	XYLT2	chr12	STR_27569922	27569922	AT	137	0.347643	0.0748308	7.12638e-06	0.000164339	287	SNP_26639520	26639520	0	0.324153	0.0551721	1.14171e-08
ENSSSCG00000023783	MRPL27	chr12	STR_26840942	26840942	AGGGTT	31	-0.335283	0.0580934	2.20624e-08	1.13442e-05	350	SNP_26642521	26642521	0	0.426872	0.0527406	1.54288e-14
ENSSSCG00000017567	RSAD1	chr12	STR_27119598	27119598	CCT	73	0.420026	0.0610459	6.06282e-11	0.000116773	48	SNP_26778913	26778913	0	0.489239	0.0508648	3.21461e-19
ENSSSCG00000017561	ABCC3	chr12	STR_26981333	26981333	A	77	-0.344885	0.0637194	1.63951e-07	3.30049e-05	407	SNP_26954670	26954670	0	-0.40401	0.0533496	4.75684e-13
ENSSSCG00000038760	ANKRD40	chr12	STR_26964261	26964261	ATTT	44	0.360568	0.0589912	3.75001e-09	6.22136e-07	466	SNP_27097255	27097255	0	-0.449311	0.0521027	4.10425e-16
ENSSSCG00000038348	NME1	chr12	STR_27413489	27413489	AATT	101	0.404384	0.0658336	4.54702e-09	0.196682	1	SNP_27418748	27418748	0	0.362664	0.0543507	1.24743e-10
ENSSSCG00000017591	NME2	chr12	STR_27434062	27434062	T	112	0.353964	0.069326	8.25667e-07	0.000916823	109	SNP_27427599	27427599	0	-0.391228	0.0536726	2.89439e-12
ENSSSCG00000017601	TOM1L1	chr12	STR_31220219	31220219	AT	102	-0.647684	0.054986	1.86498e-24	3.74597e-09	142	SNP_31205517	31205517	0	-0.699059	0.0417034	9.97327e-45
ENSSSCG00000017605	MMD	chr12	STR_32296829	32296829	GTTT	103	-0.400303	0.0663071	8.01812e-09	1.0209e-07	692	SNP_32515534	32515534	0	0.535137	0.0492677	2.48717e-23
ENSSSCG00000017608	protein_coding	chr12	STR_31603851	31603851	GT	78	0.323817	0.0643753	1.02954e-06	1.54071e-08	700	SNP_31423239	31423239	0	0.478728	0.0512038	2.31484e-18
ENSSSCG00000017609	ANKFN1	chr12	STR_33206194	33206194	T	63	0.619888	0.0516288	3.97858e-26	0.000659994	191	SNP_32783558	32783558	0	-0.593936	0.0469201	1.31115e-29
ENSSSCG00000017610	protein_coding	chr12	STR_33206194	33206194	T	63	0.429728	0.0594103	6.88377e-12	0.000372282	251	SNP_32632685	32632685	0	-0.478842	0.0512002	2.26665e-18
ENSSSCG00000036437	NOG	chr12	STR_33206194	33206194	T	63	-0.553988	0.0547761	3.83541e-20	2.37901e-06	306	SNP_32659353	32659353	0	0.612324	0.0461091	7.55852e-32
ENSSSCG00000017613	COIL	chr12	STR_33685454	33685454	GT	136	0.427686	0.0719126	1.69249e-08	0.000524954	486	SNP_33222345	33222345	0	0.398959	0.0534787	9.80044e-13
ENSSSCG00000017617	SCPEP1	chr12	STR_33541902	33541902	GTTTT	80	-0.418783	0.0620755	1.39456e-10	0.00426332	23	SNP_33331544	33331544	0	0.447606	0.0521526	5.45785e-16
ENSSSCG00000035193	MRPS23	chr12	STR_34152154	34152154	AATG	79	-0.490027	0.0594499	1.65407e-14	4.13147e-07	581	SNP_34179787	34179787	0	-0.541332	0.049037	6.18629e-24
ENSSSCG00000017624	CUEDC1	chr12	STR_34206537	34206537	AAAC	34	-0.426744	0.0560868	5.0937e-13	2.08105e-06	181	SNP_34158484	34158484	0	-0.519652	0.0498283	7.12778e-22
ENSSSCG00000017636	LPO	chr12	STR_34515093	34515093	T	109	-0.367154	0.0683867	2.35654e-07	0.00125456	61	SNP_34681000	34681000	0	0.40327	0.0533686	5.29277e-13
ENSSSCG00000038932	PPM1E	chr12	STR_35326617	35326617	AAAC	104	-0.586799	0.0587442	3.75132e-19	0.00298798	160	SNP_34585315	34585315	0	-0.583546	0.0473615	2.09198e-28
ENSSSCG00000023727	TRIM37	chr12	STR_35399031	35399031	GT	157	-0.372828	0.0792759	6.18555e-06	0.00836506	24	SNP_35398065	35398065	0	-0.423331	0.0528376	2.66961e-14
ENSSSCG00000034217	SKA2	chr12	STR_35060434	35060434	AAAAAC	75	0.334287	0.0636863	3.60897e-07	9.77559e-05	876	SNP_35351932	35351932	0	-0.39335	0.0536198	2.15633e-12
ENSSSCG00000030262	protein_coding	chr12	STR_34614109	34614109	GT	66	0.306482	0.0630396	2.16695e-06	0.00043899	96	SNP_36241490	36241490	0	0.407536	0.0532583	2.85113e-13
ENSSSCG00000035400	YPEL2	chr12	STR_36444019	36444019	T	120	0.436968	0.0681892	1.33342e-09	0.00753771	26	SNP_35640576	35640576	0	-0.420055	0.0529264	4.40791e-14
ENSSSCG00000017668	VMP1	chr12	STR_35919495	35919495	GTTT	127	-0.338385	0.0728174	6.8012e-06	8.92344e-05	1225	SNP_35658114	35658114	0	-0.34556	0.0547284	1.0006e-09
ENSSSCG00000017670	RPS6KB1	chr12	STR_36119974	36119974	T	121	-0.345934	0.0713345	2.74451e-06	0.0154458	17	SNP_35451678	35451678	0	-0.285389	0.0558957	5.93009e-07
ENSSSCG00000017671	protein_coding	chr12	STR_35701139	35701139	AAAT	140	0.426682	0.0728788	2.78799e-08	0.0668929	1	SNP_36179539	36179539	0	-0.396522	0.0535403	1.3831e-12
ENSSSCG00000017678	APPBP2	chr12	STR_37605942	37605942	AAAC	70	-0.325457	0.0631777	5.66159e-07	0.0023383	72	SNP_37638011	37638011	0	0.348043	0.0546749	7.45335e-10
ENSSSCG00000039473	protein_coding	chr12	STR_37945107	37945107	ATTT	63	-0.320378	0.0623271	5.8417e-07	0.159578	2	SNP_37943090	37943090	0	-0.325102	0.0551531	1.02894e-08
ENSSSCG00000023186	CA4	chr12	STR_37861327	37861327	GTTT	147	0.363988	0.0768209	5.03934e-06	0.0135696	15	SNP_38135193	38135193	0	-0.385659	0.0538095	6.2062e-12
ENSSSCG00000023373	ZNHIT3	chr12	STR_38502316	38502316	AAAAC	149	0.353431	0.0776858	1.12774e-05	7.39817e-05	195	SNP_38433118	38433118	0	-0.420991	0.0529011	3.82151e-14
ENSSSCG00000017690	DHRS11	chr12	STR_37117539	37117539	AAAAAC	66	0.35453	0.0619248	3.23859e-08	0.000250974	78	SNP_38976352	38976352	0	-0.392963	0.0536295	2.27551e-12
ENSSSCG00000017693	AATF	chr12	STR_38712353	38712353	CT	108	-0.311372	0.0696785	1.36476e-05	0.000651565	108	SNP_39352653	39352653	0	-0.377906	0.0539963	1.7527e-11
ENSSSCG00000017696	C17orf78	chr12	STR_38807902	38807902	AC	101	-0.330758	0.0679301	2.32731e-06	0.000928098	128	SNP_38912227	38912227	0	0.402377	0.0533915	6.01753e-13
ENSSSCG00000025775	TADA2A	chr12	STR_38863774	38863774	ATTT	73	0.36603	0.0625991	1.78198e-08	5.66111e-05	719	SNP_39005885	39005885	0	-0.403055	0.0533741	5.45858e-13
ENSSSCG00000029874	DUSP14	chr12	STR_39035020	39035020	A	116	-0.367985	0.0696938	3.73284e-07	0.00911084	5	SNP_38485804	38485804	0	0.333982	0.0549724	3.82104e-09
ENSSSCG00000039569	protein_coding	chr12	STR_39282116	39282116	ATTT	110	0.455561	0.0656267	6.42696e-11	2.64095e-11	106	SNP_39432251	39432251	0	0.621128	0.0457069	5.66874e-33
ENSSSCG00000034371	protein_coding	chr12	STR_39319926	39319926	AAAAT	85	-0.403679	0.063285	1.12846e-09	0.0856882	1	SNP_39448428	39448428	0	0.40051	0.0534393	7.86009e-13
ENSSSCG00000031292	protein_coding	chr12	STR_39935366	39935366	A	109	-0.512038	0.0631522	6.87715e-14	2.01441e-09	14	SNP_39397482	39397482	0	0.654842	0.0440771	1.24493e-37
ENSSSCG00000032343	protein_coding	chr12	STR_38740700	38740700	CTGTGG	74	0.295539	0.0644084	7.4982e-06	0.0111676	15	SNP_39760193	39760193	0	0.306348	0.0555171	7.52479e-08
ENSSSCG00000017699	protein_coding	chr12	STR_39479002	39479002	A	130	0.339038	0.073462	7.88609e-06	#N/A	#N/A	SNP_39434556	39434556	0	-0.213093	0.0569817	0.000221459
ENSSSCG00000040940	CCL16	chr12	STR_38885313	38885313	AAAAC	93	0.401572	0.0645975	2.88475e-09	0.00037381	99	SNP_39620642	39620642	0	-0.45889	0.051818	8.02837e-17
ENSSSCG00000036746	RASL10B	chr12	STR_39633346	39633346	ACAT	83	-0.321586	0.0651859	1.63719e-06	9.96056e-07	705	SNP_39819353	39819353	0	0.443367	0.0522756	1.10124e-15
ENSSSCG00000017713	PEX12	chr12	STR_39456739	39456739	AAAAT	37	0.323408	0.0590261	1.01885e-07	0.000772965	194	SNP_39926733	39926733	0	-0.372177	0.0541315	3.70971e-11
ENSSSCG00000032652	SLFN11	chr12	STR_40335008	40335008	GT	109	0.375365	0.0681454	1.20021e-07	0.0345529	1	SNP_40052805	40052805	0	-0.333174	0.054989	4.18678e-09
ENSSSCG00000025796	NLE1	chr12	STR_39668527	39668527	ATTTT	54	0.279986	0.061968	9.78994e-06	1.56489e-05	245	SNP_40036928	40036928	0	-0.403319	0.0533673	5.25501e-13
ENSSSCG00000026989	RAD51D	chr12	STR_40120220	40120220	AAAAAC	70	0.458432	0.0593807	3.82402e-13	0.0146486	8	SNP_40336883	40336883	0	-0.42822	0.0527034	1.2502e-14
ENSSSCG00000032552	protein_coding	chr12	STR_40363908	40363908	AAAAC	67	0.433348	0.0598165	6.70017e-12	0.000162917	131	SNP_40127189	40127189	0	-0.479314	0.0511852	2.07759e-18
ENSSSCG00000022196	CCT6B	chr12	STR_40121967	40121967	AG	75	-0.411175	0.0615973	1.99818e-10	1.16578e-12	1476	SNP_40205414	40205414	0	0.625664	0.0454959	1.44463e-33
ENSSSCG00000017727	TMEM98	chr12	STR_42012405	42012405	AAAT	83	0.563764	0.0568598	2.88122e-19	2.69493e-08	81	SNP_42086223	42086223	0	-0.626791	0.0454431	1.02516e-33
ENSSSCG00000017728	MYO1D	chr12	STR_41725949	41725949	CCG	117	0.339839	0.0706911	3.2531e-06	2.96458e-07	1474	SNP_42201177	42201177	0	-0.451443	0.05204	2.86719e-16
ENSSSCG00000017733	C17orf75	chr12	STR_42539088	42539088	CTTT	126	0.359348	0.0719982	1.49057e-06	1.67113e-05	92	SNP_42541455	42541455	0	0.44888	0.0521153	4.41144e-16
ENSSSCG00000017738	ADAP2	chr12	STR_42422623	42422623	GTTT	70	0.351728	0.062546	5.54431e-08	3.01012e-05	733	SNP_42743917	42743917	0	0.45958	0.0517972	7.12447e-17
ENSSSCG00000017741	TEFM	chr12	STR_43370441	43370441	ACAGCC	54	0.374411	0.0598546	1.80433e-09	1.23141e-08	796	SNP_42871679	42871679	0	-0.534935	0.0492752	2.60161e-23
ENSSSCG00000017743	CRLF3	chr12	STR_43797533	43797533	AAAT	72	0.340936	0.0630945	1.67958e-07	3.33287e-05	368	SNP_43098223	43098223	0	-0.412496	0.0531282	1.37351e-13
ENSSSCG00000017745	UTP6	chr12	STR_43297115	43297115	A	99	0.324169	0.0677444	3.36677e-06	3.41306e-05	1014	SNP_43139465	43139465	0	-0.422129	0.0528702	3.21089e-14
ENSSSCG00000017747	RAB11FIP4	chr12	STR_43857323	43857323	AAT/ATG	104	0.398564	0.0665364	1.03052e-08	0.00244956	85	SNP_43432921	43432921	0	0.420754	0.0529075	3.96232e-14
ENSSSCG00000017752	WSB1	chr12	STR_44082250	44082250	T	108	0.315232	0.0695851	1.05157e-05	0.000336962	380	SNP_44686391	44686391	0	0.395035	0.0535777	1.7041e-12
ENSSSCG00000017754	protein_coding	chr12	STR_44400910	44400910	AAAG	64	0.297294	0.0629567	4.05744e-06	0.000162578	135	SNP_44141499	44141499	0	-0.368688	0.0542126	5.81431e-11
ENSSSCG00000032450	protein_coding	chr12	STR_44299451	44299451	CTGTGG	99	0.431767	0.0645925	2.37604e-10	0.000366919	28	SNP_44295115	44295115	0	-0.464327	0.051653	3.10793e-17
ENSSSCG00000017756	NLK	chr12	STR_44551357	44551357	AAAC	62	0.407583	0.0599524	8.86021e-11	8.50805e-08	230	SNP_44548277	44548277	0	0.528596	0.0495073	1.04814e-22
ENSSSCG00000033123	TMEM97	chr12	STR_45084860	45084860	A	77	-0.345313	0.0637087	1.57904e-07	4.60941e-14	353	SNP_44548277	44548277	0	0.598244	0.0467336	4.03613e-30
ENSSSCG00000023719	IFT20	chr12	STR_45064787	45064787	AAT	70	0.327452	0.0631316	4.78114e-07	1.81376e-12	541	SNP_44548277	44548277	0	0.526534	0.049582	1.63898e-22
ENSSSCG00000024626	TNFAIP1	chr12	STR_44460888	44460888	GTTT	124	-0.330739	0.0723802	9.36559e-06	0.000244688	791	SNP_44621075	44621075	0	0.411594	0.053152	1.56988e-13
ENSSSCG00000028920	POLDIP2	chr12	STR_43912492	43912492	AAAAT	58	-0.376631	0.0603011	1.94571e-09	3.55815e-06	193	SNP_43965493	43965493	0	-0.516821	0.0499284	1.29228e-21
ENSSSCG00000025748	SEBOX	chr12	STR_44466507	44466507	ATTTT	53	-0.533816	0.0544699	2.66418e-19	6.60984e-18	320	SNP_44647764	44647764	0	-0.698707	0.0417235	1.14931e-44
ENSSSCG00000027801	VTN	chr12	STR_44596634	44596634	GT	152	-0.379727	0.0776326	2.67857e-06	0.000115722	77	SNP_44660022	44660022	0	0.416349	0.0530259	7.72202e-14
ENSSSCG00000030358	SARM1	chr12	STR_45250031	45250031	AAACC	74	0.390809	0.0620582	1.62297e-09	2.51708e-08	1908	SNP_44676760	44676760	0	0.539565	0.0491032	9.22771e-24
ENSSSCG00000023478	SLC46A1	chr12	STR_45250031	45250031	AAACC	74	-0.528768	0.0572238	2.16503e-17	1.21012e-25	2020	SNP_44668669	44668669	0	-0.727605	0.0400081	4.81822e-50
ENSSSCG00000017763	SLC13A2	chr12	STR_44739087	44739087	ATTT	87	0.402854	0.0636153	1.47323e-09	1.71614e-05	20	SNP_44736818	44736818	0	0.536481	0.049218	1.84386e-23
ENSSSCG00000017772	SDF2	chr12	STR_45076679	45076679	GTTT	111	-0.403537	0.067636	1.22965e-08	2.2696e-05	486	SNP_44892697	44892697	0	-0.426764	0.0527435	1.56906e-14
ENSSSCG00000017773	SUPT6H	chr12	STR_44739087	44739087	ATTT	87	0.426302	0.0628727	1.22866e-10	0.00649653	26	SNP_45099023	45099023	0	0.491894	0.0507777	1.93131e-19
ENSSSCG00000035080	protein_coding	chr12	STR_45554889	45554889	AAAAC	85	-0.298932	0.0660085	9.96748e-06	0.000681741	161	SNP_44744451	44744451	0	0.402204	0.053396	6.16846e-13
ENSSSCG00000017776	ERAL1	chr12	STR_45544713	45544713	CCTT	79	-0.356336	0.0637227	6.77463e-08	5.97259e-08	1005	SNP_44984965	44984965	0	0.501036	0.0504727	3.2277e-20
ENSSSCG00000017778	DHRS13	chr12	STR_44572943	44572943	AC	69	-0.329769	0.0629374	3.69631e-07	0.00174131	80	SNP_44742467	44742467	0	-0.407612	0.0532563	2.81941e-13
ENSSSCG00000035445	SEZ6	chr12	STR_45076679	45076679	GTTT	111	-0.430344	0.0667269	9.72524e-10	0.129025	1	SNP_45445231	45445231	0	-0.407164	0.0532679	3.01003e-13
ENSSSCG00000017781	PIPOX	chr12	STR_45219935	45219935	AAC	128	0.341981	0.0729354	5.70492e-06	1.42186e-05	207	SNP_45389983	45389983	0	-0.459523	0.0517989	7.19522e-17
ENSSSCG00000017790	TAOK1	chr12	STR_46171590	46171590	CTGTGG	112	-0.666705	0.0552469	5.14125e-25	2.29554e-13	816	SNP_45748898	45748898	0	0.766243	0.0374743	2.02708e-58
ENSSSCG00000017789	ABHD15	chr12	STR_46282592	46282592	ATTT	130	-0.389282	0.0719273	2.17642e-07	9.50239e-08	382	SNP_45759344	45759344	0	-0.513073	0.0500597	2.81676e-21
ENSSSCG00000017792	CORO6	chr12	STR_45250031	45250031	AAACC	74	0.330149	0.0636397	4.8241e-07	0.000907859	93	SNP_45818532	45818532	0	0.381358	0.0539137	1.10782e-11
ENSSSCG00000017796	protein_coding	chr12	STR_46787596	46787596	AAAAC	79	-0.423019	0.0617969	7.85484e-11	0.00731622	33	SNP_46760227	46760227	0	0.43394	0.052544	5.06634e-15
ENSSSCG00000017799	CPD	chr12	STR_46321923	46321923	CTGTGG	87	0.429685	0.0627614	8.44873e-11	3.09124e-05	319	SNP_46444278	46444278	0	0.529827	0.0494625	8.01513e-23
ENSSSCG00000029262	GOSR1	chr12	STR_45569330	45569330	GTTTTT	120	-0.316513	0.0719123	1.87192e-05	0.000291093	283	SNP_46594778	46594778	0	0.356708	0.0544846	2.61243e-10
ENSSSCG00000017803	TIMM22	chr12	STR_46787596	46787596	AAAAC	79	-0.577052	0.055699	1.15983e-20	7.36965e-20	190	SNP_46897605	46897605	0	0.67181	0.0431999	3.29105e-40
ENSSSCG00000017808	protein_coding	chr12	STR_47094068	47094068	ATTT	37	0.360088	0.0581938	2.39516e-09	5.94076e-06	163	SNP_47107275	47107275	0	0.437965	0.0524303	2.6556e-15
ENSSSCG00000017812	VPS53	chr12	STR_47788754	47788754	ATTT	32	0.296664	0.058999	9.1873e-07	2.58528e-06	261	SNP_46949102	46949102	0	0.423554	0.0528315	2.57917e-14
ENSSSCG00000038618	RFLNB	chr12	STR_46919593	46919593	ATTTTT	88	0.320847	0.0659898	2.30175e-06	0.00270756	55	SNP_47225185	47225185	0	-0.388206	0.0537472	4.38673e-12
ENSSSCG00000038989	protein_coding	chr12	STR_47618483	47618483	T	63	-0.381489	0.0608193	1.73217e-09	0.121314	1	SNP_47587563	47587563	0	0.336318	0.0549239	2.92874e-09
ENSSSCG00000033812	CRK	chr12	STR_47878654	47878654	AGCCC	67	0.307688	0.0631524	2.07141e-06	0.00648153	16	SNP_47770364	47770364	0	-0.319499	0.0552644	1.8916e-08
ENSSSCG00000024071	SCARF1	chr12	STR_48111336	48111336	AAAC	35	0.372499	0.0576651	5.16244e-10	0.000867789	54	SNP_47856909	47856909	0	-0.423772	0.0528255	2.494e-14
ENSSSCG00000017817	PRPF8	chr12	STR_47735093	47735093	AAAAC	61	-0.345373	0.0614809	5.49883e-08	0.00013145	360	SNP_47935982	47935982	0	-0.395782	0.0535589	1.53467e-12
ENSSSCG00000017826	SMG6	chr12	STR_48135692	48135692	AC	36	0.283482	0.0597033	3.40701e-06	0.00312403	20	SNP_47999000	47999000	0	-0.298616	0.0556602	1.64286e-07
ENSSSCG00000039918	SRR	chr12	STR_48654422	48654422	ATTT	89	-0.321451	0.0661362	2.32597e-06	0.000875602	44	SNP_48391159	48391159	0	0.429938	0.0526558	9.54835e-15
ENSSSCG00000038534	TSR1	chr12	STR_48195946	48195946	GTTTT	38	-0.327008	0.0590638	7.63557e-08	9.9708e-15	863	SNP_48409317	48409317	0	0.590002	0.0470886	3.78576e-29
ENSSSCG00000017829	SGSM2	chr12	STR_48292506	48292506	AAAC	38	0.463465	0.0553822	3.82749e-15	6.41954e-05	142	SNP_48236994	48236994	0	-0.511735	0.0501062	3.71176e-21
ENSSSCG00000017832	METTL16	chr12	STR_48106178	48106178	AGGC	32	-0.38802	0.0569398	6.47276e-11	4.59647e-05	1124	SNP_48384612	48384612	0	0.456474	0.0518905	1.21742e-16
ENSSSCG00000029709	SPATA22	chr12	STR_48638393	48638393	CTGTGG	75	0.407429	0.0617108	3.01688e-10	9.27902e-10	636	SNP_48612476	48612476	0	0.582785	0.0473933	2.55258e-28
ENSSSCG00000017861	ASPA	chr12	STR_48797503	48797503	GT	149	0.510931	0.0713877	3.79066e-11	2.50921e-07	153	SNP_49610753	49610753	0	0.596525	0.0468083	6.47139e-30
ENSSSCG00000017864	protein_coding	chr12	STR_50613218	50613218	A	67	-0.46758	0.0586699	7.69541e-14	3.23611e-09	326	SNP_50361545	50361545	0	-0.558535	0.0483763	1.1125e-25
ENSSSCG00000017865	CTNS	chr12	STR_48950323	48950323	AGG	130	-0.391799	0.0718439	1.78864e-07	3.68381e-09	214	SNP_49980990	49980990	0	-0.517159	0.0499165	1.20396e-21
ENSSSCG00000017866	TAX1BP3	chr12	STR_49664496	49664496	AATT	90	-0.289802	0.0670095	2.38773e-05	0.00663772	16	SNP_49676449	49676449	0	-0.304417	0.0555532	9.16402e-08
ENSSSCG00000017867	EMC6	chr12	STR_50066520	50066520	GTTTTT	66	-0.43389	0.0596679	5.63377e-12	0.0133783	2	SNP_49764472	49764472	0	-0.492475	0.0507585	1.72649e-19
ENSSSCG00000017873	CAMKK1	chr12	STR_49758624	49758624	CGG	50	-0.342197	0.0601535	3.65084e-08	5.05073e-09	1691	SNP_49952505	49952505	0	0.498752	0.0505496	5.07219e-20
ENSSSCG00000017876	CYB5D2	chr12	STR_50263342	50263342	GTTTT	63	-0.464256	0.0582748	7.40761e-14	7.36976e-07	316	SNP_50152326	50152326	0	0.551058	0.0486671	6.56387e-25
ENSSSCG00000017877	ANKFY1	chr12	STR_50066520	50066520	GTTTTT	66	0.410656	0.0603848	9.04136e-11	0.00158001	140	SNP_49696840	49696840	0	-0.464965	0.0516334	2.77715e-17
ENSSSCG00000017879	SPNS2	chr12	STR_50717794	50717794	AAAT	69	0.336243	0.062785	2.10359e-07	0.00102676	71	SNP_50447947	50447947	0	0.414573	0.0530732	1.00782e-13
ENSSSCG00000017885	SMTNL2	chr12	STR_50217349	50217349	AAAAC	99	-0.449975	0.063952	3.27225e-11	8.80099e-05	167	SNP_50633564	50633564	0	0.533943	0.0493118	3.24192e-23
ENSSSCG00000017888	SLC13A5	chr12	STR_50851105	50851105	T	123	-0.323292	0.0723653	1.43456e-05	8.83193e-05	387	SNP_50909263	50909263	0	-0.418076	0.0529797	5.95157e-14
ENSSSCG00000017894	WSCD1	chr12	STR_50717794	50717794	AAAT	69	-0.290679	0.063788	8.51346e-06	0.00129265	175	SNP_50865865	50865865	0	-0.341642	0.054812	1.5844e-09
ENSSSCG00000036977	protein_coding	chr12	STR_52148469	52148469	AAAAC	46	-0.299792	0.0605794	1.37997e-06	0.0016427	75	SNP_52249589	52249589	0	0.380026	0.0539457	1.32312e-11
ENSSSCG00000034958	MIS12	chr12	STR_51912724	51912724	T	129	0.335306	0.0733431	9.44592e-06	0.00378257	52	SNP_51998153	51998153	0	0.344793	0.0547448	1.09532e-09
ENSSSCG00000039064	DHX33	chr12	STR_51639150	51639150	AAAC	117	-0.589799	0.0606992	3.72554e-18	0.163501	1	SNP_51571026	51571026	0	0.545092	0.0488951	2.62172e-24
ENSSSCG00000035048	protein_coding	chr12	STR_52182805	52182805	GTTT	66	-0.413603	0.0602965	6.43292e-11	1.25104e-06	370	SNP_51608039	51608039	0	-0.499954	0.0505092	4.00017e-20
ENSSSCG00000033706	NUP88	chr12	STR_52429090	52429090	AGC	68	-0.284936	0.0637616	1.2441e-05	8.44749e-05	519	SNP_51639233	51639233	0	0.345728	0.0547248	9.80933e-10
ENSSSCG00000017895	RABEP1	chr12	STR_51564801	51564801	AC	147	-0.444353	0.0738886	1.37207e-08	0.0139625	4	SNP_51532223	51532223	0	0.373904	0.054091	2.96376e-11
ENSSSCG00000017896	SCIMP	chr12	STR_51994936	51994936	AAAAC	39	0.287035	0.0599873	2.89834e-06	0.000527219	559	SNP_51648008	51648008	0	0.325824	0.0551386	9.50476e-09
ENSSSCG00000022999	ZNF232	chr12	STR_52075990	52075990	CTT	108	0.339393	0.0689714	1.89153e-06	0.00133532	36	SNP_51726413	51726413	0	-0.454909	0.0519372	1.59154e-16
ENSSSCG00000017900	KIF1C	chr12	STR_50980616	50980616	AAAC	117	-0.383764	0.0694093	1.13978e-07	8.09699e-05	144	SNP_51921834	51921834	0	-0.476312	0.0512804	3.61001e-18
ENSSSCG00000017912	PLD2	chr12	STR_51169289	51169289	AATG	74	-0.301659	0.0642793	4.73275e-06	0.00736862	12	SNP_51176526	51176526	0	0.315653	0.0553395	2.85249e-08
ENSSSCG00000017913	PSMB6	chr12	STR_51639150	51639150	AAAC	117	-0.455909	0.0668985	1.42553e-10	3.43557e-10	39	SNP_52098583	52098583	0	0.620721	0.0457257	6.40168e-33
ENSSSCG00000017914	GLTPD2	chr12	STR_51542948	51542948	CT	93	0.446031	0.0631297	2.57238e-11	8.30472e-06	121	SNP_52060579	52060579	0	0.527821	0.0495354	1.24031e-22
ENSSSCG00000031112	TM4SF5	chr12	STR_52098291	52098291	AAAAC	65	-0.324743	0.0625004	4.50396e-07	6.21435e-05	109	SNP_52252123	52252123	0	0.423455	0.0528341	2.61877e-14
ENSSSCG00000017915	VMO1	chr12	STR_52053809	52053809	CTT	35	0.488526	0.0542176	4.62829e-17	7.58083e-08	370	SNP_52077618	52077618	0	-0.579454	0.0475321	6.06218e-28
ENSSSCG00000017921	ZMYND15	chr12	STR_52474359	52474359	GTTTT	51	0.318022	0.0608196	3.67616e-07	0.000181892	251	SNP_52141845	52141845	0	0.422053	0.0528723	3.24855e-14
ENSSSCG00000017920	protein_coding	chr12	STR_51994936	51994936	AAAAC	39	0.549859	0.0523059	1.04324e-21	1.53846e-08	156	SNP_52088566	52088566	0	0.616298	0.0459287	2.37131e-32
ENSSSCG00000017924	PELP1	chr12	STR_52182805	52182805	GTTT	66	0.390198	0.0609769	8.78105e-10	0.0317913	2	SNP_52184808	52184808	0	0.414689	0.0530701	9.90584e-14
ENSSSCG00000017923	ALOX15	chr12	STR_52508941	52508941	AAAC	66	-0.302516	0.0631235	2.97074e-06	0.00265555	49	SNP_52453927	52453927	0	-0.274299	0.0560843	1.65575e-06
ENSSSCG00000017927	BCL6B	chr12	STR_51633737	51633737	ATTTT	111	0.32583	0.0698881	6.01515e-06	0.348912	1	SNP_52790404	52790404	0	-0.238505	0.0566381	3.38317e-05
ENSSSCG00000017932	ASGR2	chr12	STR_52413336	52413336	AT	115	0.472323	0.0658808	1.9094e-11	0.0121879	26	SNP_52830126	52830126	0	-0.492089	0.0507712	1.8597e-19
ENSSSCG00000024926	ASGR1	chr12	STR_52559293	52559293	T	77	-0.505058	0.05859	1.40575e-15	0.000459902	211	SNP_52536286	52536286	0	-0.518234	0.0498785	9.60811e-22
ENSSSCG00000027514	ELP5	chr12	STR_52508941	52508941	AAAC	66	-0.424123	0.0599751	1.85682e-11	0.000155462	301	SNP_52692650	52692650	0	0.475542	0.0513047	4.15597e-18
ENSSSCG00000017934	protein_coding	chr12	STR_52559293	52559293	T	77	-0.36167	0.0632891	3.60418e-08	1.22517e-05	403	SNP_52626822	52626822	0	0.433006	0.0525702	5.87808e-15
ENSSSCG00000038359	protein_coding	chr12	STR_52559293	52559293	T	77	0.292791	0.0649095	1.05768e-05	0.00293682	116	SNP_52480293	52480293	0	0.285942	0.0558861	5.62743e-07
ENSSSCG00000034757	FGF11	chr12	STR_52744825	52744825	AGC	45	-0.279369	0.0608492	6.9982e-06	0.00174953	37	SNP_52745600	52745600	0	-0.38318	0.0538697	8.6755e-12
ENSSSCG00000030263	CHRNB1	chr12	STR_52114663	52114663	ATTTT	60	-0.357856	0.0610429	1.54273e-08	0.000130394	123	SNP_52750215	52750215	0	0.435752	0.052493	3.79197e-15
ENSSSCG00000021258	protein_coding	chr12	STR_51968872	51968872	A	128	-0.380196	0.0717866	3.70908e-07	0.0036426	19	SNP_52292634	52292634	0	0.424503	0.0528056	2.22813e-14
ENSSSCG00000037973	KCNAB3	chr12	STR_53484346	53484346	AAAAC	51	0.61429	0.0506196	8.27836e-27	1.4774e-07	385	SNP_53167890	53167890	0	0.662306	0.0436962	9.5937e-39
ENSSSCG00000040188	TNFSF12	chr12	STR_52807270	52807270	ACAGCC	85	-0.287358	0.066254	2.24443e-05	2.58594e-05	934	SNP_52658964	52658964	0	0.362914	0.054345	1.20885e-10
ENSSSCG00000032469	protein_coding	chr12	STR_52740836	52740836	CGG	72	0.297844	0.0640695	5.72901e-06	0.0199129	7	SNP_52831438	52831438	0	0.313474	0.0553816	3.5907e-08
ENSSSCG00000017955	MPDU1	chr12	STR_52941284	52941284	ACAGCC	73	0.413594	0.0612443	1.26041e-10	4.05186e-07	839	SNP_52990469	52990469	0	0.515439	0.0499769	1.72428e-21
ENSSSCG00000017952	SAT2	chr12	STR_52630305	52630305	C	81	-0.409353	0.062515	4.29183e-10	4.87072e-08	604	SNP_52912292	52912292	0	-0.513895	0.050031	2.37664e-21
ENSSSCG00000017963	DNAH2	chr12	STR_52740836	52740836	CGG	72	-0.372888	0.062275	8.47691e-09	0.000340573	77	SNP_53063600	53063600	0	-0.431021	0.0526256	8.04971e-15
ENSSSCG00000037096	TMEM88	chr12	STR_54102077	54102077	ACCCCC	130	-0.351495	0.0731041	3.42532e-06	0.20531	2	SNP_53908188	53908188	0	0.267875	0.0561898	2.94089e-06
ENSSSCG00000017971	NAA38	chr12	STR_52182805	52182805	GTTT	66	0.276553	0.0636437	2.09462e-05	0.00133016	143	SNP_52521995	52521995	0	0.31071	0.0554346	4.79531e-08
ENSSSCG00000023166	RNF227	chr12	STR_53191357	53191357	T	152	-0.699236	0.0599923	1.90272e-22	0.000684095	3	SNP_53121569	53121569	0	-0.713	0.0408927	3.04644e-47
ENSSSCG00000017968	CNTROB	chr12	STR_53169618	53169618	GT	64	0.626398	0.0513989	1.09414e-26	0.00636361	21	SNP_53190901	53190901	0	0.6505	0.0442953	5.34977e-37
ENSSSCG00000027528	TMEM107	chr12	STR_54175065	54175065	CTGTGG	46	-0.278679	0.0609845	7.70735e-06	0.000517411	105	SNP_54056763	54056763	0	-0.380533	0.0539335	1.23668e-11
ENSSSCG00000028924	AURKB	chr12	STR_53410475	53410475	A	37	-0.302848	0.0594489	6.78387e-07	5.1257e-05	276	SNP_53440515	53440515	0	-0.394794	0.0535837	1.7627e-12
ENSSSCG00000023861	PFAS	chr12	STR_54237480	54237480	AAAC	62	-0.36834	0.0610372	6.25093e-09	0.000101157	662	SNP_53773427	53773427	0	0.388557	0.0537386	4.18072e-12
ENSSSCG00000028048	ARHGEF15	chr12	STR_53361868	53361868	T	74	0.284215	0.0646396	1.70942e-05	0.000622019	134	SNP_53315604	53315604	0	-0.299437	0.0556452	1.51379e-07
ENSSSCG00000028850	RPL26	chr12	STR_53518599	53518599	GTTT	71	0.298996	0.0639016	4.99923e-06	0.000335991	179	SNP_53548355	53548355	0	0.368775	0.0542106	5.75012e-11
ENSSSCG00000017987	protein_coding	chr12	STR_53728766	53728766	ATT	98	-0.34729	0.0669827	5.36531e-07	0.0018326	186	SNP_53724040	53724040	0	-0.375229	0.0540598	2.49257e-11
ENSSSCG00000017993	NTN1	chr12	STR_54257155	54257155	ATTC	50	-0.507236	0.0551715	1.72858e-17	9.12215e-05	137	SNP_54370838	54370838	0	-0.557355	0.0484226	1.47631e-25
ENSSSCG00000017998	GLP2R	chr12	STR_53982916	53982916	AT/AC	112	-0.352363	0.0693708	9.32557e-07	0.000195443	307	SNP_54329235	54329235	0	0.441116	0.0523404	1.59228e-15
ENSSSCG00000039056	GAS7	chr12	STR_55434638	55434638	GT	54	0.297447	0.0616281	2.47374e-06	4.7316e-07	227	SNP_55012600	55012600	0	-0.423122	0.0528432	2.75666e-14
ENSSSCG00000018007	MYH3	chr12	STR_56306860	56306860	T	53	-0.400933	0.0590117	8.46494e-11	0.000107683	105	SNP_55408584	55408584	0	-0.435911	0.0524885	3.69653e-15
ENSSSCG00000018008	SCO1	chr12	STR_55441385	55441385	CTTT	62	0.407227	0.0599629	9.23267e-11	0.445854	1	SNP_55440726	55440726	0	0.40541	0.0533134	3.88467e-13
ENSSSCG00000036454	TMEM220	chr12	STR_54730423	54730423	ACTC	68	-0.323771	0.062936	5.81632e-07	9.56982e-10	295	SNP_55458295	55458295	0	-0.488599	0.0508857	3.63201e-19
ENSSSCG00000037179	PIRT	chr12	STR_55596034	55596034	A	111	0.45795	0.0657151	5.59632e-11	4.90803e-05	66	SNP_55527431	55527431	0	0.465198	0.0516263	2.66539e-17
ENSSSCG00000018016	MAP2K4	chr12	STR_55735196	55735196	AAT	130	-0.406588	0.0713411	5.46075e-08	0.000176327	286	SNP_55693141	55693141	0	0.415885	0.0530383	8.27959e-14
ENSSSCG00000039318	HS3ST3B1	chr12	STR_58789461	58789461	A	133	-0.350202	0.0738203	4.59148e-06	0.00275976	74	SNP_58829385	58829385	0	-0.309643	0.0554549	5.35779e-08
ENSSSCG00000037832	PMP22	chr12	STR_57809592	57809592	ACAGCC	87	-0.376828	0.0643811	1.86846e-08	1.49803e-06	219	SNP_58752664	58752664	0	-0.473945	0.051355	5.55951e-18
ENSSSCG00000025254	ZNF624	chr12	STR_59164376	59164376	A	35	-0.291389	0.0594405	1.67388e-06	0.00502469	29	SNP_58961650	58961650	0	-0.298268	0.0556665	1.70058e-07
ENSSSCG00000018032	TRPV2	chr12	STR_60106051	60106051	T	118	0.351933	0.0705555	1.45506e-06	1.391e-06	512	SNP_59164930	59164930	0	0.503946	0.0503741	1.80592e-20
ENSSSCG00000018034	protein_coding	chr12	STR_59059871	59059871	AAAG	89	0.391608	0.0642648	5.38359e-09	0.000797617	40	SNP_59220475	59220475	0	-0.384018	0.0538494	7.74962e-12
ENSSSCG00000035103	PIGL	chr12	STR_59164376	59164376	A	35	0.568235	0.0511304	1.01673e-23	2.54736e-19	317	SNP_59379163	59379163	0	0.714705	0.0407913	1.46517e-47
ENSSSCG00000018039	NCOR1	chr12	STR_59164376	59164376	A	35	-0.315529	0.0589628	1.92253e-07	5.12271e-05	1003	SNP_59645000	59645000	0	0.394493	0.0535913	1.83833e-12
ENSSSCG00000023747	TTC19	chr12	STR_59164376	59164376	A	35	-0.289892	0.0594688	1.90215e-06	0.000444759	107	SNP_59603284	59603284	0	-0.374879	0.054068	2.60955e-11
ENSSSCG00000036482	ZSWIM7	chr12	STR_59927848	59927848	G	109	0.484175	0.0643292	2.20965e-12	0.317703	1	SNP_59927848	59927848	0	0.465369	0.0516211	2.58586e-17
ENSSSCG00000035051	ADORA2B	chr12	STR_59500806	59500806	AAAC	88	0.343439	0.0654354	3.80178e-07	0.0227393	7	SNP_59488205	59488205	0	0.317542	0.0553027	2.33308e-08
ENSSSCG00000034364	SPECC1	chr12	STR_59964567	59964567	GTTT	39	0.397139	0.0574723	3.85864e-11	4.56131e-06	421	SNP_59739303	59739303	0	0.499302	0.0505311	4.55076e-20
ENSSSCG00000018045	ULK2	chr12	STR_59655944	59655944	T	138	0.494713	0.0695802	3.92376e-11	0.000415098	84	SNP_59405524	59405524	0	0.463012	0.0516931	3.91601e-17
ENSSSCG00000018041	ALDH3A2	chr12	STR_60802420	60802420	T	101	0.333426	0.0678625	1.90626e-06	1.31804e-05	191	SNP_59954830	59954830	0	0.405839	0.0533023	3.65054e-13
ENSSSCG00000018046	protein_coding	chr12	STR_60808148	60808148	GT	71	-0.329802	0.0632183	4.1529e-07	1.90749e-05	242	SNP_60022415	60022415	0	0.45019	0.0520769	3.54097e-16
ENSSSCG00000031076	MAPK7	chr12	STR_60028900	60028900	CTGTGG	83	-0.352935	0.0644126	1.21055e-07	0.0215895	7	SNP_60147628	60147628	0	-0.337544	0.0548983	2.54501e-09
ENSSSCG00000018049	SLC5A10	chr12	STR_61109242	61109242	AGGGCC	24	-0.32785	0.0574944	3.09632e-08	4.82115e-07	427	SNP_60377093	60377093	0	0.486024	0.0509696	5.92314e-19
ENSSSCG00000018047	FAM83G	chr12	STR_59842444	59842444	CTTTTT	98	-0.379139	0.0660957	3.62482e-08	0.00180896	80	SNP_60320538	60320538	0	0.423963	0.0528203	2.42177e-14
ENSSSCG00000036208	SHMT1	chr12	STR_60487551	60487551	AC	40	-0.31021	0.0596502	4.09351e-07	0.000169186	189	SNP_60425905	60425905	0	-0.414144	0.0530846	1.0746e-13
ENSSSCG00000038189	SMCR8	chr12	STR_59824748	59824748	CGG	89	-0.299598	0.0666348	1.15708e-05	7.08284e-05	153	SNP_60425905	60425905	0	-0.346921	0.0546991	8.51664e-10
ENSSSCG00000035839	TOP3A	chr12	STR_60775939	60775939	CCGGG	35	0.48609	0.0543021	6.9611e-17	5.00119e-06	111	SNP_60395033	60395033	0	0.579119	0.0475459	6.60903e-28
ENSSSCG00000037151	MIEF2	chr12	STR_60529858	60529858	CCCG	97	0.581318	0.057972	2.21074e-19	0.0283782	15	SNP_60464923	60464923	0	-0.556504	0.0484559	1.80969e-25
ENSSSCG00000039324	FLII	chr12	STR_60529858	60529858	CCCG	97	0.507572	0.0613871	1.98945e-14	1.13256e-07	73	SNP_60464711	60464711	0	-0.611154	0.0461619	1.06001e-31
ENSSSCG00000035120	ALKBH5	chr12	STR_60527772	60527772	ACCGTG	29	-0.434339	0.0553326	1.03607e-13	0.00888887	16	SNP_60564944	60564944	0	-0.468008	0.0515399	1.61889e-17
ENSSSCG00000036328	DRG2	chr12	STR_60151185	60151185	AAAT	64	-0.386019	0.0608273	1.16194e-09	0.000240897	117	SNP_60374586	60374586	0	-0.457866	0.0518488	9.5822e-17
ENSSSCG00000037336	GID4	chr12	STR_60775939	60775939	CCGGG	35	0.277816	0.0596909	5.19546e-06	2.08726e-05	621	SNP_60596949	60596949	0	0.374686	0.0540726	2.67608e-11
ENSSSCG00000028712	ATPAF2	chr12	STR_61123870	61123870	AAAC	27	0.464871	0.0541843	7.91945e-16	3.30388e-05	267	SNP_61200829	61200829	0	-0.522512	0.0497265	3.88467e-22
ENSSSCG00000037557	DRC3	chr12	STR_60595528	60595528	CTTT	64	-0.470043	0.0581998	3.73849e-14	0.115031	1	SNP_60591235	60591235	0	-0.490478	0.0508242	2.53554e-19
ENSSSCG00000038164	RAI1	chr12	STR_60802420	60802420	T	101	0.315586	0.0683031	6.99106e-06	0.00396808	71	SNP_60888242	60888242	0	0.281217	0.0559676	8.77208e-07
ENSSSCG00000034044	RASD1	chr12	STR_60920521	60920521	AC	46	-0.352847	0.0594158	9.65874e-09	0.00203375	69	SNP_60901496	60901496	0	0.435556	0.0524985	3.91319e-15
ENSSSCG00000018052	NT5M	chr12	STR_61164585	61164585	ATCT	53	0.291252	0.061623	3.88853e-06	0.00123602	141	SNP_61300285	61300285	0	0.359812	0.0544151	1.78061e-10
ENSSSCG00000038715	protein_coding	chr12	STR_61109242	61109242	AGGGCC	24	-0.338993	0.0572546	9.70594e-09	0.000466126	542	SNP_61515108	61515108	0	-0.366477	0.0542636	7.70839e-11
ENSSSCG00000036812	MPRIP	chr12	STR_61109242	61109242	AGGGCC	24	-0.397437	0.0558451	9.96813e-12	0.00147197	201	SNP_61216751	61216751	0	-0.403655	0.0533587	5.00664e-13
ENSSSCG00000040134	TNFRSF13B	chr12	STR_60731865	60731865	CGGT	35	0.304508	0.0591861	5.29018e-07	4.86897e-05	1362	SNP_61555008	61555008	0	-0.365577	0.0542842	8.64041e-11
ENSSSCG00000035671	USP22	chr12	STR_61207850	61207850	T	72	0.314991	0.0636991	1.50167e-06	0.000425908	467	SNP_61278754	61278754	0	0.337936	0.0548901	2.43298e-09
ENSSSCG00000031802	DHRS7B	chr12	STR_60392340	60392340	ATT	55	-0.377261	0.0599049	1.43678e-09	0.015042	16	SNP_61214163	61214163	0	0.402821	0.0533801	5.6457e-13
ENSSSCG00000033762	NATD1	chr12	STR_61067706	61067706	ACAGCC	57	-0.306385	0.061833	1.37638e-06	0.000577938	390	SNP_60864352	60864352	0	-0.310098	0.0554462	5.11069e-08
ENSSSCG00000034773	KCNJ18	chr12	STR_61381584	61381584	CTTTTT	89	-0.373047	0.0648012	3.09719e-08	0.962003	1	SNP_61212381	61212381	0	0.304061	0.0555598	9.50162e-08
ENSSSCG00000034696	protein_coding	chr12	STR_1125159	1125159	CCGGG	36	-0.244877	0.0603618	6.59569e-05	0.000806473	168	SNP_832381	832381	0	0.299027	0.0556527	1.57692e-07
ENSSSCG00000039498	RBFOX3	chr12	STR_2504227	2504227	A	84	-0.319336	0.0653935	2.06458e-06	0.000413824	212	SNP_3192487	3192487	0	-0.37871	0.0539772	1.57597e-11
ENSSSCG00000035507	#N/A	chr12	STR_4378556	4378556	C	47	0.307803	0.0605393	7.29284e-07	0.00206262	110	SNP_4237063	4237063	0	-0.37529	0.0540583	2.47275e-11
ENSSSCG00000017189	GALR2	chr12	STR_5605753	5605753	CTTT	53	-0.364973	0.0599721	4.53087e-09	0.00182111	91	SNP_5328433	5328433	0	0.373895	0.0540912	2.9674e-11
ENSSSCG00000017216	protein_coding	chr12	STR_6113845	6113845	AAAC	53	0.306175	0.0613221	1.14143e-06	0.000402761	210	SNP_5242838	5242838	0	0.340604	0.054834	1.78768e-09
ENSSSCG00000035402	RGS9	chr12	STR_11978061	11978061	AAAAT	52	-0.36993	0.0597222	2.49717e-09	0.000141952	261	SNP_11553373	11553373	0	-0.409716	0.0532013	2.07113e-13
ENSSSCG00000017307	MYL4	chr12	STR_16903613	16903613	GTTT	95	0.348564	0.0664424	3.96012e-07	0.000912263	125	SNP_16544827	16544827	0	0.359731	0.0544169	1.79849e-10
ENSSSCG00000017577	protein_coding	chr12	STR_17854961	17854961	ATTT	70	-0.344719	0.0627199	1.05254e-07	0.00250438	120	SNP_17878182	17878182	0	-0.400891	0.0534295	7.44457e-13
ENSSSCG00000030652	protein_coding	chr12	STR_17854961	17854961	ATTT	70	-0.578506	0.0544998	1.38192e-21	0.0336593	5	SNP_17855011	17855011	0	-0.604437	0.0464617	7.18808e-31
ENSSSCG00000039101	C1QL1	chr12	STR_18210708	18210708	T	117	-0.329426	0.070969	6.70418e-06	0.00166042	68	SNP_17631640	17631640	0	0.316401	0.055325	2.63456e-08
ENSSSCG00000017349	ADAM11	chr12	STR_18360743	18360743	AAAAG	35	-0.421485	0.056348	1.155e-12	4.50487e-20	633	SNP_18593204	18593204	0	0.660691	0.0437793	1.68082e-38
ENSSSCG00000037238	protein_coding	chr12	STR_18830737	18830737	ATTT	111	-0.343016	0.0694372	1.75538e-06	0.0140999	16	SNP_18234478	18234478	0	0.329961	0.0550549	6.00718e-09
ENSSSCG00000017410	HCRT	chr12	STR_19797993	19797993	AAAAT	110	-0.320007	0.0698444	8.48585e-06	0.0367575	2	SNP_20651327	20651327	0	0.248458	0.0564924	1.52849e-05
ENSSSCG00000017437	KRT36	chr12	STR_20505942	20505942	CT	35	0.296205	0.0593485	1.10397e-06	5.42571e-06	667	SNP_21151591	21151591	0	0.412318	0.0531329	1.41029e-13
ENSSSCG00000024067	KRT23	chr12	STR_21535621	21535621	ACAT	103	0.344195	0.0679363	9.52335e-07	0.00252818	112	SNP_21695348	21695348	0	0.42526	0.0527848	1.98195e-14
ENSSSCG00000035536	#N/A	chr12	STR_23960450	23960450	AC	165	0.463144	0.0780329	2.5441e-08	0.0105046	8	SNP_23980576	23980576	0	0.339993	0.0548469	1.91897e-09
ENSSSCG00000017540	HOXB5	chr12	STR_24991784	24991784	AAAC	101	-0.361983	0.0671001	1.99567e-07	0.00197503	158	SNP_24549277	24549277	0	0.361065	0.0543869	1.52345e-10
ENSSSCG00000030269	protein_coding	chr12	STR_25913327	25913327	GT	117	0.38995	0.0692143	6.82316e-08	0.00108081	60	SNP_25663499	25663499	0	-0.404177	0.0533453	4.64352e-13
ENSSSCG00000023169	CA10	chr12	STR_27972745	27972745	AAAAC	81	0.42668	0.0619686	6.36145e-11	0.0105057	21	SNP_27975248	27975248	0	-0.420149	0.0529239	4.34532e-14
ENSSSCG00000021384	BRIP1	chr12	STR_36513404	36513404	ATT	119	-0.318382	0.0716592	1.56948e-05	0.00200916	75	SNP_36938567	36938567	0	-0.318875	0.0552766	2.02263e-08
ENSSSCG00000033580	C17orf50	chr12	STR_39757074	39757074	T	129	-0.354894	0.0727824	2.5276e-06	0.0684687	1	SNP_40683369	40683369	0	0.297217	0.0556856	1.88744e-07
ENSSSCG00000017730	CDK5R1	chr12	STR_43370441	43370441	ACAGCC	54	-0.346988	0.0605392	2.97166e-08	0.00040702	387	SNP_42944198	42944198	0	0.370033	0.0541815	4.89266e-11
ENSSSCG00000017794	EFCAB5	chr12	STR_46110185	46110185	AAAT	102	0.425117	0.0653227	6.46937e-10	0.0663773	1	SNP_46086621	46086621	0	-0.417432	0.0529969	6.56004e-14
ENSSSCG00000031932	OR3A1	chr12	STR_48530434	48530434	ATTTT	150	0.407212	0.0761111	3.38026e-07	0.00075898	148	SNP_48613523	48613523	0	0.46026	0.0517766	6.33129e-17
ENSSSCG00000017901	INCA1	chr12	STR_50980616	50980616	AAAC	117	-0.327715	0.0710138	7.53109e-06	#N/A	#N/A	SNP_52258333	52258333	0	0.160907	0.0575612	0.0055247
ENSSSCG00000025345	GUCY2D	chr12	STR_53169618	53169618	GT	64	0.625384	0.0514526	1.39308e-26	0.00584591	35	SNP_53168746	53168746	0	0.645014	0.0445673	3.2637e-36
ENSSSCG00000028166	protein_coding	chr12	STR_53508795	53508795	AATT	62	0.369954	0.0609951	5.30479e-09	0.0882446	1	SNP_53501189	53501189	0	0.400543	0.0534384	7.82354e-13
ENSSSCG00000032938	protein_coding	chr12	STR_54447026	54447026	T	136	-0.329763	0.0751057	2.06044e-05	0.0380883	2	SNP_54196464	54196464	0	0.315537	0.0553417	2.88758e-08
ENSSSCG00000024467	SHISA6	chr12	STR_56388586	56388586	AAAAC	128	-0.333679	0.0731667	9.86832e-06	0.000225021	47	SNP_56384902	56384902	0	-0.321115	0.0552325	1.58898e-08
ENSSSCG00000018015	DNAH9	chr12	STR_56107974	56107974	AGGG/ATGG	57	0.383582	0.0599882	8.50306e-10	8.21763e-06	135	SNP_56106352	56106352	0	0.440222	0.052366	1.84204e-15
ENSSSCG00000038836	#N/A	chr12	STR_56330618	56330618	CCGGCT	72	0.420111	0.0609056	5.43698e-11	0.000282436	256	SNP_56301278	56301278	0	0.47621	0.0512837	3.67813e-18
ENSSSCG00000031988	MYOCD	chr12	STR_56330618	56330618	CCGGCT	72	0.39448	0.0616728	9.29619e-10	0.000574228	243	SNP_56565412	56565412	0	0.465593	0.0516142	2.48555e-17
ENSSSCG00000018019	ARHGAP44	chr12	STR_56414258	56414258	ACAGCC	130	0.342892	0.0733528	6.1158e-06	0.00325771	54	SNP_57421440	57421440	0	0.328291	0.0550888	7.23542e-09
ENSSSCG00000011178	CPNE4	chr13	STR_870584	870584	GTTT	77	-0.392929	0.0624244	1.6843e-09	0.000962007	162	SNP_249349	249349	0	-0.421347	0.0528915	3.61921e-14
ENSSSCG00000032424	NUDT16	chr13	STR_1747706	1747706	AAAAC	155	-0.506418	0.0731383	1.48694e-10	0.10907	2	SNP_1449787	1449787	0	-0.41383	0.0530929	1.12622e-13
ENSSSCG00000011181	NEK11	chr13	STR_1586313	1586313	AT	114	-0.485994	0.0651413	3.53446e-12	3.83345e-05	165	SNP_1432934	1432934	0	-0.574667	0.0477293	2.06548e-27
ENSSSCG00000011182	ASTE1	chr13	STR_1633586	1633586	AT	135	-0.403096	0.0725767	1.1483e-07	0.0458728	6	SNP_996815	996815	0	-0.350227	0.0546274	5.73944e-10
ENSSSCG00000029094	PIK3R4	chr13	STR_1747706	1747706	AAAAC	155	0.576129	0.0693275	7.73572e-14	0.267031	2	SNP_1691934	1691934	0	-0.448741	0.0521194	4.51547e-16
ENSSSCG00000011186	COL6A5	chr13	STR_2034359	2034359	AG	159	-0.354478	0.0804775	2.13881e-05	0.00866956	10	SNP_2257310	2257310	0	0.328342	0.0550878	7.19461e-09
ENSSSCG00000038215	protein_coding	chr13	STR_1823910	1823910	AAAG	106	-0.473394	0.0642426	5.28587e-12	0.0493075	4	SNP_2302929	2302929	0	0.433157	0.052566	5.73871e-15
ENSSSCG00000030697	CAPN7	chr13	STR_2735278	2735278	ATTC	108	0.413706	0.0667545	3.60988e-09	3.66104e-07	918	SNP_2501436	2501436	0	-0.48283	0.0510727	1.08e-18
ENSSSCG00000011190	METTL6	chr13	STR_2531433	2531433	AAAT	56	0.375196	0.060085	1.9383e-09	0.000266581	215	SNP_2561110	2561110	0	-0.414814	0.0530668	9.7225e-14
ENSSSCG00000026622	EAF1	chr13	STR_3248706	3248706	AC	52	0.394696	0.0590635	1.60316e-10	1.35321e-06	1124	SNP_2573221	2573221	0	0.50382	0.0503784	1.85223e-20
ENSSSCG00000011192	HACL1	chr13	STR_2869598	2869598	GTT	47	0.301159	0.0606744	1.2908e-06	6.64305e-07	102	SNP_2846047	2846047	0	0.434885	0.0525174	4.35667e-15
ENSSSCG00000011193	BTD	chr13	STR_2855459	2855459	T	59	0.745295	0.043493	2.95956e-43	0.00194288	37	SNP_2851465	2851465	0	0.754678	0.0382642	9.47807e-56
ENSSSCG00000011196	DPH3	chr13	STR_3387982	3387982	ATTT	26	-0.568538	0.0502518	1.61451e-24	0.0111932	11	SNP_3394984	3394984	0	0.587256	0.0472052	7.87091e-29
ENSSSCG00000011197	OXNAD1	chr13	STR_3295367	3295367	AAAAAG	90	0.508713	0.0602776	5.86585e-15	6.04941e-10	107	SNP_3423930	3423930	0	-0.586739	0.0472271	9.02704e-29
ENSSSCG00000011198	RFTN1	chr13	STR_2869598	2869598	GTT	47	-0.313031	0.0604307	4.60757e-07	3.75486e-06	865	SNP_3699281	3699281	0	-0.418598	0.0529656	5.49941e-14
ENSSSCG00000029811	PLCL2	chr13	STR_3963326	3963326	GTTT	53	0.385003	0.0594502	5.23973e-10	1.26091e-05	131	SNP_4000511	4000511	0	0.486123	0.0509663	5.813e-19
ENSSSCG00000024621	KAT2B	chr13	STR_7019521	7019521	AAAAT	65	0.460724	0.0586505	1.53753e-13	1.24903e-05	481	SNP_7045583	7045583	0	-0.511943	0.050099	3.55657e-21
ENSSSCG00000024296	NKIRAS1	chr13	STR_11063391	11063391	ATTC	63	-0.305155	0.0626569	2.06829e-06	0.0001621	236	SNP_10926340	10926340	0	-0.433665	0.0525517	5.29334e-15
ENSSSCG00000011215	OXSM	chr13	STR_13301328	13301328	GTTT	88	-0.357159	0.0650779	1.18575e-07	0.00112172	185	SNP_13062303	13062303	0	-0.394833	0.0535828	1.75304e-12
ENSSSCG00000011218	SLC4A7	chr13	STR_13313576	13313576	GT	136	-0.342232	0.0747518	9.44556e-06	0.000174427	439	SNP_14135121	14135121	0	-0.340098	0.0548447	1.89563e-09
ENSSSCG00000037187	CMC1	chr13	STR_15331529	15331529	AT	107	-0.315731	0.0693867	9.62078e-06	0.000288498	455	SNP_14880537	14880537	0	0.327775	0.0550993	7.66223e-09
ENSSSCG00000011230	OSBPL10	chr13	STR_18046484	18046484	AAAT	132	0.520727	0.0670748	8.83975e-13	0.0757834	2	SNP_17482125	17482125	0	-0.432253	0.0525913	6.62414e-15
ENSSSCG00000021977	protein_coding	chr13	STR_18046484	18046484	AAAT	132	0.463713	0.0696096	4.01964e-10	0.0123242	5	SNP_18202959	18202959	0	0.46077	0.0517612	5.79381e-17
ENSSSCG00000038362	CMTM6	chr13	STR_18967263	18967263	ATTT	59	0.354058	0.0610072	2.08933e-08	0.00353445	40	SNP_17967958	17967958	0	-0.395699	0.053561	1.55267e-12
ENSSSCG00000024119	GLB1	chr13	STR_18913983	18913983	ATTT	130	-0.329309	0.0737314	1.47593e-05	0.0161454	11	SNP_17918945	17918945	0	-0.379342	0.0539621	1.44919e-11
ENSSSCG00000039054	CRTAP	chr13	STR_19124693	19124693	A	155	0.369641	0.0788116	6.45234e-06	0.0352191	8	SNP_19003531	19003531	0	0.299216	0.0556492	1.54744e-07
ENSSSCG00000011237	protein_coding	chr13	STR_20188435	20188435	AC	121	-0.544228	0.0637832	7.01509e-15	1.35226e-06	195	SNP_19607961	19607961	0	0.586497	0.0472373	9.62216e-29
ENSSSCG00000027550	PLCD1	chr13	STR_22889188	22889188	ATTT	59	0.568175	0.0536806	1.16205e-21	6.01868e-06	65	SNP_22867157	22867157	0	0.585693	0.0472713	1.1901e-28
ENSSSCG00000011250	ACAA1	chr13	STR_23128277	23128277	AAG	93	-0.43608	0.0634746	7.85873e-11	1.3484e-05	626	SNP_22963628	22963628	0	0.467639	0.0515512	1.72884e-17
ENSSSCG00000011251	MYD88	chr13	STR_23549099	23549099	ATTT	101	-0.348435	0.0674707	5.98592e-07	0.000907989	345	SNP_22963628	22963628	0	0.407098	0.0532697	3.03945e-13
ENSSSCG00000011253	OXSR1	chr13	STR_23084538	23084538	AT	109	0.357054	0.0686752	5.26907e-07	0.00403587	49	SNP_23074762	23074762	0	0.38031	0.0539389	1.27409e-11
ENSSSCG00000011254	XYLB	chr13	STR_23288491	23288491	ATTTT	86	0.454564	0.0617599	4.19532e-12	6.10366e-05	337	SNP_23188397	23188397	0	0.45071	0.0520616	3.24427e-16
ENSSSCG00000034916	GORASP1	chr13	STR_23583627	23583627	AAAC	123	0.36503	0.071195	7.89796e-07	0.00150693	198	SNP_23660574	23660574	0	0.338515	0.054878	2.27599e-09
ENSSSCG00000011263	TTC21A	chr13	STR_23217842	23217842	ATT	73	-0.285572	0.0644661	1.48389e-05	8.42159e-05	472	SNP_23398370	23398370	0	0.34387	0.0547646	1.22103e-09
ENSSSCG00000029708	SLC25A38	chr13	STR_24779291	24779291	AAC	107	-0.402726	0.0669349	9.19346e-09	0.00106511	66	SNP_23936073	23936073	0	0.45269	0.0520031	2.32189e-16
ENSSSCG00000022773	protein_coding	chr13	STR_23578139	23578139	A	72	-0.367259	0.0624255	1.46954e-08	0.00130774	19	SNP_23979178	23979178	0	-0.394222	0.0535981	1.90941e-12
ENSSSCG00000011270	EIF1B	chr13	STR_23911931	23911931	GT	153	-0.376214	0.0780282	3.64505e-06	0.0201674	6	SNP_24350192	24350192	0	-0.259033	0.0563306	6.33109e-06
ENSSSCG00000011274	CTNNB1	chr13	STR_24993732	24993732	AT/GT	105	0.340073	0.068404	1.48472e-06	0.000330836	108	SNP_25055361	25055361	0	-0.402468	0.0533892	5.93929e-13
ENSSSCG00000025408	ULK4	chr13	STR_24934770	24934770	A	51	-0.338674	0.060359	5.46575e-08	0.0287847	2	SNP_25122032	25122032	0	-0.324626	0.0551627	1.08409e-08
ENSSSCG00000011277	CCK	chr13	STR_26299170	26299170	T	111	0.53098	0.0626404	7.55002e-15	5.20045e-06	45	SNP_25947443	25947443	0	0.522385	0.0497311	3.99186e-22
ENSSSCG00000034200	SEC22C	chr13	STR_26112604	26112604	A	76	0.409607	0.0617862	2.61003e-10	0.120013	1	SNP_25799605	25799605	0	-0.371627	0.0541443	3.98305e-11
ENSSSCG00000027711	SS18L2	chr13	STR_26107658	26107658	AAAT	70	0.373353	0.0619838	6.93794e-09	0.000692868	30	SNP_26139019	26139019	0	-0.441607	0.0523263	1.46951e-15
ENSSSCG00000030065	ZBTB47	chr13	STR_26299125	26299125	A	146	0.340196	0.0772967	2.04945e-05	0.169004	1	SNP_25901865	25901865	0	0.278011	0.056022	1.17996e-06
ENSSSCG00000011291	protein_coding	chr13	STR_26259905	26259905	CTTTTT	59	-0.336268	0.0614341	1.12861e-07	0.00675065	35	SNP_25967576	25967576	0	0.367448	0.0542413	6.81273e-11
ENSSSCG00000011290	protein_coding	chr13	STR_26559083	26559083	T	117	-0.317909	0.0712652	1.44721e-05	0.000211252	80	SNP_26311626	26311626	0	0.464835	0.0516374	2.84174e-17
ENSSSCG00000031154	ACKR2	chr13	STR_26609935	26609935	GTTTT	80	-0.39351	0.0628434	2.05505e-09	0.000332761	29	SNP_26307489	26307489	0	0.493146	0.0507363	1.51624e-19
ENSSSCG00000034388	CYP8B1	chr13	STR_26609935	26609935	GTTTT	80	-0.41369	0.0622349	2.44252e-10	7.13331e-08	83	SNP_26307489	26307489	0	0.539222	0.049116	9.96909e-24
ENSSSCG00000011292	ZNF662	chr13	STR_26280488	26280488	T	64	0.439143	0.0592399	2.34667e-12	2.02147e-12	251	SNP_26430690	26430690	0	0.615819	0.0459505	2.72944e-32
ENSSSCG00000011294	FAM198A	chr13	STR_26280488	26280488	T	64	0.529618	0.055931	3.55478e-18	0.00169479	152	SNP_25442230	25442230	0	-0.52804	0.0495275	1.18273e-22
ENSSSCG00000011295	SNRK	chr13	STR_27555700	27555700	ATTTTT	88	-0.297644	0.0665155	1.2644e-05	0.73398	1	SNP_26801704	26801704	0	0.257052	0.0563615	7.49014e-06
ENSSSCG00000011296	ANO10	chr13	STR_26962238	26962238	AAAAT	85	-0.295661	0.066079	1.2582e-05	0.0010153	113	SNP_25986443	25986443	0	-0.304453	0.0555525	9.13098e-08
ENSSSCG00000011297	ABHD5	chr13	STR_27012197	27012197	A	124	0.378146	0.0710015	3.14792e-07	0.0242066	3	SNP_27013638	27013638	0	-0.411186	0.0531628	1.66772e-13
ENSSSCG00000029268	TOPAZ1	chr13	STR_27678221	27678221	AAAAAC	95	-0.380293	0.065562	2.56781e-08	2.12985e-06	211	SNP_27573155	27573155	0	0.543106	0.0489702	4.1312e-24
ENSSSCG00000031304	TCAIM	chr13	STR_26994138	26994138	AGCT	65	0.410643	0.0602532	8.23889e-11	0.000512678	512	SNP_28075459	28075459	0	-0.43702	0.0524571	3.09291e-15
ENSSSCG00000011307	protein_coding	chr13	STR_28063112	28063112	T	114	-0.319423	0.0706309	1.10643e-05	0.00052245	424	SNP_27958894	27958894	0	0.332741	0.0549979	4.39647e-09
ENSSSCG00000032344	KIAA1143	chr13	STR_28062124	28062124	GTTTT	52	0.35529	0.0600884	1.13877e-08	0.000521677	435	SNP_27951086	27951086	0	-0.393515	0.0536157	2.10722e-12
ENSSSCG00000011301	ZDHHC3	chr13	STR_27665484	27665484	CTGTGG	60	0.434625	0.0588748	2.71006e-12	0.00622911	9	SNP_28241761	28241761	0	0.46348	0.0516788	3.60723e-17
ENSSSCG00000011300	EXOSC7	chr13	STR_28167817	28167817	AAAC	95	-0.362986	0.0660532	1.18453e-07	0.000821891	190	SNP_28526148	28526148	0	0.416537	0.0530209	7.50773e-14
ENSSSCG00000011312	LARS2	chr13	STR_29174529	29174529	AAAAT	128	0.339521	0.0730046	6.72204e-06	0.00240914	109	SNP_28076758	28076758	0	-0.315353	0.0553453	2.9446e-08
ENSSSCG00000027176	SACM1L	chr13	STR_28208461	28208461	A	146	-0.39723	0.075436	4.82825e-07	1.46223e-06	1312	SNP_28391469	28391469	0	0.490023	0.0508391	2.76693e-19
ENSSSCG00000028643	SLC6A20	chr13	STR_28948533	28948533	ATTT	100	-0.433858	0.0646867	2.11779e-10	2.73055e-05	131	SNP_28955577	28955577	0	-0.603073	0.046522	1.05448e-30
ENSSSCG00000011314	LZTFL1	chr13	STR_29160024	29160024	ATG	138	0.408752	0.0730701	9.71782e-08	1.94838e-05	233	SNP_29005799	29005799	0	-0.550862	0.0486747	6.87345e-25
ENSSSCG00000023557	CCRL2	chr13	STR_29399644	29399644	AT	126	0.331875	0.072779	9.81719e-06	0.00209811	19	SNP_29768192	29768192	0	0.369729	0.0541885	5.08751e-11
ENSSSCG00000029879	LTF	chr13	STR_29552871	29552871	A	137	0.392954	0.0733887	2.9993e-07	0.0201824	5	SNP_29424388	29424388	0	0.359624	0.0544193	1.82268e-10
ENSSSCG00000026945	LRRC2	chr13	STR_29480583	29480583	CT	44	0.385107	0.0583676	2.47137e-10	0.00279275	74	SNP_29453794	29453794	0	-0.433599	0.0525536	5.34921e-15
ENSSSCG00000036227	protein_coding	chr13	STR_29480583	29480583	CT	44	0.431003	0.0570697	8.0286e-13	0.00775286	34	SNP_29510431	29510431	0	-0.464291	0.0516541	3.12729e-17
ENSSSCG00000011329	protein_coding	chr13	STR_30324468	30324468	ATTC	77	0.492774	0.0590701	8.45831e-15	0.000729784	374	SNP_29849956	29849956	0	0.512329	0.0500856	3.28465e-21
ENSSSCG00000011330	NBEAL2	chr13	STR_29160024	29160024	ATG	138	0.3552	0.0748431	4.65925e-06	0.290412	1	SNP_28938018	28938018	0	-0.253628	0.0564142	9.9821e-06
ENSSSCG00000011340	SMARCC1	chr13	STR_30730150	30730150	AATC	28	-0.352409	0.0573804	2.96253e-09	0.000440363	610	SNP_31471309	31471309	0	-0.390082	0.053701	3.39041e-12
ENSSSCG00000011347	NME6	chr13	STR_31261820	31261820	CTTT/CCTT	43	0.523047	0.0537969	3.613e-19	0.00692094	16	SNP_31051947	31051947	0	-0.498142	0.05057	5.71995e-20
ENSSSCG00000011346	PLXNB1	chr13	STR_31561755	31561755	GTTTTT	104	0.319441	0.0687466	6.29311e-06	0.204886	2	SNP_30378395	30378395	0	0.276903	0.0560407	1.30622e-06
ENSSSCG00000011359	ATRIP	chr13	STR_30324468	30324468	ATTC	77	-0.302043	0.0647138	5.33957e-06	0.000323898	712	SNP_31787113	31787113	0	-0.282442	0.0559466	7.82457e-07
ENSSSCG00000011353	PFKFB4	chr13	STR_31488248	31488248	A	147	-0.507344	0.0710754	4.02511e-11	0.00390714	114	SNP_30437025	30437025	0	-0.411239	0.0531614	1.65458e-13
ENSSSCG00000011355	protein_coding	chr13	STR_31759862	31759862	GTTTTT	46	-0.375136	0.0588626	8.95984e-10	0.0195224	1	SNP_31322688	31322688	0	-0.38327	0.0538676	8.57117e-12
ENSSSCG00000011366	SLC25A20	chr13	STR_31574109	31574109	GTTT	71	-0.544536	0.056166	9.02499e-19	0.00218845	127	SNP_31631093	31631093	0	0.532	0.0493831	4.97801e-23
ENSSSCG00000011367	ARIH2	chr13	STR_31574109	31574109	GTTT	71	-0.53043	0.0567681	9.98073e-18	0.000601372	246	SNP_31886206	31886206	0	0.483317	0.051057	9.85816e-19
ENSSSCG00000011370	DALRD3	chr13	STR_31888833	31888833	AAAT	146	-0.355588	0.0768272	7.99039e-06	6.56282e-05	566	SNP_31896404	31896404	0	0.285556	0.0558928	5.8374e-07
ENSSSCG00000018173	#N/A	chr13	STR_31958898	31958898	AAAG	42	-0.497553	0.0546432	2.71914e-17	0.013235	11	SNP_31956302	31956302	0	0.488234	0.0508976	3.89343e-19
ENSSSCG00000011379	KLHDC8B	chr13	STR_31381329	31381329	AAAAAG	109	-0.350053	0.0688697	9.05732e-07	0.00358179	21	SNP_31396341	31396341	0	0.381846	0.053902	1.03775e-11
ENSSSCG00000011382	USP4	chr13	STR_32029523	32029523	AGCGGC	71	0.341312	0.0629437	1.52384e-07	0.00102021	250	SNP_32034937	32034937	0	-0.336823	0.0549134	2.76449e-09
ENSSSCG00000033727	GPX1	chr13	STR_31618747	31618747	AAC	106	-0.422312	0.0661097	1.28641e-09	7.91297e-05	202	SNP_31726594	31726594	0	-0.458919	0.0518171	7.98859e-17
ENSSSCG00000022080	RHOA	chr13	STR_31886856	31886856	GTTTTT	139	-0.332077	0.0757638	2.14849e-05	#N/A	#N/A	SNP_31047706	31047706	0	-0.188964	0.0572705	0.00108775
ENSSSCG00000034357	DAG1	chr13	STR_31759862	31759862	GTTTTT	46	0.332127	0.0598955	7.51026e-08	0.0010781	262	SNP_32023790	32023790	0	0.356448	0.0544904	2.69697e-10
ENSSSCG00000011386	MST1	chr13	STR_32224678	32224678	AAAAG	65	0.384649	0.0609977	1.45957e-09	0.00377003	63	SNP_32275288	32275288	0	-0.424531	0.0528048	2.21846e-14
ENSSSCG00000011401	LSMEM2	chr13	STR_31852902	31852902	A	110	-0.321318	0.0698117	7.75622e-06	0.000659856	260	SNP_32952200	32952200	0	0.313174	0.0553874	3.70567e-08
ENSSSCG00000011404	HYAL1	chr13	STR_32010610	32010610	T	55	0.286966	0.061964	5.97325e-06	0.000952832	58	SNP_32544820	32544820	0	-0.304331	0.0555548	9.24492e-08
ENSSSCG00000011409	NPRL2	chr13	STR_32154888	32154888	AAAAC	52	0.35758	0.0600322	9.02648e-09	0.089209	5	SNP_33015893	33015893	0	0.300086	0.0556333	1.41869e-07
ENSSSCG00000037433	C3orf18	chr13	STR_33987868	33987868	AC	147	-0.334149	0.0777378	3.11618e-05	0.00781817	30	SNP_33038082	33038082	0	-0.261127	0.0562977	5.29304e-06
ENSSSCG00000029447	protein_coding	chr13	STR_33753915	33753915	AAAT	46	-0.476118	0.0558408	1.50239e-15	5.51879e-07	441	SNP_33659948	33659948	0	-0.511442	0.0501164	3.94247e-21
ENSSSCG00000025367	protein_coding	chr13	STR_33753915	33753915	AAAT	46	-0.472978	0.0559483	2.43604e-15	2.76806e-07	338	SNP_33938200	33938200	0	-0.518795	0.0498587	8.53973e-22
ENSSSCG00000023177	RRP9	chr13	STR_34123516	34123516	AT	94	-0.525203	0.0601731	1.02005e-15	8.8261e-10	189	SNP_34126295	34126295	0	-0.589096	0.0471272	4.82383e-29
ENSSSCG00000023033	PARP3	chr13	STR_34011069	34011069	GTTTT	49	0.41809	0.0580359	7.182e-12	3.39649e-05	209	SNP_34195659	34195659	0	-0.496749	0.0506166	7.51832e-20
ENSSSCG00000028446	PCBP4	chr13	STR_34011069	34011069	GTTTT	49	-0.273919	0.0614441	1.25998e-05	0.00044974	14	SNP_33961001	33961001	0	0.331166	0.0550303	5.2492e-09
ENSSSCG00000011444	NT5DC2	chr13	STR_35191978	35191978	AAT	125	0.394441	0.0706863	9.38792e-08	0.000285382	464	SNP_34727749	34727749	0	0.349996	0.0546324	5.90088e-10
ENSSSCG00000035824	PBRM1	chr13	STR_35522140	35522140	ATTT	68	0.283622	0.0637875	1.36956e-05	0.000212107	277	SNP_34884857	34884857	0	0.322296	0.0552091	1.39803e-08
ENSSSCG00000011446	NEK4	chr13	STR_35127754	35127754	A	148	-0.402004	0.0757787	4.09606e-07	0.00665656	38	SNP_34416290	34416290	0	-0.410845	0.0531717	1.75383e-13
ENSSSCG00000021408	TKT	chr13	STR_36044736	36044736	ATTT	97	-0.319451	0.0675139	4.24303e-06	0.000246492	966	SNP_35921588	35921588	0	-0.356759	0.0544835	2.59624e-10
ENSSSCG00000011456	CHDH	chr13	STR_36751864	36751864	ATTT	153	0.363736	0.0784466	7.99188e-06	0.00132039	234	SNP_36098446	36098446	0	-0.352461	0.0545785	4.3843e-10
ENSSSCG00000035859	WNT5A	chr13	STR_38243896	38243896	AAAAAC	75	0.280265	0.0648656	2.35934e-05	0.00399127	49	SNP_38224213	38224213	0	-0.286441	0.0558774	5.36748e-07
ENSSSCG00000021207	HESX1	chr13	STR_39387190	39387190	AAAC	65	0.378037	0.061178	2.91621e-09	0.00193478	101	SNP_39377318	39377318	0	-0.398983	0.0534781	9.76796e-13
ENSSSCG00000032357	APPL1	chr13	STR_38884095	38884095	GTTTT	32	0.279573	0.0593167	3.96351e-06	0.00946148	21	SNP_38883618	38883618	0	0.293285	0.0557565	2.77757e-07
ENSSSCG00000011471	FLNB	chr13	STR_40354034	40354034	GT	98	-0.339476	0.0671868	9.94689e-07	0.00294281	69	SNP_39993700	39993700	0	0.319069	0.0552728	1.98099e-08
ENSSSCG00000032019	DNASE1L3	chr13	STR_40305608	40305608	AATG	51	0.289259	0.0614077	4.15946e-06	0.00361544	105	SNP_39965832	39965832	0	0.346157	0.0547156	9.32389e-10
ENSSSCG00000011470	ABHD6	chr13	STR_40373131	40373131	ATTT	53	0.391943	0.0592617	2.39645e-10	6.70237e-05	43	SNP_39980501	39980501	0	-0.490306	0.0508298	2.62037e-19
ENSSSCG00000022131	KCTD6	chr13	STR_40962604	40962604	GTTTT	89	-0.314536	0.0662982	3.91831e-06	0.00224219	86	SNP_40971350	40971350	0	0.295075	0.0557244	2.33143e-07
ENSSSCG00000011477	ACOX2	chr13	STR_40452200	40452200	CT/AC	75	0.344164	0.0634456	1.53278e-07	0.00233346	73	SNP_40448272	40448272	0	-0.342672	0.0547901	1.40499e-09
ENSSSCG00000011482	C3orf67	chr13	STR_40476572	40476572	ATTTT	86	0.556736	0.057598	1.72e-18	0.000481172	556	SNP_40871777	40871777	0	0.603265	0.0465135	9.99228e-31
ENSSSCG00000011485	PTPRG	chr13	STR_43497844	43497844	AGAT	64	-0.377702	0.0610538	2.78956e-09	0.000253815	847	SNP_44647092	44647092	0	-0.396306	0.0535458	1.42585e-12
ENSSSCG00000011493	protein_coding	chr13	STR_45028246	45028246	ATT	101	0.379772	0.0665887	4.35853e-08	0.0013579	162	SNP_45099883	45099883	0	-0.351877	0.0545913	4.70515e-10
ENSSSCG00000011496	ADAMTS9	chr13	STR_47070745	47070745	ATTT	62	0.383359	0.0606373	1.30966e-09	0.00887079	7	SNP_47052705	47052705	0	0.356758	0.0544835	2.59653e-10
ENSSSCG00000011498	SLC25A26	chr13	STR_47984956	47984956	AAAAC	84	-0.301578	0.0657937	7.83702e-06	3.58065e-05	289	SNP_47732599	47732599	0	-0.342289	0.0547983	1.46927e-09
ENSSSCG00000011501	SUCLG2	chr13	STR_48551995	48551995	AAAC	153	0.48442	0.0736744	8.7811e-10	0.00763856	13	SNP_49132489	49132489	0	-0.446091	0.0521967	7.02173e-16
ENSSSCG00000033154	ARL6IP5	chr13	STR_50560751	50560751	AAAG	114	-0.3496	0.0698323	1.31558e-06	0.00521476	48	SNP_50906654	50906654	0	0.328837	0.0550778	6.80978e-09
ENSSSCG00000011508	LMOD3	chr13	STR_50593437	50593437	AAAG	77	0.348281	0.0636342	1.21529e-07	0.0418897	2	SNP_50599148	50599148	0	-0.364251	0.0543146	1.02174e-10
ENSSSCG00000011516	EIF4E3	chr13	STR_52753983	52753983	CTTTT	59	0.402236	0.059723	1.2478e-10	2.32358e-06	615	SNP_53080014	53080014	0	0.523826	0.0496795	2.93412e-22
ENSSSCG00000036580	GPR27	chr13	STR_52753983	52753983	CTTTT	59	0.432195	0.0588256	3.32096e-12	1.04016e-08	153	SNP_53080014	53080014	0	0.568355	0.0479857	1.00846e-26
ENSSSCG00000011521	PDZRN3	chr13	STR_54921571	54921571	A	142	-0.504344	0.0700393	2.58072e-11	0.0394302	5	SNP_54924233	54924233	0	-0.54742	0.0488066	1.53242e-24
ENSSSCG00000011524	CHL1	chr13	STR_57281836	57281836	T	103	0.449645	0.0646302	5.38775e-11	4.55384e-12	157	SNP_56672139	56672139	0	0.596078	0.0468276	7.31437e-30
ENSSSCG00000011529	TRNT1	chr13	STR_59490842	59490842	GTTT	65	0.31781	0.0626558	8.11559e-07	0.00045098	481	SNP_59598895	59598895	0	-0.310541	0.0554378	4.88036e-08
ENSSSCG00000011531	protein_coding	chr13	STR_60807433	60807433	AG	161	0.368583	0.0806061	1.08946e-05	0.0603839	2	SNP_61274764	61274764	0	0.271199	0.0561355	2.18859e-06
ENSSSCG00000011532	SUMF1	chr13	STR_61029229	61029229	CCTCTT	55	-0.285719	0.0619881	6.5814e-06	0.00274353	36	SNP_60952478	60952478	0	0.326748	0.05512	8.58406e-09
ENSSSCG00000023437	ITPR1	chr13	STR_61049681	61049681	AAATAG	66	0.314255	0.0628715	1.15196e-06	0.00107471	329	SNP_60162512	60162512	0	0.389533	0.0537145	3.65641e-12
ENSSSCG00000034197	EDEM1	chr13	STR_61654336	61654336	ATTT	88	0.343518	0.0654334	3.77684e-07	0.0598986	1	SNP_61724210	61724210	0	-0.35009	0.0546304	5.83504e-10
ENSSSCG00000011538	LMCD1	chr13	STR_64942917	64942917	T	38	-0.38812	0.0576005	1.05516e-10	5.03053e-06	107	SNP_64927551	64927551	0	-0.479757	0.0511711	1.9137e-18
ENSSSCG00000011549	OGG1	chr13	STR_66342070	66342070	T	110	0.360908	0.0687523	4.18053e-07	0.000116304	355	SNP_66030073	66030073	0	-0.347833	0.0546794	7.64213e-10
ENSSSCG00000011553	protein_coding	chr13	STR_66236644	66236644	AAAC	54	-0.33382	0.0608469	1.04043e-07	5.42446e-09	1193	SNP_66085691	66085691	0	-0.522163	0.049739	4.1851e-22
ENSSSCG00000011555	RPUSD3	chr13	STR_66138973	66138973	AC	154	0.410669	0.0770599	3.85089e-07	0.0280782	1	SNP_66138647	66138647	0	0.511349	0.0501197	4.01861e-21
ENSSSCG00000011557	CIDEC	chr13	STR_66236644	66236644	AAAC	54	-0.310488	0.0613595	8.33434e-07	0.000571495	224	SNP_66390044	66390044	0	0.340349	0.0548394	1.8413e-09
ENSSSCG00000011559	IL17RC	chr13	STR_66082329	66082329	AAAAT	36	0.286361	0.0596501	2.68113e-06	0.00061665	505	SNP_66187341	66187341	0	-0.319525	0.0552639	1.88625e-08
ENSSSCG00000011562	EMC3	chr13	STR_66236644	66236644	AAAC	54	-0.339268	0.0607213	6.23894e-08	0.000540564	198	SNP_67240456	67240456	0	-0.404709	0.0533316	4.3001e-13
ENSSSCG00000011563	FANCD2	chr13	STR_67282635	67282635	AT	80	0.279709	0.06563	3.03843e-05	0.00441454	32	SNP_66089423	66089423	0	0.312045	0.055409	4.17141e-08
ENSSSCG00000034155	FANCD2OS	chr13	STR_66582554	66582554	AC	67	0.528466	0.0563471	7.11874e-18	2.11885e-06	9	SNP_65514653	65514653	0	0.572076	0.0478351	3.97626e-27
ENSSSCG00000011565	BRK1	chr13	STR_67234580	67234580	ATCT	32	0.383612	0.0570537	1.1046e-10	1.14738e-11	647	SNP_66323183	66323183	0	-0.535708	0.0492466	2.19073e-23
ENSSSCG00000011567	protein_coding	chr13	STR_66307248	66307248	GTT	126	-0.51076	0.0663291	1.11106e-12	4.72118e-09	37	SNP_66345360	66345360	0	-0.639442	0.0448396	1.97313e-35
ENSSSCG00000011576	HRH1	chr13	STR_67309980	67309980	AC	150	-0.462087	0.0739029	4.32786e-09	9.4845e-06	140	SNP_67316462	67316462	0	0.520605	0.0497945	5.82567e-22
ENSSSCG00000011575	ATG7	chr13	STR_67557846	67557846	GTTT	98	-0.31877	0.0677023	4.71551e-06	0.00347467	12	SNP_67243495	67243495	0	-0.277627	0.0560285	1.22238e-06
ENSSSCG00000030581	VGLL4	chr13	STR_67557846	67557846	GTTT	98	-0.316604	0.0677541	5.51322e-06	0.00312825	52	SNP_67272982	67272982	0	-0.287593	0.0558573	4.80976e-07
ENSSSCG00000011579	PPARG	chr13	STR_68407626	68407626	A	60	0.301576	0.0623285	2.37449e-06	0.00103956	207	SNP_68407613	68407613	0	0.39999	0.0534525	8.46454e-13
ENSSSCG00000011580	TSEN2	chr13	STR_69005940	69005940	AATG	28	-0.355278	0.0573139	2.15906e-09	0.000107449	289	SNP_68269821	68269821	0	0.417514	0.0529947	6.47914e-14
ENSSSCG00000011589	IFT122	chr13	STR_69005940	69005940	AATG	28	0.371863	0.056917	3.25622e-10	0.00123215	116	SNP_68790460	68790460	0	-0.411689	0.0531495	1.54809e-13
ENSSSCG00000011600	SLC6A6	chr13	STR_69312399	69312399	AAAAG	76	-0.280793	0.0650037	2.37404e-05	0.00461779	118	SNP_70842831	70842831	0	-0.258357	0.0563412	6.70606e-06
ENSSSCG00000011602	XPC	chr13	STR_69591368	69591368	AAG	45	0.300367	0.0604461	1.25125e-06	0.00135865	159	SNP_69636605	69636605	0	-0.339227	0.054863	2.09656e-09
ENSSSCG00000011603	TMEM43	chr13	STR_71082472	71082472	A	151	0.346922	0.0784306	1.91242e-05	0.815621	1	SNP_70395076	70395076	0	-0.26832	0.0561825	2.82755e-06
ENSSSCG00000028031	HDAC11	chr13	STR_70940589	70940589	GT	120	-0.394497	0.0696614	6.03873e-08	8.78455e-05	193	SNP_70927713	70927713	0	0.442855	0.0522904	1.19788e-15
ENSSSCG00000011610	NUP210	chr13	STR_70924925	70924925	AAAT	92	-0.632615	0.0544913	3.33411e-24	0.0166893	35	SNP_70930318	70930318	0	0.635053	0.0450513	7.93138e-35
ENSSSCG00000027812	IQSEC1	chr13	STR_71606990	71606990	AAAT	76	-0.305654	0.0644872	3.86014e-06	0.120211	2	SNP_71606815	71606815	0	0.267138	0.0562017	3.13812e-06
ENSSSCG00000023354	ACAD9	chr13	STR_71479649	71479649	ATGG	89	0.358641	0.0651968	1.11882e-07	0.00793186	11	SNP_71490042	71490042	0	-0.364048	0.0543192	1.04825e-10
ENSSSCG00000037568	RAB43	chr13	STR_71549928	71549928	A	155	-0.348277	0.0795085	2.31597e-05	0.0227045	7	SNP_71535446	71535446	0	0.283528	0.0559279	7.06718e-07
ENSSSCG00000040879	protein_coding	chr13	STR_71631662	71631662	A	89	-0.365985	0.0649974	5.85923e-08	0.0382665	1	SNP_71641577	71641577	0	-0.377294	0.0540109	1.90017e-11
ENSSSCG00000011619	EEFSEC	chr13	STR_72275046	72275046	GTTT	70	-0.314213	0.0634313	1.43481e-06	0.000318747	970	SNP_71718631	71718631	0	0.290192	0.0558115	3.74884e-07
ENSSSCG00000024134	MGLL	chr13	STR_72392462	72392462	GT	56	-0.346375	0.0608077	3.59847e-08	0.0129845	12	SNP_72518215	72518215	0	0.374672	0.0540729	2.68103e-11
ENSSSCG00000024827	ABTB1	chr13	STR_71590920	71590920	AAAAAC	86	-0.580416	0.0564629	2.63047e-20	0.995403	1	SNP_72078117	72078117	0	-0.484374	0.0510229	8.08487e-19
ENSSSCG00000011623	TPRA1	chr13	STR_72307744	72307744	ACAGCC	120	-0.311801	0.0720305	2.52524e-05	0.00830722	22	SNP_72616260	72616260	0	-0.405572	0.0533093	3.79485e-13
ENSSSCG00000031557	CHCHD6	chr13	STR_72275046	72275046	GTTT	70	0.346106	0.0626858	9.28325e-08	0.00126502	67	SNP_73126141	73126141	0	0.409206	0.0532147	2.23243e-13
ENSSSCG00000023929	TXNRD3	chr13	STR_73371543	73371543	ATTT	80	-0.534318	0.0577824	2.40998e-17	0.762551	1	SNP_73054334	73054334	0	-0.571626	0.0478534	4.45294e-27
ENSSSCG00000011625	CHST13	chr13	STR_73122578	73122578	T	139	0.347375	0.07532	8.29532e-06	0.217831	1	SNP_73127868	73127868	0	-0.26028	0.056311	5.69171e-06
ENSSSCG00000011628	DNAJC13	chr13	STR_74171989	74171989	ATT	149	0.359895	0.0774808	7.56261e-06	0.0344925	1	SNP_73649117	73649117	0	-0.288263	0.0558455	4.51154e-07
ENSSSCG00000011629	ACAD11	chr13	STR_73156940	73156940	AAAC	67	0.431049	0.0598896	8.88708e-12	4.53148e-09	249	SNP_73718230	73718230	0	-0.554865	0.0485197	2.67351e-25
ENSSSCG00000011631	UBA5	chr13	STR_73736756	73736756	T	89	-0.439137	0.0627484	3.61278e-11	1.39644e-05	222	SNP_73862543	73862543	0	-0.538884	0.0491286	1.07593e-23
ENSSSCG00000011632	protein_coding	chr13	STR_73585806	73585806	T	100	0.294075	0.0686212	2.86929e-05	0.0025084	12	SNP_73908700	73908700	0	-0.248278	0.0564951	1.55097e-05
ENSSSCG00000021966	TOPBP1	chr13	STR_74626238	74626238	A	106	0.325832	0.0689524	4.48666e-06	0.00117712	277	SNP_74849432	74849432	0	-0.401706	0.0534087	6.62556e-13
ENSSSCG00000028203	protein_coding	chr13	STR_74943183	74943183	CTTTTT	70	0.317845	0.0633505	1.06695e-06	0.0285458	3	SNP_74027864	74027864	0	0.306183	0.0555202	7.65286e-08
ENSSSCG00000011639	SRPRB	chr13	STR_74997426	74997426	AAAT	107	-0.394149	0.0672073	2.00523e-08	3.77106e-05	60	SNP_75009776	75009776	0	-0.413845	0.0530925	1.12366e-13
ENSSSCG00000033057	ANAPC13	chr13	STR_75600943	75600943	ATT	91	-0.350081	0.0657448	2.66806e-07	0.00210521	60	SNP_76253260	76253260	0	-0.351261	0.0546048	5.068e-10
ENSSSCG00000033185	PPP2R3A	chr13	STR_76268682	76268682	AC	100	-0.36619	0.0668089	1.30337e-07	0.000714727	420	SNP_77703593	77703593	0	0.402603	0.0533857	5.82544e-13
ENSSSCG00000011653	PCCB	chr13	STR_76762021	76762021	ATGG	81	-0.424294	0.0620455	8.32852e-11	0.00984579	18	SNP_77229484	77229484	0	0.448451	0.0521279	4.74009e-16
ENSSSCG00000021508	SLC35G2	chr13	STR_78640089	78640089	CCT	121	0.353567	0.0711178	1.58916e-06	0.000386684	113	SNP_77989495	77989495	0	0.418503	0.0529682	5.57936e-14
ENSSSCG00000022500	IL20RB	chr13	STR_77336859	77336859	AAAAC	95	0.472203	0.0624872	1.47517e-12	2.04218e-17	397	SNP_77979533	77979533	0	0.669995	0.0432956	6.32688e-40
ENSSSCG00000027467	DZIP1L	chr13	STR_78978959	78978959	GTTTT	65	0.395751	0.0606868	4.40807e-10	0.00173685	44	SNP_79092407	79092407	0	0.440563	0.0523562	1.74239e-15
ENSSSCG00000026746	protein_coding	chr13	STR_79525625	79525625	AAAAC	99	-0.435713	0.0644565	1.56161e-10	2.76009e-06	290	SNP_78828460	78828460	0	0.462807	0.0516993	4.05881e-17
ENSSSCG00000035771	MRPS22	chr13	STR_80100539	80100539	AAAT	125	0.452608	0.068593	5.12906e-10	0.022403	11	SNP_80085133	80085133	0	-0.470303	0.0514687	1.07357e-17
ENSSSCG00000029774	RNF7	chr13	STR_82783977	82783977	AAAC	94	-0.376191	0.0655164	3.43803e-08	0.00370997	36	SNP_82221973	82221973	0	0.356918	0.0544799	2.54594e-10
ENSSSCG00000011676	protein_coding	chr13	STR_82783977	82783977	AAAC	94	0.334427	0.0666393	1.1481e-06	0.017998	1	SNP_82027732	82027732	0	0.332753	0.0549977	4.3906e-09
ENSSSCG00000011681	TRPC1	chr13	STR_83689522	83689522	A	132	-0.342494	0.0738157	7.15457e-06	0.00585402	81	SNP_83697019	83697019	0	-0.311189	0.0554254	4.56176e-08
ENSSSCG00000011683	PCOLCE2	chr13	STR_82695944	82695944	A	68	-0.321347	0.0629909	7.13391e-07	0.00132522	219	SNP_84493910	84493910	0	0.330171	0.0550506	5.86795e-09
ENSSSCG00000022031	CHST2	chr13	STR_83295466	83295466	ATTTTT	140	-0.351134	0.0754512	6.97875e-06	0.0905248	2	SNP_83343105	83343105	0	0.268926	0.0561727	2.67972e-06
ENSSSCG00000011690	PLSCR4	chr13	STR_85789865	85789865	AAC	96	0.382974	0.0656487	2.18125e-08	3.73271e-05	470	SNP_86566280	86566280	0	-0.468988	0.0515095	1.35894e-17
ENSSSCG00000011695	AGTR1	chr13	STR_88738295	88738295	T	98	0.431485	0.0644371	2.20284e-10	0.0380162	3	SNP_89625004	89625004	0	-0.434436	0.0525301	4.68097e-15
ENSSSCG00000011698	GYG1	chr13	STR_89804029	89804029	AAAG	72	0.305502	0.0639069	3.18348e-06	0.00054158	155	SNP_89491208	89491208	0	0.368732	0.0542116	5.78155e-11
ENSSSCG00000011699	HPS3	chr13	STR_88997172	88997172	AC	148	-0.350223	0.0775191	1.27978e-05	0.10464	4	SNP_90386188	90386188	0	-0.240852	0.0566043	2.81342e-05
ENSSSCG00000011700	CP	chr13	STR_88997172	88997172	AC	148	-0.366765	0.0769933	4.54294e-06	0.904434	1	SNP_89077649	89077649	0	0.231861	0.0567319	5.64377e-05
ENSSSCG00000033018	TM4SF1	chr13	STR_89793154	89793154	ATTT	67	-0.362489	0.0618582	1.61649e-08	0.0178484	5	SNP_89239217	89239217	0	0.310807	0.0554327	4.74688e-08
ENSSSCG00000011704	WWTR1	chr13	STR_89791456	89791456	T	41	-0.295567	0.0600606	1.55215e-06	0.00332179	60	SNP_89791264	89791264	0	-0.310517	0.0554382	4.89275e-08
ENSSSCG00000011705	COMMD2	chr13	STR_89991777	89991777	A	87	0.308901	0.0661056	5.34586e-06	0.0059577	36	SNP_89940609	89940609	0	-0.299849	0.0556376	1.45275e-07
ENSSSCG00000027459	RNF13	chr13	STR_90711111	90711111	ATTT	144	-0.382105	0.075454	1.18798e-06	0.00514612	10	SNP_89925228	89925228	0	-0.378012	0.0539938	1.7284e-11
ENSSSCG00000030260	PFN2	chr13	STR_90336207	90336207	AT	84	-0.462714	0.0611748	1.20529e-12	2.05362e-06	648	SNP_90181356	90181356	0	-0.511229	0.0501238	4.11849e-21
ENSSSCG00000011708	TSC22D2	chr13	STR_89962541	89962541	AT	143	0.351006	0.076201	8.64847e-06	0.0753581	1	SNP_90990170	90990170	0	-0.28212	0.0559521	8.06364e-07
ENSSSCG00000036920	SELENOT	chr13	STR_90853686	90853686	T	111	-0.354241	0.0691286	7.54031e-07	0.00297826	43	SNP_90889039	90889039	0	0.344059	0.0547606	1.1941e-09
ENSSSCG00000011714	MED12L	chr13	STR_91003928	91003928	T	122	0.558501	0.0632491	1.16932e-15	0.000528853	24	SNP_91005259	91005259	0	0.574472	0.0477373	2.17028e-27
ENSSSCG00000032162	P2RY13	chr13	STR_90802088	90802088	T	50	0.411719	0.0583407	1.75216e-11	3.32815e-10	1165	SNP_91550491	91550491	0	0.534704	0.0492837	2.73856e-23
ENSSSCG00000031367	AADAC	chr13	STR_91728961	91728961	GT	122	0.326607	0.0720678	1.09039e-05	0.00022507	309	SNP_92004538	92004538	0	0.326287	0.0551293	9.03175e-09
ENSSSCG00000022105	SUCNR1	chr13	STR_91531590	91531590	GTTT	80	-0.280616	0.065612	2.856e-05	0.00154692	85	SNP_91436302	91436302	0	0.330124	0.0550516	5.89911e-09
ENSSSCG00000011720	MBNL1	chr13	STR_93307873	93307873	CCGCTG	58	0.285497	0.0623852	7.65092e-06	0.000569624	233	SNP_93187775	93187775	0	-0.263738	0.0562563	4.22445e-06
ENSSSCG00000024916	DHX36	chr13	STR_94272346	94272346	AAAT	92	0.324541	0.0665513	2.183e-06	0.000252656	204	SNP_94317174	94317174	0	-0.402601	0.0533858	5.82698e-13
ENSSSCG00000026718	PLCH1	chr13	STR_95615545	95615545	AAGG	120	-0.385671	0.0699449	1.25024e-07	0.00253235	35	SNP_95621620	95621620	0	0.559435	0.0483409	8.95611e-26
ENSSSCG00000030567	SSR3	chr13	STR_96333849	96333849	GTTTTT	53	0.289069	0.0616656	4.62571e-06	8.7883e-05	258	SNP_96316528	96316528	0	-0.378481	0.0539826	1.62448e-11
ENSSSCG00000025651	GFM1	chr13	STR_97433777	97433777	A	104	-0.309194	0.0689927	1.27855e-05	0.00274778	184	SNP_98976931	98976931	0	-0.265595	0.0562266	3.59338e-06
ENSSSCG00000020984	LXN	chr13	STR_98289301	98289301	A	115	0.409728	0.0681816	1.01863e-08	1.20843e-06	249	SNP_98394952	98394952	0	0.450105	0.0520794	3.59173e-16
ENSSSCG00000028623	RARRES1	chr13	STR_98547759	98547759	ATTC	95	-0.541324	0.0596037	1.06841e-16	0.00197372	95	SNP_98484112	98484112	0	0.517305	0.0499113	1.16773e-21
ENSSSCG00000011732	TRIM59	chr13	STR_99621812	99621812	T	39	-0.355549	0.0585305	4.49546e-09	0.000411334	1007	SNP_99838853	99838853	0	-0.376884	0.0540206	2.00563e-11
ENSSSCG00000023434	PPM1L	chr13	STR_100450924	100450924	GT	86	-0.419763	0.0629331	2.26787e-10	0.0109877	7	SNP_100450919	100450919	0	-0.4031	0.053373	5.42382e-13
ENSSSCG00000033350	protein_coding	chr13	STR_105111524	105111524	AAAAAC	67	-0.571549	0.054463	2.92804e-21	0.0491801	1	SNP_105121350	105121350	0	0.582953	0.0473863	2.44287e-28
ENSSSCG00000011740	SERPINI1	chr13	STR_106640642	106640642	GT	100	0.316378	0.0681079	6.2562e-06	2.27844e-07	33	SNP_106634468	106634468	0	0.509743	0.0501753	5.58512e-21
ENSSSCG00000011741	GOLIM4	chr13	STR_107557472	107557472	AAAT	52	-0.445291	0.0575576	2.75752e-13	0.000314151	1040	SNP_107481589	107481589	0	-0.450101	0.0520795	3.59465e-16
ENSSSCG00000035525	protein_coding	chr13	STR_108264367	108264367	A	116	0.360858	0.0699029	6.47773e-07	0.0187583	23	SNP_106518558	106518558	0	-0.359533	0.0544214	1.84334e-10
ENSSSCG00000030467	PHC3	chr13	STR_109367605	109367605	CTGTGG	60	-0.299262	0.0623761	2.8597e-06	0.0100819	23	SNP_109368124	109368124	0	0.32684	0.0551182	8.49741e-09
ENSSSCG00000011745	PRKCI	chr13	STR_109018833	109018833	ATTT	131	-0.345801	0.073494	5.38336e-06	0.771465	1	SNP_108359320	108359320	0	-0.244497	0.0565511	2.10526e-05
ENSSSCG00000040946	EIF5A2	chr13	STR_110043792	110043792	AAAAT	52	0.306543	0.0611877	1.05117e-06	0.000627267	668	SNP_109843387	109843387	0	0.322885	0.0551974	1.31118e-08
ENSSSCG00000011750	PLD1	chr13	STR_110090160	110090160	CTTTTT	64	0.447987	0.0589513	7.48655e-13	2.99128e-06	65	SNP_110046000	110046000	0	-0.50709	0.0502666	9.58212e-21
ENSSSCG00000011755	NCEH1	chr13	STR_111615901	111615901	ATTT	83	0.346152	0.0645869	2.17959e-07	0.000384449	358	SNP_111163498	111163498	0	-0.393588	0.0536139	2.08607e-12
ENSSSCG00000035746	ECT2	chr13	STR_111049996	111049996	A	145	0.350014	0.0767411	1.05552e-05	0.00122354	163	SNP_111063181	111063181	0	0.346704	0.0547038	8.73922e-10
ENSSSCG00000023871	NAALADL2	chr13	STR_113031464	113031464	GTT	99	0.427818	0.0647271	3.59706e-10	0.000432279	264	SNP_113181840	113181840	0	-0.430409	0.0526427	8.86609e-15
ENSSSCG00000033860	ZMAT3	chr13	STR_117135357	117135357	A	126	-0.577607	0.06298	1.63728e-16	0.0519815	2	SNP_116641717	116641717	0	-0.488147	0.0509005	3.95872e-19
ENSSSCG00000011762	ACTL6A	chr13	STR_117684405	117684405	GTTTT	66	0.337099	0.0623503	1.61764e-07	0.0269671	1	SNP_117669856	117669856	0	-0.330664	0.0550405	5.55332e-09
ENSSSCG00000011763	MRPL47	chr13	STR_117695190	117695190	T	59	0.473603	0.0574531	1.18433e-14	0.000798836	204	SNP_117805323	117805323	0	-0.531637	0.0493964	5.39165e-23
ENSSSCG00000011770	DNAJC19	chr13	STR_118619166	118619166	AAAT	150	-0.419273	0.075655	1.38442e-07	0.322385	1	SNP_119582984	119582984	0	0.325851	0.0551381	9.47642e-09
ENSSSCG00000025942	MCCC1	chr13	STR_120491845	120491845	AAAT/AAAC	113	0.42533	0.067271	1.95133e-09	0.518963	1	SNP_121067602	121067602	0	-0.418546	0.0529671	5.5433e-14
ENSSSCG00000032328	MAP6D1	chr13	STR_121848647	121848647	ATTTTT	48	0.293438	0.0609509	2.58089e-06	0.00077347	210	SNP_121891108	121891108	0	0.356163	0.0544967	2.79316e-10
ENSSSCG00000038724	C3orf70	chr13	STR_123067821	123067821	CT	121	0.457917	0.067589	1.87138e-10	0.00183092	75	SNP_122712083	122712083	0	-0.453557	0.0519774	2.00379e-16
ENSSSCG00000025921	protein_coding	chr13	STR_124264695	124264695	ATTTT	72	0.344152	0.0630158	1.26198e-07	0.000537852	365	SNP_123593067	123593067	0	-0.370778	0.0541641	4.44489e-11
ENSSSCG00000011794	SENP2	chr13	STR_123806635	123806635	AT	116	-0.381327	0.0692897	1.28254e-07	0.803473	1	SNP_123799934	123799934	0	-0.311022	0.0554286	4.6417e-08
ENSSSCG00000036406	protein_coding	chr13	STR_124127533	124127533	CTGT	105	0.365182	0.0677156	2.05491e-07	0.000230189	380	SNP_124321767	124321767	0	0.348112	0.0546734	7.39162e-10
ENSSSCG00000040904	CLDN1	chr13	STR_127769125	127769125	CTTT	132	-0.403204	0.0718978	8.64847e-08	0.00548622	36	SNP_127766920	127766920	0	-0.373214	0.0541072	3.24214e-11
ENSSSCG00000036423	CCDC50	chr13	STR_129216850	129216850	T	105	-0.319955	0.0689156	6.42148e-06	5.32135e-05	720	SNP_128544089	128544089	0	0.377193	0.0540133	1.92583e-11
ENSSSCG00000034990	#N/A	chr13	STR_131162225	131162225	GTTTTT	32	-0.601828	0.0493393	2.10868e-27	0.000247876	17	SNP_131107818	131107818	0	-0.632676	0.0451649	1.66978e-34
ENSSSCG00000011825	ATP13A3	chr13	STR_132211956	132211956	CTGTGG	47	0.342388	0.0597827	2.95506e-08	2.24269e-05	381	SNP_131403723	131403723	0	0.447401	0.0521586	5.6475e-16
ENSSSCG00000011826	TMEM44	chr13	STR_131394874	131394874	AAAAAC	92	0.447454	0.0629232	1.95057e-11	0.017568	2	SNP_131346756	131346756	0	0.442469	0.0523015	1.27606e-15
ENSSSCG00000011827	LSG1	chr13	STR_131304419	131304419	AAAAAT	53	-0.342901	0.0605102	4.13616e-08	0.00180879	121	SNP_131610647	131610647	0	0.364537	0.054308	9.85476e-11
ENSSSCG00000011828	FAM43A	chr13	STR_131168171	131168171	A	147	0.421907	0.0747783	8.36838e-08	0.00176741	82	SNP_130993962	130993962	0	-0.32626	0.0551299	9.05891e-09
ENSSSCG00000035414	XXYLT1	chr13	STR_132020079	132020079	GTTTT	102	-0.373243	0.0669534	8.32011e-08	0.000222249	659	SNP_131815474	131815474	0	0.388652	0.0537362	4.1263e-12
ENSSSCG00000039249	protein_coding	chr13	STR_133014794	133014794	GTTT	55	0.282168	0.0620562	8.65248e-06	0.00582672	23	SNP_132214480	132214480	0	-0.331765	0.055018	4.90744e-09
ENSSSCG00000011831	APOD	chr13	STR_132552420	132552420	GT	165	-0.473857	0.0775327	1.08624e-08	0.00696078	4	SNP_132551220	132551220	0	0.421064	0.0528991	3.77884e-14
ENSSSCG00000024109	BDH1	chr13	STR_133014794	133014794	GTTT	55	-0.374311	0.0599823	1.97068e-09	0.00609012	28	SNP_132610909	132610909	0	0.407084	0.05327	3.04567e-13
ENSSSCG00000027323	NCBP2	chr13	STR_133209345	133209345	GTT	74	0.466546	0.0596328	2.12708e-13	0.000562457	179	SNP_133216128	133216128	0	-0.481072	0.0511291	1.49927e-18
ENSSSCG00000011841	SENP5	chr13	STR_133419149	133419149	AAAC	110	-0.432129	0.0664825	7.32887e-10	3.36029e-05	187	SNP_133388264	133388264	0	0.449419	0.0520996	4.0307e-16
ENSSSCG00000026934	PIGX	chr13	STR_133271584	133271584	CCT	111	0.329452	0.0697952	4.66863e-06	0.00993319	37	SNP_133237043	133237043	0	-0.337281	0.0549038	2.62307e-09
ENSSSCG00000034711	protein_coding	chr13	STR_133808233	133808233	ATTT	111	-0.348298	0.0692934	1.18429e-06	0.00131917	32	SNP_133583438	133583438	0	0.277424	0.0560319	1.24533e-06
ENSSSCG00000011845	PCYT1A	chr13	STR_133837621	133837621	GTTTT	59	-0.426724	0.0589954	6.6158e-12	0.0012824	162	SNP_133806366	133806366	0	0.443491	0.0522721	1.07898e-15
ENSSSCG00000011846	SLC51A	chr13	STR_134452153	134452153	AAC	120	-0.331741	0.0715167	6.86867e-06	0.000178348	729	SNP_133488796	133488796	0	0.317782	0.055298	2.27382e-08
ENSSSCG00000011854	LRCH3	chr13	STR_134510066	134510066	CCTG	78	-0.353544	0.0636471	8.12865e-08	0.00072576	360	SNP_134477838	134477838	0	0.338388	0.0548806	2.30977e-09
ENSSSCG00000036828	SNX4	chr13	STR_134700818	134700818	CTTT	56	0.529464	0.0549892	9.62911e-19	1.64064e-07	221	SNP_134839488	134839488	0	-0.595314	0.0468607	9.01007e-30
ENSSSCG00000011862	MUC13	chr13	STR_135366458	135366458	A	127	-0.635233	0.059764	1.75991e-20	2.5653e-06	100	SNP_135435133	135435133	0	0.62974	0.0453042	4.1487e-34
ENSSSCG00000037905	ITGB5	chr13	STR_135478358	135478358	ATTTT	28	0.647271	0.0467372	3.27534e-33	1.0041e-08	22	SNP_135469984	135469984	0	-0.709653	0.0410902	1.26228e-46
ENSSSCG00000033318	protein_coding	chr13	STR_135478358	135478358	ATTTT	28	0.43792	0.0551221	5.53304e-14	0.000697327	36	SNP_135472763	135472763	0	-0.495052	0.0506731	1.04728e-19
ENSSSCG00000038756	protein_coding	chr13	STR_135480007	135480007	ATCC	28	0.554204	0.0510366	5.59161e-23	3.70252e-07	56	SNP_135469984	135469984	0	-0.606114	0.0463874	4.47634e-31
ENSSSCG00000025349	CCDC14	chr13	STR_136869201	136869201	T	159	0.386671	0.0793719	3.05261e-06	0.0021013	61	SNP_136393272	136393272	0	-0.274381	0.0560829	1.64338e-06
ENSSSCG00000034786	HACD2	chr13	STR_136383020	136383020	AAAC	50	-0.472429	0.0564239	4.42603e-15	4.41903e-05	282	SNP_136825181	136825181	0	0.514927	0.0499949	1.91829e-21
ENSSSCG00000024904	SEC22A	chr13	STR_136836522	136836522	CTTTT	140	-0.532722	0.068196	8.16914e-13	0.023245	1	SNP_137538451	137538451	0	0.380663	0.0539304	1.21553e-11
ENSSSCG00000011870	PDIA5	chr13	STR_136316929	136316929	A	140	-0.525523	0.0685578	1.86939e-12	0.00547593	50	SNP_137370701	137370701	0	0.449338	0.0521019	4.08529e-16
ENSSSCG00000011873	HSPBAP1	chr13	STR_138702198	138702198	GTTT	65	-0.353422	0.0618172	3.35839e-08	0.00198577	49	SNP_137919388	137919388	0	0.390885	0.0536811	3.03497e-12
ENSSSCG00000037807	#N/A	chr13	STR_138035562	138035562	GTTTTT	80	0.485815	0.0597496	3.41589e-14	0.00224165	61	SNP_138184426	138184426	0	0.496992	0.0506085	7.16935e-20
ENSSSCG00000026990	FAM162A	chr13	STR_138100431	138100431	T	111	0.53919	0.062256	2.41156e-15	0.0157219	4	SNP_138169177	138169177	0	-0.551025	0.0486684	6.61554e-25
ENSSSCG00000025107	protein_coding	chr13	STR_138287622	138287622	AAAGG	72	-0.346345	0.0629616	1.03659e-07	7.70067e-05	135	SNP_138177616	138177616	0	-0.418147	0.0529778	5.88792e-14
ENSSSCG00000030305	SLC15A2	chr13	STR_138106407	138106407	GTTT	54	-0.515761	0.0553018	7.53269e-18	0.000785142	160	SNP_138742274	138742274	0	0.550532	0.0486873	7.42504e-25
ENSSSCG00000035362	#N/A	chr13	STR_138870740	138870740	ATTTTT	91	-0.358764	0.0655138	1.27634e-07	0.00122604	67	SNP_138114231	138114231	0	0.343419	0.0547742	1.28737e-09
ENSSSCG00000034616	LRRC58	chr13	STR_139955011	139955011	GT	80	-0.397564	0.0627241	1.35498e-09	0.00139559	54	SNP_140571201	140571201	0	-0.365753	0.0542802	8.4501e-11
ENSSSCG00000011888	GPR156	chr13	STR_140562946	140562946	GTT	62	0.358862	0.0612801	1.60975e-08	0.000127306	485	SNP_140074427	140074427	0	-0.408949	0.0532214	2.31825e-13
ENSSSCG00000011889	GSK3B	chr13	STR_140978161	140978161	AAAC	36	-0.401493	0.0570191	1.72147e-11	0.000668043	359	SNP_140191390	140191390	0	-0.443641	0.0522677	1.0526e-15
ENSSSCG00000032313	POGLUT1	chr13	STR_140775102	140775102	AATTT	104	0.300705	0.0691899	2.25527e-05	0.00141524	150	SNP_140958095	140958095	0	-0.373045	0.0541112	3.3144e-11
ENSSSCG00000011903	protein_coding	chr13	STR_140965971	140965971	CTT	70	0.419726	0.060645	4.66271e-11	0.00565923	15	SNP_140993486	140993486	0	0.417475	0.0529958	6.51754e-14
ENSSSCG00000011906	IGSF11	chr13	STR_141836506	141836506	ATTT	155	-0.350631	0.079434	2.02077e-05	0.00109533	122	SNP_141026504	141026504	0	0.404288	0.0533424	4.56996e-13
ENSSSCG00000011913	CCDC191	chr13	STR_145930932	145930932	AAAAAT	93	-0.47711	0.0619888	6.17204e-13	0.00409704	17	SNP_145909141	145909141	0	0.484085	0.0510323	8.53621e-19
ENSSSCG00000011914	ZDHHC23	chr13	STR_146269155	146269155	GT	104	-0.304262	0.069108	1.78184e-05	0.00102656	94	SNP_145823211	145823211	0	0.298609	0.0556603	1.64401e-07
ENSSSCG00000011916	ATP6V1A	chr13	STR_145798633	145798633	AAT	66	-0.435576	0.059614	4.56764e-12	0.00012251	220	SNP_146268626	146268626	0	-0.475806	0.0512964	3.96024e-18
ENSSSCG00000011917	protein_coding	chr13	STR_146354930	146354930	ATGTGT	84	-0.316734	0.0654537	2.52402e-06	0.00164943	73	SNP_145930165	145930165	0	0.312141	0.0554072	4.12963e-08
ENSSSCG00000036952	GTPBP8	chr13	STR_147349846	147349846	AAAT	56	0.290501	0.062025	4.73964e-06	0.00132298	282	SNP_147348979	147348979	0	0.288307	0.0558448	4.49285e-07
ENSSSCG00000011925	CD200R1	chr13	STR_147268643	147268643	CTTT	52	0.409555	0.0586439	2.75721e-11	0.00182128	81	SNP_147742571	147742571	0	0.443683	0.0522665	1.04541e-15
ENSSSCG00000011928	CCDC80	chr13	STR_147211299	147211299	GT	151	-0.379068	0.0773832	2.57927e-06	0.0092605	33	SNP_147221139	147221139	0	0.340652	0.054833	1.77772e-09
ENSSSCG00000011929	SLC35A5	chr13	STR_147330012	147330012	A	112	0.399604	0.0679494	1.91579e-08	0.0123752	20	SNP_147318514	147318514	0	0.388465	0.0537408	4.23368e-12
ENSSSCG00000027820	CD200	chr13	STR_146828679	146828679	A	132	0.421481	0.0712479	1.90538e-08	0.0258457	9	SNP_148131638	148131638	0	-0.344009	0.0547616	1.20114e-09
ENSSSCG00000023918	SLC9C1	chr13	STR_147497509	147497509	AAGG	60	0.280845	0.062741	1.18685e-05	0.186969	1	SNP_147437851	147437851	0	0.234363	0.0566969	4.66244e-05
ENSSSCG00000034450	ABHD10	chr13	STR_147792860	147792860	T	92	-0.361047	0.0656138	1.12594e-07	0.00591209	30	SNP_147760899	147760899	0	0.411875	0.0531446	1.5059e-13
ENSSSCG00000011933	NECTIN3	chr13	STR_148648570	148648570	AT	99	0.444006	0.0641656	6.34957e-11	0.000758585	280	SNP_147695059	147695059	0	0.49107	0.0508047	2.26291e-19
ENSSSCG00000032588	C3orf85	chr13	STR_150219476	150219476	AT	128	-0.629654	0.0602973	6.11874e-20	0.33227	1	SNP_150281353	150281353	0	-0.620133	0.0457528	7.62832e-33
ENSSSCG00000011937	MORC1	chr13	STR_150200757	150200757	AAAT	101	0.521729	0.0614083	5.2418e-15	0.00506712	17	SNP_150495871	150495871	0	0.572499	0.0478179	3.57475e-27
ENSSSCG00000011940	DZIP3	chr13	STR_150168808	150168808	CTGTGG	46	0.519085	0.0542749	1.19418e-18	0.000285872	168	SNP_150609127	150609127	0	-0.526624	0.0495787	1.60722e-22
ENSSSCG00000022175	protein_coding	chr13	STR_151145915	151145915	GT	136	-0.401746	0.0728533	1.39861e-07	0.00476296	42	SNP_151186960	151186960	0	0.431195	0.0526208	7.83182e-15
ENSSSCG00000027275	HHLA2	chr13	STR_151145915	151145915	GT	136	-0.478154	0.0698719	1.61183e-10	0.00477704	85	SNP_151184521	151184521	0	0.477723	0.0512358	2.7859e-18
ENSSSCG00000011941	IFT57	chr13	STR_151145915	151145915	GT	136	-0.429416	0.0718473	1.46071e-08	0.00112733	170	SNP_151169854	151169854	0	0.453081	0.0519916	2.17284e-16
ENSSSCG00000011942	CD47	chr13	STR_151445585	151445585	AAAAT	54	0.35585	0.0603245	1.23691e-08	0.000647327	545	SNP_151454979	151454979	0	0.393407	0.0536184	2.13932e-12
ENSSSCG00000011946	ALCAM	chr13	STR_154047010	154047010	CTTT	126	0.324214	0.0729842	1.60957e-05	0.000756362	60	SNP_154124411	154124411	0	-0.331517	0.0550231	5.04649e-09
ENSSSCG00000011949	CEP97	chr13	STR_157852554	157852554	AG	58	0.293613	0.0622254	4.07045e-06	0.0012424	293	SNP_157547972	157547972	0	-0.319493	0.0552645	1.89286e-08
ENSSSCG00000036491	protein_coding	chr13	STR_157904855	157904855	AATT	76	0.312011	0.0643474	2.35995e-06	6.60593e-06	1917	SNP_158419668	158419668	0	0.341244	0.0548204	1.6596e-09
ENSSSCG00000011959	ABI3BP	chr13	STR_159122337	159122337	AAAT	47	0.403088	0.0582303	3.8115e-11	2.17023e-05	294	SNP_158171215	158171215	0	0.480643	0.0511428	1.62389e-18
ENSSSCG00000011962	ADGRG7	chr13	STR_158760884	158760884	ATTTT	153	-0.458682	0.0748336	8.3544e-09	0.0259126	1	SNP_158526488	158526488	0	-0.44006	0.0523706	1.89102e-15
ENSSSCG00000011963	TOMM70	chr13	STR_159422906	159422906	AT	107	-0.469943	0.0645492	8.96172e-12	0.000124981	59	SNP_158602661	158602661	0	-0.481622	0.0511115	1.35335e-18
ENSSSCG00000011968	NIT2	chr13	STR_158654600	158654600	AAAAG	54	-0.299855	0.0615795	2.03166e-06	0.000153399	303	SNP_158656701	158656701	0	0.390999	0.0536783	2.98772e-12
ENSSSCG00000011970	CMSS1	chr13	STR_159226134	159226134	GTTT	120	0.344245	0.0711763	2.89451e-06	6.66722e-05	1099	SNP_158539208	158539208	0	0.326811	0.0551188	8.52466e-09
ENSSSCG00000034493	ST3GAL6	chr13	STR_160185358	160185358	AAAAG	58	-0.410033	0.0593707	4.57423e-11	0.00319102	19	SNP_160268721	160268721	0	0.460765	0.0517614	5.79879e-17
ENSSSCG00000011978	CPOX	chr13	STR_160185358	160185358	AAAAG	58	-0.314629	0.0617886	7.24411e-07	0.000682874	35	SNP_160269702	160269702	0	0.348816	0.0546581	6.79615e-10
ENSSSCG00000034501	RIOX2	chr13	STR_161480481	161480481	AGAT	138	-0.426089	0.0724325	2.38161e-08	0.0047166	9	SNP_162347216	162347216	0	-0.362981	0.0543435	1.19879e-10
ENSSSCG00000027432	NSUN3	chr13	STR_165447031	165447031	ATTC	97	0.498801	0.061751	6.48156e-14	0.000846141	141	SNP_164967928	164967928	0	-0.508831	0.0502068	6.72738e-21
ENSSSCG00000011997	CHMP2B	chr13	STR_168463336	168463336	ATTTT	130	-0.394447	0.0717555	1.45245e-07	0.0305548	15	SNP_168544978	168544978	0	0.383463	0.0538629	8.35198e-12
ENSSSCG00000011999	CADM2	chr13	STR_170254721	170254721	AC	152	0.347699	0.0786822	1.9545e-05	0.00728609	26	SNP_169917345	169917345	0	0.359355	0.0544254	1.88451e-10
ENSSSCG00000012000	GBE1	chr13	STR_173489366	173489366	GTTT	65	0.450001	0.0590129	6.44631e-13	0.000614006	548	SNP_173916152	173916152	0	-0.43343	0.0525583	5.49537e-15
ENSSSCG00000012001	ROBO1	chr13	STR_176322373	176322373	AAAAG	68	-0.411343	0.0606308	1.00983e-10	0.0001997	104	SNP_175905272	175905272	0	0.458675	0.0518244	8.33244e-17
ENSSSCG00000012002	ROBO2	chr13	STR_178532054	178532054	AATG	90	-0.620808	0.0548884	2.43572e-23	1.15226e-06	611	SNP_178553566	178553566	0	0.608185	0.0462951	2.48442e-31
ENSSSCG00000012003	protein_coding	chr13	STR_178532054	178532054	AATG	90	-0.445531	0.0626812	1.94017e-11	0.000154761	608	SNP_178533720	178533720	0	0.473555	0.0513672	5.96771e-18
ENSSSCG00000012006	protein_coding	chr13	STR_179247795	179247795	AAT	90	0.438951	0.0629084	4.11659e-11	0.00153244	92	SNP_179192429	179192429	0	-0.473884	0.0513569	5.62212e-18
ENSSSCG00000012021	MRPL39	chr13	STR_189072458	189072458	T	150	0.560909	0.0689898	1.79457e-13	0.00196158	42	SNP_189092612	189092612	0	-0.590825	0.0470535	3.03679e-29
ENSSSCG00000023028	JAM2	chr13	STR_189057676	189057676	ATTC	80	-0.378735	0.0632662	8.94714e-09	0.000393158	358	SNP_189258084	189258084	0	-0.386138	0.0537979	5.81575e-12
ENSSSCG00000038399	ATP5PF	chr13	STR_189079676	189079676	AC	85	0.505955	0.0596645	4.08691e-15	0.000708568	39	SNP_189330972	189330972	0	-0.513699	0.0500379	2.4751e-21
ENSSSCG00000012022	APP	chr13	STR_189555235	189555235	A	83	0.326184	0.0650776	1.1374e-06	0.000304449	230	SNP_190261424	190261424	0	0.420792	0.0529065	3.93941e-14
ENSSSCG00000028724	protein_coding	chr13	STR_192194871	192194871	GT	141	0.34006	0.0760271	1.49665e-05	0.000196622	269	SNP_192172334	192172334	0	-0.387867	0.0537555	4.59444e-12
ENSSSCG00000030528	LTN1	chr13	STR_192374718	192374718	ATT	112	-0.398358	0.0679896	2.13977e-08	0.000668555	414	SNP_192540175	192540175	0	0.423004	0.0528464	2.80709e-14
ENSSSCG00000040459	RWDD2B	chr13	STR_192453749	192453749	ACAGCC	97	-0.522419	0.0607516	2.49046e-15	6.72264e-06	551	SNP_192370508	192370508	0	0.602464	0.0465488	1.25083e-30
ENSSSCG00000027594	USP16	chr13	STR_191494948	191494948	ATCT	107	-0.32449	0.0691703	5.23176e-06	0.407322	1	SNP_192375767	192375767	0	0.259774	0.056319	5.94347e-06
ENSSSCG00000026761	CCT8	chr13	STR_191461774	191461774	A	104	0.389272	0.0668253	2.4e-08	2.83564e-09	152	SNP_192426731	192426731	0	-0.572907	0.0478012	3.22472e-27
ENSSSCG00000012034	TIAM1	chr13	STR_195240655	195240655	A	159	-0.379319	0.0796342	4.85052e-06	0.00237373	79	SNP_194790991	194790991	0	0.379239	0.0539645	1.46907e-11
ENSSSCG00000040843	MRAP	chr13	STR_195918250	195918250	AAAG	69	-0.286472	0.0638726	1.16222e-05	0.00176858	199	SNP_195919886	195919886	0	0.325062	0.0551539	1.03353e-08
ENSSSCG00000032024	URB1	chr13	STR_195918250	195918250	AAAG	69	-0.536335	0.056267	2.62419e-18	5.94812e-22	288	SNP_196043358	196043358	0	0.731146	0.0397879	9.46465e-51
ENSSSCG00000040827	CFAP298	chr13	STR_196421694	196421694	GT	95	0.43947	0.0636758	6.71698e-11	0.0541088	1	SNP_196419251	196419251	0	0.41768	0.0529903	6.31862e-14
ENSSSCG00000036556	IL10RB	chr13	STR_196851223	196851223	ACG	73	-0.359069	0.0627813	3.44839e-08	0.00732512	26	SNP_196841627	196841627	0	0.38772	0.0537591	4.68775e-12
ENSSSCG00000034378	IFNGR2	chr13	STR_197143735	197143735	A	137	-0.366473	0.0742563	2.02474e-06	0.000919363	141	SNP_196940331	196940331	0	0.382132	0.0538951	9.98692e-12
ENSSSCG00000028192	DNAJC28	chr13	STR_197148686	197148686	AAAAAC	46	-0.42062	0.0576096	3.86712e-12	0.000527593	38	SNP_197112266	197112266	0	0.485505	0.0509863	6.53238e-19
ENSSSCG00000030677	GART	chr13	STR_197076760	197076760	AG	102	-0.410496	0.065808	2.76963e-09	0.0509684	5	SNP_197068036	197068036	0	-0.433366	0.0525601	5.55101e-15
ENSSSCG00000012042	ATP5PO	chr13	STR_196795043	196795043	ACAGCC	93	-0.305235	0.0671685	9.50191e-06	0.00540159	29	SNP_197536882	197536882	0	0.298725	0.0556582	1.625e-07
ENSSSCG00000034167	SLC5A3	chr13	STR_198368608	198368608	ATTT	53	0.431089	0.0581229	2.03743e-12	0.000194765	562	SNP_197604133	197604133	0	-0.453679	0.0519738	1.96275e-16
ENSSSCG00000012046	protein_coding	chr13	STR_197860456	197860456	AAAAC	95	0.437701	0.063737	8.16323e-11	8.32332e-06	600	SNP_198036409	198036409	0	-0.472271	0.0514074	7.5315e-18
ENSSSCG00000012050	RCAN1	chr13	STR_198597291	198597291	GTT	49	-0.362725	0.0595367	4.28008e-09	7.05665e-05	2107	SNP_198182523	198182523	0	0.403254	0.053369	5.30463e-13
ENSSSCG00000036894	#N/A	chr13	STR_199834875	199834875	ATTTT	58	0.324239	0.0615777	3.14372e-07	0.000778722	326	SNP_199241630	199241630	0	-0.385399	0.0538159	6.42884e-12
ENSSSCG00000028883	SETD4	chr13	STR_198722892	198722892	AAAC	113	-0.339536	0.0699137	2.57463e-06	0.0169176	23	SNP_199832502	199832502	0	0.362722	0.0543494	1.23831e-10
ENSSSCG00000012053	CBR3	chr13	STR_200134200	200134200	ATTT	74	0.492176	0.0586888	6.03771e-15	1.06001e-06	1004	SNP_199740854	199740854	0	0.551223	0.0486607	6.31465e-25
ENSSSCG00000012054	DOP1B	chr13	STR_200017564	200017564	GTTTT	113	0.354492	0.0695024	8.50283e-07	0.00182793	87	SNP_199899651	199899651	0	0.444711	0.0522368	8.82402e-16
ENSSSCG00000020680	CLDN14	chr13	STR_200822988	200822988	A	123	-0.389124	0.0704448	1.21616e-07	0.00901854	27	SNP_199254710	199254710	0	0.392039	0.0536525	2.58716e-12
ENSSSCG00000012059	HLCS	chr13	STR_200345883	200345883	A	106	0.369887	0.0677599	1.50152e-07	1.96317e-05	234	SNP_200625112	200625112	0	0.439711	0.0523805	2.00137e-15
ENSSSCG00000012061	PIGP	chr13	STR_200619488	200619488	GTTTTT	63	-0.423894	0.0595915	1.40917e-11	1.05839e-07	92	SNP_200711201	200711201	0	-0.585288	0.0472883	1.32421e-28
ENSSSCG00000012062	TTC3	chr13	STR_200470568	200470568	GGTT	133	0.515138	0.0675495	1.98384e-12	0.00476755	21	SNP_200695873	200695873	0	0.507068	0.0502674	9.62531e-21
ENSSSCG00000012063	VPS26C	chr13	STR_201009682	201009682	CCG/CTG	78	-0.373067	0.0631291	1.32263e-08	0.00106513	148	SNP_200920912	200920912	0	-0.370583	0.0541687	4.55781e-11
ENSSSCG00000029219	SH3BGR	chr13	STR_202132233	202132233	AAAAAG	85	0.316031	0.0656263	2.81396e-06	1.39413e-13	1007	SNP_203044861	203044861	0	-0.522899	0.0497127	3.57736e-22
ENSSSCG00000012071	protein_coding	chr13	STR_203535429	203535429	AAAT	120	0.440025	0.0680761	9.92448e-10	1.70833e-14	267	SNP_203551364	203551364	0	0.639756	0.0448244	1.78457e-35
ENSSSCG00000037110	PCP4	chr13	STR_202685999	202685999	GTTT	97	0.508226	0.0613597	1.81928e-14	0.258068	1	SNP_203460584	203460584	0	0.496125	0.0506374	8.49495e-20
ENSSSCG00000012074	protein_coding	chr13	STR_204873941	204873941	ATTT	79	0.594918	0.0548178	3.65094e-22	2.33382e-09	352	SNP_204655068	204655068	0	0.669863	0.0433026	6.6344e-40
ENSSSCG00000024336	TMPRSS2	chr13	STR_204902839	204902839	AAAAAG	97	-0.482687	0.0623977	5.20774e-13	0.0047954	26	SNP_204888517	204888517	0	0.558405	0.0483814	1.14767e-25
ENSSSCG00000025821	C2CD2	chr13	STR_205492519	205492519	AAAG	128	0.426002	0.0702201	8.55846e-09	1.33506e-05	402	SNP_205189926	205189926	0	0.410864	0.0531712	1.74892e-13
ENSSSCG00000027745	ABCG1	chr13	STR_205492519	205492519	AAAG	128	0.354331	0.0725794	2.45105e-06	0.00960511	16	SNP_205544370	205544370	0	-0.324067	0.0551738	1.15246e-08
ENSSSCG00000030016	PDE9A	chr13	STR_205976588	205976588	AAAAG	33	0.301858	0.0590111	6.0738e-07	0.12489	2	SNP_205979788	205979788	0	-0.291118	0.0557951	3.42817e-07
ENSSSCG00000023078	WDR4	chr13	STR_206121303	206121303	CTTT	67	-0.377074	0.0614729	3.77062e-09	0.000603117	493	SNP_206029745	206029745	0	-0.37849	0.0539824	1.62256e-11
ENSSSCG00000021991	NDUFV3	chr13	STR_206105850	206105850	GTTTT	66	-0.539157	0.0557764	9.58458e-19	1.44019e-08	236	SNP_206050817	206050817	0	-0.63671	0.0449716	4.70323e-35
ENSSSCG00000037663	PKNOX1	chr13	STR_205412875	205412875	ACAGCC	75	-0.290146	0.0646669	1.16767e-05	0.000108199	2229	SNP_205291514	205291514	0	-0.322923	0.0551966	1.30573e-08
ENSSSCG00000040779	protein_coding	chr13	STR_206123033	206123033	A	135	0.447276	0.0709302	2.71028e-09	0.00231429	75	SNP_206053557	206053557	0	-0.39021	0.0536978	3.33116e-12
ENSSSCG00000022164	protein_coding	chr13	STR_206540502	206540502	AAAAC	60	0.387357	0.0602684	7.21442e-10	4.59832e-06	310	SNP_206723801	206723801	0	0.46072	0.0517627	5.84438e-17
ENSSSCG00000021698	RRP1B	chr13	STR_206628216	206628216	CGG	45	-0.446255	0.0567124	1.09568e-13	0.00133425	146	SNP_206797889	206797889	0	0.462642	0.0517044	4.17822e-17
ENSSSCG00000027357	CSTB	chr13	STR_205757896	205757896	AGAT	56	-0.307295	0.061684	1.21183e-06	0.00124757	190	SNP_206716658	206716658	0	0.376519	0.0540293	2.10446e-11
ENSSSCG00000037061	RRP1	chr13	STR_206733327	206733327	ACGATG	51	0.367466	0.0596619	3.00837e-09	7.26261e-08	223	SNP_206717720	206717720	0	0.530145	0.0494509	7.47676e-23
ENSSSCG00000038081	AGPAT3	chr13	STR_206768004	206768004	AAAAT	61	-0.57139	0.0537645	9.10934e-22	3.58107e-05	95	SNP_206843928	206843928	0	0.620858	0.0457193	6.14455e-33
ENSSSCG00000039085	protein_coding	chr13	STR_206940115	206940115	T	139	0.42431	0.0727329	3.05878e-08	9.17285e-05	357	SNP_206935536	206935536	0	0.511205	0.0501247	4.13935e-21
ENSSSCG00000025525	protein_coding	chr13	STR_207032522	207032522	ACAGCC	39	0.476295	0.055063	5.86033e-16	9.20922e-12	753	SNP_206961106	206961106	0	0.617406	0.045878	1.71143e-32
ENSSSCG00000028197	PFKL	chr13	STR_207180844	207180844	AC	70	-0.309871	0.0635266	2.03426e-06	0.000451027	168	SNP_207173235	207173235	0	0.347739	0.0546814	7.72779e-10
ENSSSCG00000024500	protein_coding	chr13	STR_206335136	206335136	CTGTGG	94	0.322148	0.066941	2.93357e-06	9.19591e-06	284	SNP_207063675	207063675	0	-0.428959	0.0526829	1.11361e-14
ENSSSCG00000023762	TRPM2	chr13	STR_207032522	207032522	ACAGCC	39	0.358035	0.0584711	3.44614e-09	1.24226e-08	621	SNP_207259647	207259647	0	0.498781	0.0505486	5.04323e-20
ENSSSCG00000027975	LRRC3	chr13	STR_207486636	207486636	T	85	0.37024	0.0642559	2.94992e-08	1.60287e-14	183	SNP_207272401	207272401	0	-0.552471	0.0486126	4.71003e-25
ENSSSCG00000027165	UBE2G2	chr13	STR_206450009	206450009	GT	80	-0.299376	0.0652234	7.55242e-06	0.00614649	20	SNP_207581295	207581295	0	-0.312272	0.0554047	4.07336e-08
ENSSSCG00000025133	ITGB2	chr13	STR_207608621	207608621	T	150	0.380297	0.077072	2.1929e-06	0.332299	2	SNP_207376908	207376908	0	0.27164	0.0561283	2.10394e-06
ENSSSCG00000028571	FAM207A	chr13	STR_207586824	207586824	CTGGGG	107	0.291947	0.0699414	4.579e-05	0.00280751	27	SNP_207590887	207590887	0	-0.406602	0.0532825	3.26703e-13
ENSSSCG00000030696	SLC19A1	chr13	STR_207647338	207647338	GT	85	0.346094	0.0648966	2.49963e-07	2.24864e-07	570	SNP_207970871	207970871	0	0.456249	0.0518972	1.26551e-16
ENSSSCG00000038210	#N/A	chr13	STR_13020309	13020309	AAAAAC	71	-0.362696	0.0624051	2.11817e-08	6.01531e-05	528	SNP_12697831	12697831	0	0.481162	0.0511262	1.47432e-18
ENSSSCG00000011217	NEK10	chr13	STR_13889844	13889844	T	115	-0.535756	0.0631114	7.75847e-15	0.000112739	399	SNP_14107681	14107681	0	0.600197	0.0466483	2.35151e-30
ENSSSCG00000029419	SCN11A	chr13	STR_22889188	22889188	ATTT	59	0.314719	0.061918	7.5885e-07	5.1145e-06	820	SNP_23565417	23565417	0	0.390158	0.0536991	3.35502e-12
ENSSSCG00000011271	ZNF619	chr13	STR_23763845	23763845	ACAGCC	83	0.287306	0.0659404	2.05765e-05	0.0110515	17	SNP_23763305	23763305	0	0.280005	0.0559882	9.81648e-07
ENSSSCG00000038246	protein_coding	chr13	STR_26994138	26994138	AGCT	65	-0.299576	0.0630469	3.56322e-06	0.00023185	1324	SNP_26035966	26035966	0	0.318959	0.055275	2.00465e-08
ENSSSCG00000011306	ZNF502	chr13	STR_28062124	28062124	GTTTT	52	0.416247	0.0584489	1.21244e-11	0.00240007	145	SNP_27955436	27955436	0	-0.455757	0.0519119	1.37673e-16
ENSSSCG00000040146	protein_coding	chr13	STR_29714750	29714750	A	116	0.460092	0.0665488	8.14757e-11	0.00215043	63	SNP_29709149	29709149	0	0.460069	0.0517824	6.54439e-17
ENSSSCG00000011423	GRM2	chr13	STR_33753915	33753915	AAAT	46	-0.491539	0.0552994	1.30029e-16	5.92015e-05	283	SNP_33659948	33659948	0	-0.495161	0.0506695	1.02532e-19
ENSSSCG00000020990	protein_coding	chr13	STR_39387380	39387380	CTTT	69	-0.348879	0.0624779	6.74137e-08	0.000886353	61	SNP_39385053	39385053	0	-0.370499	0.0541706	4.60747e-11
ENSSSCG00000037649	protein_coding	chr13	STR_39400077	39400077	ATTT	57	0.32832	0.0613562	2.06069e-07	0.00600343	43	SNP_39385053	39385053	0	-0.33395	0.054973	3.83485e-09
ENSSSCG00000011489	protein_coding	chr13	STR_44534351	44534351	CTGG	54	-0.445649	0.0577854	3.2895e-13	0.000142597	411	SNP_44229887	44229887	0	0.475335	0.0513112	4.31586e-18
ENSSSCG00000039134	protein_coding	chr13	STR_54882921	54882921	AAAAC	36	-0.288688	0.0596066	2.20465e-06	7.82408e-05	118	SNP_54924271	54924271	0	-0.36229	0.0543591	1.30718e-10
ENSSSCG00000011522	CNTN3	chr13	STR_55897307	55897307	AAAAC	75	0.287667	0.0647174	1.39656e-05	0.000614741	163	SNP_56145048	56145048	0	0.316358	0.0553258	2.64657e-08
ENSSSCG00000023806	LRRN1	chr13	STR_61083133	61083133	AT	121	-0.3211	0.0720025	1.47354e-05	0.000880149	248	SNP_59397764	59397764	0	0.286263	0.0558805	5.45878e-07
ENSSSCG00000023225	SYN2	chr13	STR_68541653	68541653	GTTT	73	-0.360025	0.0627565	3.15255e-08	9.57192e-05	655	SNP_67879054	67879054	0	-0.392002	0.0536534	2.60054e-12
ENSSSCG00000024000	EFCC1	chr13	STR_71409235	71409235	GTTTT	86	0.37284	0.064338	2.50444e-08	0.00188162	66	SNP_71538707	71538707	0	0.390495	0.0536908	3.2031e-12
ENSSSCG00000011622	KBTBD12	chr13	STR_71479649	71479649	ATGG	89	0.318475	0.0662064	2.91597e-06	0.000152285	1306	SNP_72278427	72278427	0	-0.317892	0.0552959	2.24732e-08
ENSSSCG00000011666	CLSTN2	chr13	STR_80894643	80894643	C	72	0.557748	0.0557067	1.03325e-19	0.000704687	403	SNP_80907504	80907504	0	0.537046	0.049197	1.62503e-23
ENSSSCG00000011717	IGSF10	chr13	STR_91797337	91797337	AG	121	-0.337106	0.0715784	5.07235e-06	0.0647991	1	SNP_91347244	91347244	0	-0.258461	0.0563395	6.64702e-06
ENSSSCG00000011734	ARL14	chr13	STR_100355614	100355614	ACAGAG	103	0.444674	0.06481	9.25659e-11	3.93516e-05	222	SNP_100361910	100361910	0	0.476653	0.0512697	3.39145e-18
ENSSSCG00000021774	protein_coding	chr13	STR_100830601	100830601	GTTTTT	69	-0.296633	0.0636661	5.43333e-06	0.00944137	41	SNP_100427743	100427743	0	-0.272653	0.0561115	1.92088e-06
ENSSSCG00000029240	KCNMB3	chr13	STR_117112985	117112985	T	65	-0.375436	0.0612479	3.81266e-09	0.00113836	339	SNP_116793175	116793175	0	0.413969	0.0530893	1.10306e-13
ENSSSCG00000011765	USP13	chr13	STR_118458271	118458271	AAC	101	0.302111	0.0686181	1.76788e-05	7.15726e-05	473	SNP_117621847	117621847	0	-0.304521	0.0555512	9.06749e-08
ENSSSCG00000011837	MELTF	chr13	STR_133164664	133164664	ATTTTT	75	-0.322991	0.0639519	9.27085e-07	0.000355772	455	SNP_133037589	133037589	0	-0.347323	0.0546904	8.11957e-10
ENSSSCG00000011860	SLC12A8	chr13	STR_136193951	136193951	AAC	111	0.619206	0.0580458	5.73941e-21	1	1	SNP_136199445	136199445	0	0.424765	0.0527984	2.13976e-14
ENSSSCG00000011872	SEMA5B	chr13	STR_137432614	137432614	GT	152	0.344325	0.0787866	2.38045e-05	0.000308649	48	SNP_137440786	137440786	0	0.335386	0.0549433	3.25752e-09
ENSSSCG00000011875	PARP15	chr13	STR_138106407	138106407	GTTT	54	0.59205	0.0520207	2.77563e-24	9.15599e-07	1155	SNP_137716714	137716714	0	0.602292	0.0465564	1.31235e-30
ENSSSCG00000036613	POLQ	chr13	STR_138870740	138870740	ATTTTT	91	-0.385824	0.0647519	1.1091e-08	4.78442e-08	359	SNP_138861833	138861833	0	0.51118	0.0501255	4.16054e-21
ENSSSCG00000031524	protein_coding	chr13	STR_149357417	149357417	ATT	111	0.370065	0.0686741	2.16516e-07	0.00139668	204	SNP_150162209	150162209	0	-0.362978	0.0543435	1.19916e-10
ENSSSCG00000039306	#N/A	chr13	STR_167253930	167253930	AAAAC	102	-0.460291	0.0640691	1.45283e-11	0.000165941	1185	SNP_166998719	166998719	0	0.485369	0.0509908	6.70243e-19
ENSSSCG00000012004	LIPI	chr13	STR_178401448	178401448	GT	125	0.319057	0.0729027	2.10638e-05	0.00161622	66	SNP_179121640	179121640	0	0.293139	0.0557591	2.81738e-07
ENSSSCG00000012027	ADAMTS5	chr13	STR_189864888	189864888	T	168	-0.386605	0.0821602	6.55761e-06	0.0212783	1	SNP_190567453	190567453	0	0.31504	0.0553514	3.04382e-08
ENSSSCG00000025119	GRIK1	chr13	STR_192817369	192817369	AT	164	0.370172	0.0814755	1.24976e-05	0.00108844	263	SNP_192847506	192847506	0	0.460204	0.0517783	6.39283e-17
ENSSSCG00000034229	MIS18A	chr13	STR_195989236	195989236	T	138	0.33934	0.0753134	1.29059e-05	0.00454444	49	SNP_195497550	195497550	0	-0.275929	0.056057	1.4277e-06
ENSSSCG00000012072	DSCAM	chr13	STR_203864078	203864078	AAAAC	99	0.365041	0.0666697	1.33382e-07	0.00013184	366	SNP_203837593	203837593	0	0.46093	0.0517564	5.63459e-17
ENSSSCG00000012075	FAM3B	chr13	STR_204990280	204990280	AAAC	54	0.273247	0.0620932	1.62489e-05	0.000264373	1143	SNP_204376526	204376526	0	0.294656	0.0557319	2.42916e-07
ENSSSCG00000022568	TMPRSS3	chr13	STR_205264935	205264935	ATTTT	89	0.338834	0.0657115	5.91511e-07	0.000396294	189	SNP_205878655	205878655	0	0.395043	0.0535775	1.70228e-12
ENSSSCG00000025294	AIRE	chr13	STR_207486636	207486636	T	85	-0.347613	0.0648578	2.19648e-07	5.00797e-05	199	SNP_207271264	207271264	0	0.425704	0.0527726	1.84997e-14
ENSSSCG00000023041	PCBP3	chr13	STR_207550459	207550459	CTTT	125	-0.322315	0.0728179	1.71411e-05	0.00237998	62	SNP_208060451	208060451	0	0.3907	0.0536857	3.11346e-12
ENSSSCG00000009578	protein_coding	chr14	STR_206562	206562	AAAG	163	-0.406091	0.0798419	1.2364e-06	0.00268502	61	SNP_367628	367628	0	0.420964	0.0529018	3.83704e-14
ENSSSCG00000035901	SPIN1	chr14	STR_907628	907628	T	142	-0.334776	0.0764304	2.19841e-05	0.270089	1	SNP_247925	247925	0	0.27856	0.0560128	1.12183e-06
ENSSSCG00000009580	S1PR3	chr14	STR_350356	350356	CTTT	143	0.35025	0.076224	9.06994e-06	0.0022243	110	SNP_235788	235788	0	-0.307995	0.0554861	6.35309e-08
ENSSSCG00000021161	protein_coding	chr14	STR_967306	967306	AAATC/AAACC	61	0.426194	0.0592644	8.67292e-12	3.89105e-05	281	SNP_926588	926588	0	-0.517982	0.0498875	1.01319e-21
ENSSSCG00000028033	SECISBP2	chr14	STR_340726	340726	ATTG	91	0.47616	0.0617189	5.35396e-13	0.00244441	7	SNP_921431	921431	0	-0.533857	0.0493149	3.30441e-23
ENSSSCG00000031694	DIRAS2	chr14	STR_1827408	1827408	GTTT	135	-0.63952	0.0609678	6.80679e-20	0.179289	2	SNP_1519019	1519019	0	0.611291	0.0461557	1.01886e-31
ENSSSCG00000009589	SYK	chr14	STR_2334036	2334036	AAAG/AAGG	43	-0.344044	0.0592662	1.9354e-08	0.000617512	125	SNP_2355438	2355438	0	-0.423518	0.0528324	2.59364e-14
ENSSSCG00000009591	AUH	chr14	STR_2597441	2597441	ATTTT	94	0.304289	0.0673576	1.06871e-05	2.29732e-11	884	SNP_2398802	2398802	0	0.544551	0.0489156	2.96859e-24
ENSSSCG00000009594	SPTLC1	chr14	STR_3114569	3114569	AAAC	107	0.396032	0.0671481	1.69289e-08	0.000122501	52	SNP_3111207	3111207	0	0.490884	0.0508109	2.34547e-19
ENSSSCG00000009601	SLC18A1	chr14	STR_4276345	4276345	ATTTT	86	0.420116	0.0629217	2.18271e-10	0.000105792	239	SNP_4270565	4270565	0	-0.526538	0.0495819	1.63745e-22
ENSSSCG00000009613	DMTN	chr14	STR_6945365	6945365	CG/AC	86	0.363663	0.06459	5.78144e-08	3.79838e-07	503	SNP_6328983	6328983	0	0.475299	0.0513124	4.34441e-18
ENSSSCG00000009615	NUDT18	chr14	STR_5792951	5792951	AC	132	-0.392292	0.0722695	2.04565e-07	0.00754475	14	SNP_7076919	7076919	0	0.358301	0.054449	2.14693e-10
ENSSSCG00000009620	BMP1	chr14	STR_6653798	6653798	AT	60	-0.446081	0.0585075	6.11066e-13	6.13479e-05	229	SNP_6550081	6550081	0	0.489774	0.0508473	2.90202e-19
ENSSSCG00000009626	SORBS3	chr14	STR_6665108	6665108	CCTT	155	-0.353375	0.0793465	1.72146e-05	0.0366383	3	SNP_6347883	6347883	0	-0.298657	0.0556594	1.63611e-07
ENSSSCG00000009625	protein_coding	chr14	STR_7659035	7659035	AAAAT	65	0.27732	0.06349	1.90102e-05	0.00192551	39	SNP_7568242	7568242	0	-0.354642	0.0545304	3.36379e-10
ENSSSCG00000009631	PEBP4	chr14	STR_7209829	7209829	AAAAC	67	0.520366	0.0566782	2.73265e-17	0.00447647	14	SNP_7053063	7053063	0	0.545068	0.048896	2.63626e-24
ENSSSCG00000033113	CHMP7	chr14	STR_6636812	6636812	T	102	-0.328692	0.0681589	2.87956e-06	0.0024669	53	SNP_7317608	7317608	0	-0.327026	0.0551144	8.32424e-09
ENSSSCG00000039915	protein_coding	chr14	STR_7952139	7952139	A	71	0.284638	0.064195	1.45226e-05	0.00024157	209	SNP_6430271	6430271	0	-0.399388	0.0534678	9.2214e-13
ENSSSCG00000031871	protein_coding	chr14	STR_7228098	7228098	T	99	0.523472	0.0610161	2.96344e-15	5.19367e-09	95	SNP_7578414	7578414	0	-0.67943	0.0427926	2.00939e-41
ENSSSCG00000009642	STC1	chr14	STR_7560792	7560792	AAAAC	91	0.325105	0.0663736	1.97303e-06	2.84906e-06	408	SNP_7629482	7629482	0	-0.392692	0.0536363	2.36312e-12
ENSSSCG00000009644	ADAM28	chr14	STR_8357434	8357434	ATTTTT	108	-0.539743	0.061726	1.32039e-15	1.85444e-11	170	SNP_8400097	8400097	0	-0.605478	0.0464156	5.35903e-31
ENSSSCG00000009650	DOCK5	chr14	STR_8840562	8840562	GTTTT	69	0.300415	0.0635872	4.06352e-06	2.25823e-06	424	SNP_9770017	9770017	0	0.440148	0.0523681	1.86418e-15
ENSSSCG00000009658	BNIP3L	chr14	STR_10535749	10535749	GT	100	-0.320679	0.0680041	4.5969e-06	1.87544e-05	522	SNP_9906967	9906967	0	0.411122	0.0531645	1.68353e-13
ENSSSCG00000009661	ADRA1A	chr14	STR_10535749	10535749	GT	100	0.304454	0.0683875	1.43434e-05	0.0610024	4	SNP_10630051	10630051	0	-0.257185	0.0563594	7.40588e-06
ENSSSCG00000033325	TRIM35	chr14	STR_11766812	11766812	T	143	-0.409728	0.0742344	1.44649e-07	0.0112451	11	SNP_11052500	11052500	0	0.457966	0.0518458	9.41824e-17
ENSSSCG00000009666	EPHX2	chr14	STR_11171270	11171270	GTTT	65	0.396559	0.0606638	4.03351e-10	2.24856e-07	260	SNP_11258531	11258531	0	0.473563	0.051367	5.95979e-18
ENSSSCG00000009668	CLU	chr14	STR_11440421	11440421	ATTTT	90	0.308571	0.0665974	6.40733e-06	0.0028525	50	SNP_11294859	11294859	0	-0.36134	0.0543807	1.47208e-10
ENSSSCG00000024972	CCDC25	chr14	STR_11576059	11576059	A	121	0.336313	0.0715999	5.35491e-06	5.04044e-05	296	SNP_11477814	11477814	0	-0.400535	0.0534386	7.83278e-13
ENSSSCG00000009672	SCARA5	chr14	STR_11665529	11665529	AAAG	68	-0.314528	0.063143	1.25509e-06	8.90618e-05	97	SNP_11588976	11588976	0	0.388388	0.0537427	4.27848e-12
ENSSSCG00000009673	protein_coding	chr14	STR_12396014	12396014	GTTTTT	92	-0.313722	0.0668076	4.89584e-06	0.00430004	51	SNP_11845605	11845605	0	-0.364432	0.0543104	9.9861e-11
ENSSSCG00000009680	EXTL3	chr14	STR_12502275	12502275	T	64	-0.319563	0.0624806	6.62177e-07	8.32532e-08	190	SNP_12529123	12529123	0	0.45355	0.0519776	2.00644e-16
ENSSSCG00000009683	KIF13B	chr14	STR_13757704	13757704	CTTT/CCTT/CCTT	118	0.315318	0.0715325	1.81013e-05	#N/A	#N/A	SNP_12070913	12070913	0	-0.189404	0.0572655	0.00105839
ENSSSCG00000009684	MSRA	chr14	STR_13314279	13314279	GTTT	90	-0.327655	0.0661491	1.52839e-06	0.000659295	29	SNP_13315504	13315504	0	0.330988	0.0550339	5.35477e-09
ENSSSCG00000009687	PRSS55	chr14	STR_13835412	13835412	T	125	0.336808	0.0724287	6.65784e-06	9.33273e-05	77	SNP_13628209	13628209	0	0.389451	0.0537166	3.69778e-12
ENSSSCG00000009692	protein_coding	chr14	STR_14374316	14374316	T	114	-0.335924	0.0702043	3.55091e-06	0.000791367	171	SNP_14946690	14946690	0	0.352387	0.0545801	4.42385e-10
ENSSSCG00000035133	MTMR9	chr14	STR_15112004	15112004	ATTCT	80	-0.356289	0.0638726	7.2975e-08	5.1158e-05	295	SNP_14471483	14471483	0	-0.457046	0.0518734	1.10344e-16
ENSSSCG00000028699	NEIL2	chr14	STR_14972626	14972626	A	135	-0.489137	0.0691705	4.58603e-11	3.46579e-07	68	SNP_14665238	14665238	0	-0.505156	0.0503328	1.41624e-20
ENSSSCG00000023666	CTSB	chr14	STR_14719668	14719668	GTT	80	0.367966	0.0635625	2.4985e-08	2.145e-05	349	SNP_14738884	14738884	0	-0.481573	0.051113	1.36573e-18
ENSSSCG00000009699	HPGD	chr14	STR_15284188	15284188	AAAAAC	75	0.467006	0.0597524	2.2674e-13	1.01544e-12	654	SNP_15736331	15736331	0	-0.609603	0.0462316	1.65599e-31
ENSSSCG00000032475	CEP44	chr14	STR_15828790	15828790	AAAC	94	-0.326033	0.0668469	2.18985e-06	1.15021e-07	692	SNP_15842414	15842414	0	0.48198	0.0511	1.26603e-18
ENSSSCG00000009702	FBXO8	chr14	STR_14918158	14918158	ACAT	104	-0.346082	0.0680645	8.79084e-07	6.21686e-08	413	SNP_15898025	15898025	0	0.451135	0.0520491	3.02021e-16
ENSSSCG00000029700	protein_coding	chr14	STR_17098152	17098152	CT	141	0.348447	0.0757785	8.86864e-06	0.0400018	4	SNP_16864435	16864435	0	0.305323	0.0555363	8.35625e-08
ENSSSCG00000009708	AADAT	chr14	STR_18942105	18942105	GT	119	0.544367	0.0634109	4.81689e-15	1.78969e-05	216	SNP_19519391	19519391	0	0.60314	0.046519	1.03502e-30
ENSSSCG00000009709	MFAP3L	chr14	STR_19952009	19952009	AAAG	101	0.383355	0.0664823	3.17245e-08	0.00013829	95	SNP_19923008	19923008	0	-0.541767	0.0490206	5.60461e-24
ENSSSCG00000009711	HPF1	chr14	STR_19861689	19861689	AAAT	122	0.330276	0.0719705	8.55591e-06	0.00220171	54	SNP_20344632	20344632	0	-0.322761	0.0551999	1.32907e-08
ENSSSCG00000009714	NEK1	chr14	STR_19466518	19466518	GTT	128	-0.40621	0.0709231	4.67691e-08	0.00100001	155	SNP_19994871	19994871	0	0.42046	0.0529155	4.14412e-14
ENSSSCG00000009717	CBR4	chr14	STR_20632735	20632735	ATTT	46	0.564465	0.0524166	1.94636e-22	1.0101e-05	169	SNP_20685267	20685267	0	-0.608441	0.0462836	2.30908e-31
ENSSSCG00000009722	SPOCK3	chr14	STR_20940020	20940020	A	97	-0.386866	0.0656995	1.65792e-08	0.0295088	1	SNP_21900466	21900466	0	0.378523	0.0539816	1.61535e-11
ENSSSCG00000009733	GOLGA3	chr14	STR_22384647	22384647	CTGTGG	104	-0.397853	0.0665587	1.10038e-08	0.000246096	151	SNP_22714115	22714115	0	0.410548	0.0531795	1.83245e-13
ENSSSCG00000035618	PGAM5	chr14	STR_23233314	23233314	GTTT	67	0.383173	0.0613066	2.00761e-09	6.29961e-05	224	SNP_22347953	22347953	0	0.483368	0.0510554	9.76418e-19
ENSSSCG00000032809	protein_coding	chr14	STR_22651488	22651488	T	82	0.31602	0.0651606	2.38939e-06	0.000433328	358	SNP_23220246	23220246	0	0.344955	0.0547414	1.0747e-09
ENSSSCG00000009745	ADGRD1	chr14	STR_24469259	24469259	AAAC	114	0.469153	0.0658236	2.38539e-11	1.11755e-12	779	SNP_24072649	24072649	0	-0.598712	0.0467132	3.54723e-30
ENSSSCG00000009747	STX2	chr14	STR_24846679	24846679	CTTT	61	-0.364775	0.0609981	8.32015e-09	0.00018022	502	SNP_25183338	25183338	0	0.419615	0.0529383	4.71315e-14
ENSSSCG00000009748	RIMBP2	chr14	STR_24846679	24846679	CTTT	61	0.48778	0.0571899	1.88918e-15	8.63842e-12	828	SNP_24388961	24388961	0	-0.577384	0.0476177	1.03249e-27
ENSSSCG00000009751	FZD10	chr14	STR_25297449	25297449	GTTT	75	-0.326285	0.0638755	7.0686e-07	0.000632885	554	SNP_25044441	25044441	0	-0.322676	0.0552015	1.34132e-08
ENSSSCG00000033067	GLT1D1	chr14	STR_26669660	26669660	AG	100	0.334678	0.0676555	1.63076e-06	4.39967e-05	463	SNP_26074064	26074064	0	0.434278	0.0525345	4.80022e-15
ENSSSCG00000025820	SLC15A4	chr14	STR_25901918	25901918	ATT	144	-0.463051	0.0723687	1.8926e-09	3.51338e-05	227	SNP_25954300	25954300	0	-0.485063	0.0510007	7.10076e-19
ENSSSCG00000009753	TMEM132C	chr14	STR_25668625	25668625	AAAT	125	0.374695	0.0713191	4.4414e-07	0.000956673	82	SNP_26513168	26513168	0	-0.425319	0.0527832	1.96393e-14
ENSSSCG00000009755	AACS	chr14	STR_28161877	28161877	GTTT	53	-0.349883	0.0603442	2.09286e-08	0.0109759	18	SNP_28155844	28155844	0	-0.434255	0.0525351	4.81793e-15
ENSSSCG00000032831	BRI3BP	chr14	STR_28028353	28028353	A	78	0.573729	0.055729	1.76223e-20	5.59648e-05	183	SNP_28243669	28243669	0	-0.587626	0.0471896	7.13362e-29
ENSSSCG00000032962	ZNF664	chr14	STR_29044444	29044444	GTTTT	45	-0.67233	0.0469115	2.23452e-34	0.00262873	21	SNP_29044442	29044442	0	-0.692349	0.0420824	1.43881e-43
ENSSSCG00000009764	CCDC92	chr14	STR_28770563	28770563	ATGGTG	33	-0.315569	0.0587356	1.71836e-07	0.00183011	95	SNP_29044540	29044540	0	0.388975	0.0537283	3.94791e-12
ENSSSCG00000009768	TCTN2	chr14	STR_29321545	29321545	AAAT	53	-0.351482	0.0603056	1.78621e-08	0.000613114	182	SNP_29180335	29180335	0	0.407268	0.0532653	2.96501e-13
ENSSSCG00000009770	protein_coding	chr14	STR_28693144	28693144	CCTG	47	-0.44539	0.0569689	1.5497e-13	4.8421e-19	604	SNP_29394785	29394785	0	0.629545	0.0453135	4.40565e-34
ENSSSCG00000009769	GTF2H3	chr14	STR_29331289	29331289	AC	71	-0.519185	0.0572324	6.26654e-17	0.00223457	40	SNP_29363933	29363933	0	-0.556916	0.0484398	1.64002e-25
ENSSSCG00000009773	RILPL1	chr14	STR_28693144	28693144	CCTG	47	-0.421378	0.0577037	3.87385e-12	0.000187713	232	SNP_28707958	28707958	0	-0.450511	0.0520675	3.35513e-16
ENSSSCG00000022212	SNRNP35	chr14	STR_29478590	29478590	CTTTT	141	0.422471	0.0732762	4.35757e-08	0.372209	1	SNP_29481174	29481174	0	0.376846	0.0540215	2.01575e-11
ENSSSCG00000009778	RILPL2	chr14	STR_28639104	28639104	GTTT	32	-0.365767	0.0574992	8.87259e-10	0.000545694	444	SNP_28819968	28819968	0	0.433702	0.0525507	5.26231e-15
ENSSSCG00000009774	C12orf65	chr14	STR_29546337	29546337	A	42	0.510813	0.0541555	2.7684e-18	0.0084939	45	SNP_29454449	29454449	0	-0.518066	0.0498845	9.95327e-22
ENSSSCG00000009779	MPHOSPH9	chr14	STR_28761457	28761457	ATGG	41	0.273127	0.060479	9.66743e-06	0.000119017	621	SNP_29469262	29469262	0	0.354621	0.0545309	3.37276e-10
ENSSSCG00000028889	VPS37B	chr14	STR_30255544	30255544	GTTT	65	0.354548	0.061789	3.01662e-08	0.00281529	57	SNP_30990389	30990389	0	0.37694	0.0540193	1.99108e-11
ENSSSCG00000009793	CLIP1	chr14	STR_30946778	30946778	T	37	-0.311637	0.0592719	3.06974e-07	4.32464e-05	673	SNP_30784231	30784231	0	-0.410251	0.0531873	1.91436e-13
ENSSSCG00000028005	protein_coding	chr14	STR_30617223	30617223	GT	115	0.420444	0.0678162	3.79896e-09	0.0595746	1	SNP_30501898	30501898	0	0.372903	0.0541145	3.37591e-11
ENSSSCG00000036483	protein_coding	chr14	STR_31243427	31243427	GT	102	-0.575394	0.0590252	1.70376e-18	0.0397575	3	SNP_30811603	30811603	0	0.562554	0.0482177	4.20527e-26
ENSSSCG00000009807	RHOF	chr14	STR_30911009	30911009	T	127	-0.375162	0.0717303	5.01594e-07	0.00374282	71	SNP_30852753	30852753	0	-0.32916	0.0550712	6.56889e-09
ENSSSCG00000009808	TMEM120B	chr14	STR_30928902	30928902	A	113	-0.39504	0.0682837	3.12753e-08	0.0100152	13	SNP_31385087	31385087	0	0.410758	0.053174	1.77638e-13
ENSSSCG00000034510	ORAI1	chr14	STR_30559707	30559707	AAAC	55	-0.303282	0.061638	1.60903e-06	4.55744e-05	727	SNP_31034165	31034165	0	0.376527	0.0540291	2.10213e-11
ENSSSCG00000009814	ANAPC5	chr14	STR_31219699	31219699	AAAC	91	0.4169	0.0637959	5.0339e-10	0.192206	1	SNP_31335110	31335110	0	0.363415	0.0543336	1.13515e-10
ENSSSCG00000009815	CAMKK2	chr14	STR_31242098	31242098	AT	126	0.380821	0.0713382	3.00662e-07	0.00936092	11	SNP_31357614	31357614	0	-0.314719	0.0553576	3.14892e-08
ENSSSCG00000009817	P2RX7	chr14	STR_31411397	31411397	AAT	125	-0.554677	0.0640051	3.50303e-15	1.40626e-05	73	SNP_31413654	31413654	0	-0.621981	0.0456674	4.39153e-33
ENSSSCG00000009824	RAD9B	chr14	STR_31543223	31543223	ATTT	53	0.315689	0.0611216	5.03916e-07	0.00119976	201	SNP_32180982	32180982	0	-0.324109	0.055173	1.14722e-08
ENSSSCG00000009827	HVCN1	chr14	STR_31169078	31169078	T	100	0.540867	0.060388	2.75689e-16	2.76373e-12	407	SNP_31385087	31385087	0	-0.65424	0.0441076	1.52613e-37
ENSSSCG00000009833	SH2B3	chr14	STR_32669839	32669839	AAAC	70	-0.309868	0.0635266	2.03475e-06	0.0171195	13	SNP_31741798	31741798	0	0.306177	0.0555203	7.65764e-08
ENSSSCG00000040595	BRAP	chr14	STR_33636851	33636851	CTGT	37	0.274048	0.0599902	7.64026e-06	0.000912176	335	SNP_33780033	33780033	0	0.31428	0.0553661	3.29842e-08
ENSSSCG00000009853	WSB2	chr14	STR_34613672	34613672	GTTTTT	43	-0.384502	0.0582671	2.4416e-10	0.000102225	92	SNP_33694504	33694504	0	0.461223	0.0517475	5.35415e-17
ENSSSCG00000009854	RFC5	chr14	STR_34097113	34097113	AAAAAC	137	-0.527468	0.0678035	9.09848e-13	3.00417e-13	460	SNP_34698411	34698411	0	0.677075	0.0429194	4.81129e-41
ENSSSCG00000009859	TESC	chr14	STR_35657589	35657589	AC	155	-0.40738	0.0774616	5.34424e-07	0.000531309	93	SNP_35424754	35424754	0	-0.342118	0.0548019	1.49883e-09
ENSSSCG00000009860	FBXW8	chr14	STR_35838196	35838196	ATTTT	71	0.426417	0.0605716	2.35037e-11	1.58063e-06	786	SNP_35877248	35877248	0	-0.522826	0.0497153	3.63327e-22
ENSSSCG00000009868	RBM19	chr14	STR_38700041	38700041	A	155	-0.379533	0.0784726	3.45962e-06	0.0144499	21	SNP_38254372	38254372	0	0.324452	0.0551661	1.10499e-08
ENSSSCG00000009870	SDSL	chr14	STR_38715613	38715613	ATTT	52	0.483074	0.0562844	1.13609e-15	2.79881e-05	637	SNP_38762926	38762926	0	0.543689	0.0489482	3.61609e-24
ENSSSCG00000009872	PLBD2	chr14	STR_38372267	38372267	AAAAG	116	0.319753	0.0710182	1.21165e-05	0.00285669	83	SNP_37718246	37718246	0	0.299977	0.0556353	1.43416e-07
ENSSSCG00000009876	DDX54	chr14	STR_37769465	37769465	GGT	106	0.316617	0.0691804	8.56684e-06	4.72977e-05	1149	SNP_38378475	38378475	0	0.395432	0.0535677	1.61202e-12
ENSSSCG00000009877	IQCD	chr14	STR_38785119	38785119	AAAAAG	96	-0.372086	0.0659642	5.79004e-08	9.41486e-05	93	SNP_38644092	38644092	0	-0.423902	0.052822	2.44479e-14
ENSSSCG00000009880	SLC8B1	chr14	STR_38880432	38880432	CTGTGG	93	0.461545	0.0625724	4.18957e-12	0.000105806	188	SNP_39471238	39471238	0	0.482401	0.0510865	1.17019e-18
ENSSSCG00000030289	PTPN11	chr14	STR_38218379	38218379	T	71	-0.323076	0.0633738	7.32257e-07	1.47899e-05	1366	SNP_38429579	38429579	0	-0.376638	0.0540264	2.07181e-11
ENSSSCG00000009889	ALDH2	chr14	STR_39901843	39901843	ATTT	77	0.309744	0.0645459	2.96845e-06	0.00122244	49	SNP_39810480	39810480	0	-0.298455	0.0556631	1.66933e-07
ENSSSCG00000040546	PXN	chr14	STR_40374015	40374015	AAGG	53	0.423711	0.0583475	5.24892e-12	0.0026873	93	SNP_40258070	40258070	0	-0.469149	0.0515046	1.32044e-17
ENSSSCG00000009903	COQ5	chr14	STR_40944179	40944179	CCGGGG	55	-0.408941	0.0590287	3.93247e-11	0.00353021	120	SNP_41115298	41115298	0	-0.418492	0.0529685	5.58876e-14
ENSSSCG00000009912	POP5	chr14	STR_40599798	40599798	A	104	-0.36394	0.0675725	2.11402e-07	0.00301366	54	SNP_40595915	40595915	0	-0.325615	0.0551428	9.72508e-09
ENSSSCG00000009916	ACADS	chr14	STR_40599798	40599798	A	104	-0.362861	0.067603	2.3099e-07	0.81384	1	SNP_40385550	40385550	0	-0.253294	0.0564193	1.02631e-05
ENSSSCG00000040422	protein_coding	chr14	STR_41101145	41101145	CCTT	109	-0.371288	0.068266	1.68177e-07	0.00314138	92	SNP_41719796	41719796	0	0.288366	0.0558437	4.46762e-07
ENSSSCG00000009926	protein_coding	chr14	STR_41036780	41036780	AAAC	86	-0.352924	0.0648758	1.48939e-07	1.35457e-09	343	SNP_40084849	40084849	0	-0.498012	0.0505744	5.86846e-20
ENSSSCG00000039012	GLTP	chr14	STR_41070307	41070307	AG	135	-0.346132	0.074403	6.875e-06	0.0019281	83	SNP_41051785	41051785	0	-0.351184	0.0546065	5.11557e-10
ENSSSCG00000009931	MVK	chr14	STR_41304973	41304973	ATTT	80	0.413582	0.0622382	2.47147e-10	2.34314e-07	686	SNP_41341336	41341336	0	0.502027	0.0504392	2.65021e-20
ENSSSCG00000009932	MMAB	chr14	STR_40987670	40987670	T	129	-0.453527	0.0693831	7.51144e-10	0.000133864	156	SNP_41342411	41342411	0	0.503944	0.0503741	1.80682e-20
ENSSSCG00000009933	UBE3B	chr14	STR_41311788	41311788	GT	123	0.382751	0.0706487	2.02432e-07	0.00142236	59	SNP_41439552	41439552	0	-0.447024	0.0521696	6.01328e-16
ENSSSCG00000009934	protein_coding	chr14	STR_41495036	41495036	AAAC	77	-0.335449	0.0639511	3.69844e-07	0.00318431	45	SNP_41500784	41500784	0	0.349993	0.0546325	5.90273e-10
ENSSSCG00000009937	ACACB	chr14	STR_40975256	40975256	AAAT	57	-0.485185	0.0567991	1.61853e-15	8.66018e-06	278	SNP_41744348	41744348	0	-0.53953	0.0491045	9.30079e-24
ENSSSCG00000009938	UNG	chr14	STR_41986436	41986436	GT	64	0.618507	0.0518127	7.00466e-26	0.00148734	165	SNP_41731857	41731857	0	-0.62011	0.0457539	7.68078e-33
ENSSSCG00000009943	SSH1	chr14	STR_41896103	41896103	ATGT	93	-0.318286	0.0668664	3.69593e-06	0.00502419	68	SNP_41973355	41973355	0	-0.291557	0.0557873	3.28557e-07
ENSSSCG00000009942	DAO	chr14	STR_42208656	42208656	GT	86	-0.603425	0.0552911	3.22909e-22	6.34474e-13	68	SNP_41978540	41978540	0	0.657642	0.0439351	4.79979e-38
ENSSSCG00000039720	protein_coding	chr14	STR_41986436	41986436	GT	64	-0.565001	0.0544049	5.75463e-21	2.03973e-12	335	SNP_41978540	41978540	0	0.622343	0.0456506	3.93948e-33
ENSSSCG00000009944	CORO1C	chr14	STR_41986436	41986436	GT	64	-0.598219	0.0528383	6.56683e-24	0.000118526	66	SNP_41838470	41838470	0	0.616035	0.0459407	2.56202e-32
ENSSSCG00000024495	#N/A	chr14	STR_42887746	42887746	CCTT	69	0.309374	0.063396	2.00856e-06	0.067248	5	SNP_42399714	42399714	0	-0.26126	0.0562956	5.23305e-06
ENSSSCG00000009946	SART3	chr14	STR_42280383	42280383	AAAAC	62	0.515973	0.0562389	2.54806e-17	0.000214424	23	SNP_42287077	42287077	0	-0.541891	0.049016	5.44939e-24
ENSSSCG00000009951	SGSM1	chr14	STR_41986436	41986436	GT	64	0.547849	0.0551623	1.42593e-19	1.03048e-10	636	SNP_42877731	42877731	0	-0.644265	0.0446042	4.16636e-36
ENSSSCG00000036517	#N/A	chr14	STR_46310274	46310274	GTTT	92	0.502018	0.0608511	2.01669e-14	0.00158531	119	SNP_45131642	45131642	0	0.475882	0.051294	3.90542e-18
ENSSSCG00000009977	RASL10A	chr14	STR_46525081	46525081	CTTTTT	93	-0.292699	0.0674455	2.2578e-05	0.000208429	236	SNP_46530565	46530565	0	0.360914	0.0543903	1.55247e-10
ENSSSCG00000024279	ZMAT5	chr14	STR_46081524	46081524	CTTT	76	0.286801	0.0648833	1.55442e-05	0.00309005	106	SNP_46803739	46803739	0	0.333215	0.0549882	4.16754e-09
ENSSSCG00000009998	CASTOR1	chr14	STR_47796335	47796335	A	129	0.351381	0.0728856	3.22278e-06	0.000446901	336	SNP_47598160	47598160	0	-0.271758	0.0561263	2.08174e-06
ENSSSCG00000010002	SF3A1	chr14	STR_47728334	47728334	AT	79	-0.438852	0.0612813	1.25156e-11	0.000766225	48	SNP_47401478	47401478	0	0.430788	0.0526321	8.35201e-15
ENSSSCG00000010007	MTFP1	chr14	STR_47059285	47059285	A	132	0.362322	0.073229	1.86534e-06	2.27888e-05	41	SNP_46412529	46412529	0	-0.45035	0.0520722	3.4469e-16
ENSSSCG00000010011	TCN2	chr14	STR_48468127	48468127	GTTT	83	0.573506	0.0563961	5.03629e-20	2.63911e-05	2769	SNP_47878525	47878525	0	0.580939	0.0474704	4.12786e-28
ENSSSCG00000040413	#N/A	chr14	STR_48411709	48411709	AAT	131	-0.332224	0.0738772	1.30344e-05	0.000643613	262	SNP_47922942	47922942	0	0.290022	0.0558145	3.81068e-07
ENSSSCG00000038425	#N/A	chr14	STR_47138420	47138420	CCTTT	116	0.362576	0.0698529	5.67891e-07	0.000862966	45	SNP_48252433	48252433	0	0.283913	0.0559213	6.81607e-07
ENSSSCG00000010024	RNF185	chr14	STR_47864524	47864524	ATGC/ATGG	38	0.518251	0.0534518	3.90353e-19	5.99536e-08	2883	SNP_48716201	48716201	0	-0.606271	0.0463804	4.28237e-31
ENSSSCG00000010033	PRR14L	chr14	STR_48479699	48479699	ATT	109	0.297797	0.0701857	3.48352e-05	0.00155139	280	SNP_48552632	48552632	0	0.247794	0.0565023	1.61332e-05
ENSSSCG00000010034	protein_coding	chr14	STR_48468127	48468127	GTTT	83	-0.307282	0.0655121	4.89417e-06	0.000956744	61	SNP_47922404	47922404	0	-0.309156	0.0554641	5.63518e-08
ENSSSCG00000010035	YWHAH	chr14	STR_48468127	48468127	GTTT	83	0.300538	0.0656602	8.04293e-06	0.000528972	262	SNP_48930118	48930118	0	0.333954	0.0549729	3.83284e-09
ENSSSCG00000010039	SLC5A4	chr14	STR_48791054	48791054	AAT	114	0.38166	0.0688934	1.0606e-07	2.6517e-05	115	SNP_48743737	48743737	0	0.509347	0.050189	6.05541e-21
ENSSSCG00000035443	protein_coding	chr14	STR_48594417	48594417	GTTTT	56	-0.312287	0.0615786	7.94589e-07	0.00396098	118	SNP_48323230	48323230	0	0.312248	0.0554052	4.08364e-08
ENSSSCG00000030775	IG_V_gene	chr14	STR_48821248	48821248	AAAAAC	20	-0.307376	0.0574875	1.88827e-07	1.99667e-08	5	SNP_48801513	48801513	0	0.464525	0.0516469	3.00124e-17
ENSSSCG00000032582	protein_coding	chr14	STR_48139557	48139557	ATTT	90	0.320134	0.0663293	2.72045e-06	0.00334455	174	SNP_48323230	48323230	0	0.298139	0.0556689	1.72259e-07
ENSSSCG00000033879	ZNF280B	chr14	STR_49027971	49027971	AAAAT	41	0.309462	0.0597833	4.61318e-07	0.000476455	682	SNP_48479953	48479953	0	0.327821	0.0550984	7.62332e-09
ENSSSCG00000010046	GNAZ	chr14	STR_48468127	48468127	GTTT	83	0.390536	0.0633759	3.58671e-09	0.00328198	7	SNP_48469471	48469471	0	0.397345	0.0535196	1.23154e-12
ENSSSCG00000010060	UPB1	chr14	STR_49027971	49027971	AAAAT	41	-0.48062	0.0551321	3.82545e-16	1.61134e-11	806	SNP_49584455	49584455	0	0.627524	0.0454087	8.19431e-34
ENSSSCG00000010059	GUCD1	chr14	STR_49607116	49607116	GTTT	34	-0.295086	0.0592558	1.16057e-06	0.0126913	1	SNP_49517293	49517293	0	-0.273487	0.0560977	1.7819e-06
ENSSSCG00000010058	SNRPD3	chr14	STR_49592037	49592037	T	142	0.40549	0.0741433	1.81978e-07	0.00866822	10	SNP_49567459	49567459	0	0.396534	0.05354	1.38065e-12
ENSSSCG00000010056	protein_coding	chr14	STR_49592037	49592037	T	142	0.444423	0.0726603	7.74532e-09	0.0130748	4	SNP_49577783	49577783	0	0.457134	0.0518707	1.08686e-16
ENSSSCG00000010055	GGT5	chr14	STR_49607116	49607116	GTTT	34	0.398351	0.0568844	2.13846e-11	2.40802e-11	41	SNP_49643104	49643104	0	0.575513	0.0476946	1.66541e-27
ENSSSCG00000010065	GSTT4	chr14	STR_49027971	49027971	AAAAT	41	0.490629	0.0547825	7.49948e-17	4.98245e-08	773	SNP_50243093	50243093	0	0.57624	0.0476648	1.38349e-27
ENSSSCG00000010079	PPM1F	chr14	STR_50963952	50963952	ACAGCC	43	0.636363	0.0486897	3.99276e-30	1.54318e-10	124	SNP_50010642	50010642	0	-0.692308	0.0420847	1.46235e-43
ENSSSCG00000010103	protein_coding	chr14	STR_50595781	50595781	A	94	-0.274912	0.0679862	7.50926e-05	0.0534132	1	SNP_50404968	50404968	0	0.312906	0.0553925	3.81154e-08
ENSSSCG00000010111	DGCR2	chr14	STR_50963952	50963952	ACAGCC	43	-0.317387	0.0598559	2.50511e-07	0.00265497	156	SNP_49978611	49978611	0	0.352443	0.0545789	4.3939e-10
ENSSSCG00000040740	C22orf39	chr14	STR_50963952	50963952	ACAGCC	43	0.734072	0.0428626	4.41916e-44	0.000274732	146	SNP_50556103	50556103	0	-0.753421	0.0383484	1.81185e-55
ENSSSCG00000010134	TANGO2	chr14	STR_51808470	51808470	AAAC	92	-0.3262	0.0665111	1.9233e-06	0.00123114	81	SNP_51342729	51342729	0	0.296522	0.0556983	2.02186e-07
ENSSSCG00000032073	protein_coding	chr14	STR_51981749	51981749	T	115	-0.33753	0.0703572	3.37395e-06	0.00287889	44	SNP_52377498	52377498	0	0.304148	0.0555582	9.41798e-08
ENSSSCG00000010145	HEATR1	chr14	STR_54791699	54791699	GTTT	64	0.536494	0.0556454	1.08133e-18	0.000461381	391	SNP_54319015	54319015	0	-0.550728	0.0486798	7.09121e-25
ENSSSCG00000010146	LGALS8	chr14	STR_54889632	54889632	AAAC	65	-0.367257	0.061464	8.72233e-09	0.0101822	1	SNP_54810450	54810450	0	0.353101	0.0545644	4.05764e-10
ENSSSCG00000010151	LYST	chr14	STR_55241099	55241099	GTTTTT	95	0.354953	0.0662722	2.33739e-07	0.00255432	26	SNP_54620808	54620808	0	-0.343233	0.0547782	1.31564e-09
ENSSSCG00000033692	B3GALNT2	chr14	STR_55519378	55519378	GTT	92	0.318839	0.0666876	3.35455e-06	0.00910374	29	SNP_55764123	55764123	0	0.345094	0.0547384	1.05716e-09
ENSSSCG00000031680	GGPS1	chr14	STR_56165017	56165017	AATG	82	-0.369873	0.0638096	2.43063e-08	0.00807198	25	SNP_55706784	55706784	0	0.387551	0.0537633	4.7974e-12
ENSSSCG00000010158	TOMM20	chr14	STR_56133874	56133874	AAAAC	26	0.413961	0.0556051	1.32987e-12	0.000823974	123	SNP_56139058	56139058	0	0.467295	0.0515618	1.83779e-17
ENSSSCG00000010161	COA6	chr14	STR_56734277	56734277	GT	47	0.392376	0.0585258	1.36515e-10	0.111822	1	SNP_56734276	56734276	0	-0.376814	0.0540223	2.02439e-11
ENSSSCG00000010166	NTPCR	chr14	STR_58788553	58788553	AAAAAG	83	-0.297332	0.0657294	1.01419e-05	6.17155e-06	264	SNP_57838658	57838658	0	0.469627	0.0514897	1.21201e-17
ENSSSCG00000010167	MAP10	chr14	STR_57962507	57962507	AC	127	-0.542859	0.0649875	2.44755e-14	0.993192	1	SNP_57958201	57958201	0	0.436279	0.0524781	3.48453e-15
ENSSSCG00000010172	EGLN1	chr14	STR_59092578	59092578	AAAAC/AAACC	112	0.472992	0.065309	1.20282e-11	0.000908458	35	SNP_59093231	59093231	0	0.458221	0.0518381	9.01301e-17
ENSSSCG00000038765	FAM89A	chr14	STR_58679139	58679139	T	137	-0.32973	0.0753454	2.1933e-05	5.07838e-05	121	SNP_59351758	59351758	0	-0.360064	0.0544094	1.72559e-10
ENSSSCG00000010180	TTC13	chr14	STR_59502983	59502983	AAT	64	-0.364408	0.0614041	1.07559e-08	0.00040061	630	SNP_59162377	59162377	0	-0.349928	0.0546339	5.94912e-10
ENSSSCG00000010184	AGT	chr14	STR_59281060	59281060	AAGG	134	-0.429908	0.0713783	1.13487e-08	0.000935128	93	SNP_58847479	58847479	0	-0.411415	0.0531567	1.61214e-13
ENSSSCG00000010183	COG2	chr14	STR_59664836	59664836	AAAT	60	-0.344302	0.0613751	5.69703e-08	1.93483e-06	291	SNP_59671851	59671851	0	0.480477	0.0511481	1.67449e-18
ENSSSCG00000010185	GALNT2	chr14	STR_59664836	59664836	AAAT	60	0.472064	0.0576297	1.68319e-14	3.40546e-05	91	SNP_60092853	60092853	0	-0.570636	0.0478935	5.70807e-27
ENSSSCG00000023776	CCSAP	chr14	STR_60441317	60441317	GTTT	23	0.283605	0.0582515	1.91143e-06	2.27399e-05	578	SNP_60464376	60464376	0	0.395634	0.0535627	1.56696e-12
ENSSSCG00000036039	RAB4A	chr14	STR_60478458	60478458	T	95	0.294438	0.0677457	2.20772e-05	0.00543086	31	SNP_60492130	60492130	0	0.326964	0.0551157	8.38146e-09
ENSSSCG00000024418	RHOU	chr14	STR_60441317	60441317	GTTT	23	0.405297	0.0555328	3.23422e-12	9.63779e-07	812	SNP_60570779	60570779	0	-0.510417	0.050152	4.86549e-21
ENSSSCG00000023596	protein_coding	chr14	STR_60907030	60907030	GT	164	0.381151	0.0810851	6.51825e-06	0.00883719	23	SNP_60903273	60903273	0	-0.44893	0.0521139	4.37481e-16
ENSSSCG00000037204	ZNF248	chr14	STR_60478458	60478458	T	95	0.327285	0.066984	2.11208e-06	3.33375e-05	428	SNP_61255592	61255592	0	0.334229	0.0549672	3.71522e-09
ENSSSCG00000010198	BMS1	chr14	STR_61977849	61977849	AAAAAC	85	-0.486119	0.0604484	6.49992e-14	9.92127e-05	443	SNP_61042808	61042808	0	-0.511113	0.0501278	4.21779e-21
ENSSSCG00000010199	RET	chr14	STR_62035139	62035139	AC	122	-0.370384	0.0708263	4.8904e-07	0.000417815	175	SNP_61316439	61316439	0	-0.411495	0.0531546	1.59315e-13
ENSSSCG00000039215	PHYHIPL	chr14	STR_63559060	63559060	ATTT	81	0.282901	0.0657198	2.55043e-05	0.00153027	62	SNP_62460581	62460581	0	-0.328253	0.0550896	7.26635e-09
ENSSSCG00000010211	CCDC6	chr14	STR_64160347	64160347	A	84	0.300601	0.065815	8.41324e-06	6.80094e-05	1781	SNP_63560130	63560130	0	-0.361116	0.0543857	1.51386e-10
ENSSSCG00000028327	RHOBTB1	chr14	STR_64485752	64485752	GTTTT	88	-0.508082	0.0600102	4.7364e-15	2.62225e-08	348	SNP_64350824	64350824	0	0.514197	0.0500204	2.23199e-21
ENSSSCG00000023525	TMEM26	chr14	STR_64646159	64646159	CTTTT	99	-0.327382	0.0676651	2.65519e-06	0.00224201	68	SNP_64836532	64836532	0	-0.433008	0.0525701	5.87655e-15
ENSSSCG00000010226	JMJD1C	chr14	STR_66401182	66401182	ATTT	109	0.354559	0.0687451	6.40106e-07	0.000896093	298	SNP_66246235	66246235	0	-0.278685	0.0560106	1.10901e-06
ENSSSCG00000036476	REEP3	chr14	STR_66318553	66318553	AAAAT	82	0.300397	0.0655082	7.73372e-06	0.000933869	235	SNP_66491914	66491914	0	0.304655	0.0555487	8.94461e-08
ENSSSCG00000035600	DNAJC12	chr14	STR_70151791	70151791	AAAT	105	0.274572	0.0699437	0.000121099	0.000142388	1347	SNP_70994200	70994200	0	-0.374665	0.0540731	2.68358e-11
ENSSSCG00000031541	ARL5A	chr15	STR_538875	538875	AAAAAC	52	-0.275705	0.061791	1.24519e-05	9.81719e-05	256	SNP_1013202	1013202	0	-0.381913	0.0539003	1.0284e-11
ENSSSCG00000016397	NEB	chr15	STR_684687	684687	AAAAAC	50	-0.342963	0.0601356	3.388e-08	4.24009e-05	283	SNP_155181	155181	0	0.466797	0.0515772	2.00789e-17
ENSSSCG00000028646	MMADHC	chr15	STR_2600375	2600375	AGC	135	-0.538006	0.0668496	1.84126e-13	0.013131	17	SNP_2472484	2472484	0	0.584223	0.0473331	1.75187e-28
ENSSSCG00000023627	LYPD6	chr15	STR_2490820	2490820	CTGTGT	97	-0.399339	0.0653195	5.13343e-09	5.69035e-08	407	SNP_2571703	2571703	0	0.530937	0.049422	6.28705e-23
ENSSSCG00000015677	LYPD6B	chr15	STR_3391300	3391300	GT	176	-0.505228	0.0794443	3.98151e-09	0.010978	7	SNP_3146145	3146145	0	0.485742	0.0509787	6.24625e-19
ENSSSCG00000035195	HNMT	chr15	STR_14390361	14390361	GTTT	106	0.501273	0.0631077	1.75366e-13	0.191094	1	SNP_13856520	13856520	0	-0.434801	0.0525198	4.41552e-15
ENSSSCG00000015689	DARS	chr15	STR_15746045	15746045	GTTTT	94	-0.3362	0.0665946	9.99202e-07	0.35849	1	SNP_15745977	15745977	0	0.243838	0.0565608	2.21947e-05
ENSSSCG00000035564	MCM6	chr15	STR_16818804	16818804	AAAC	119	-0.520143	0.0645623	1.17348e-13	0.00359986	115	SNP_16077939	16077939	0	0.443816	0.0522627	1.02279e-15
ENSSSCG00000039870	protein_coding	chr15	STR_16133380	16133380	A	66	0.500972	0.0573167	5.12786e-16	0.452752	1	SNP_15766125	15766125	0	0.489549	0.0508547	3.02931e-19
ENSSSCG00000015690	UBXN4	chr15	STR_16133380	16133380	A	66	-0.458925	0.0588407	2.21328e-13	0.363035	1	SNP_16641941	16641941	0	-0.492579	0.050755	1.692e-19
ENSSSCG00000015695	RAB3GAP1	chr15	STR_16441857	16441857	AT	112	-0.312377	0.0704156	1.5821e-05	0.0118476	28	SNP_17120061	17120061	0	-0.264288	0.0562475	4.02726e-06
ENSSSCG00000032178	protein_coding	chr15	STR_16408978	16408978	AAAC	56	-0.275222	0.062317	1.52332e-05	0.00129396	512	SNP_16438277	16438277	0	0.255728	0.0563819	8.37407e-06
ENSSSCG00000035102	LYPD1	chr15	STR_19762835	19762835	GTTTT	90	0.367341	0.0651191	5.59318e-08	0.00011029	178	SNP_19775155	19775155	0	0.425081	0.0527897	2.03743e-14
ENSSSCG00000015707	GPR39	chr15	STR_19762835	19762835	GTTTT	90	0.418349	0.0635928	3.91816e-10	0.000135355	119	SNP_19400034	19400034	0	0.480377	0.0511513	1.70601e-18
ENSSSCG00000015716	MARCO	chr15	STR_24786270	24786270	CTGTGG	89	0.456014	0.0621584	5.02497e-12	5.87645e-05	215	SNP_24447952	24447952	0	0.458515	0.0518293	8.56616e-17
ENSSSCG00000029304	STEAP3	chr15	STR_24695660	24695660	T	111	-0.408059	0.0674876	8.1402e-09	6.03526e-07	83	SNP_24734459	24734459	0	-0.604666	0.0464516	6.73899e-31
ENSSSCG00000032213	DBI	chr15	STR_25255747	25255747	AGG	103	-0.36753	0.0672933	1.45702e-07	4.56062e-10	501	SNP_24890076	24890076	0	0.572438	0.0478203	3.62962e-27
ENSSSCG00000028417	protein_coding	chr15	STR_24786270	24786270	CTGTGG	89	0.30406	0.0665362	8.42493e-06	0.000279488	295	SNP_25040257	25040257	0	-0.405946	0.0532995	3.59383e-13
ENSSSCG00000023693	PROC	chr15	STR_25000598	25000598	A	109	0.404732	0.0672306	9.17796e-09	3.45881e-05	86	SNP_25029978	25029978	0	0.46811	0.0515367	1.58971e-17
ENSSSCG00000015721	ERCC3	chr15	STR_24786270	24786270	CTGTGG	89	-0.425942	0.0631905	1.56896e-10	5.43629e-05	442	SNP_25240596	25240596	0	0.481069	0.0511292	1.50006e-18
ENSSSCG00000015720	BIN1	chr15	STR_24355744	24355744	GTT	74	0.406932	0.0615854	2.90327e-10	8.9464e-06	488	SNP_25351207	25351207	0	-0.495595	0.0506551	9.4206e-20
ENSSSCG00000040701	GYPC	chr15	STR_25606472	25606472	CGG	67	0.47148	0.0585322	4.47917e-14	0.0048867	56	SNP_25615393	25615393	0	-0.469999	0.0514782	1.13386e-17
ENSSSCG00000037662	protein_coding	chr15	STR_30306430	30306430	ATTT	122	-0.319499	0.0722528	1.7291e-05	0.0177886	1	SNP_29759078	29759078	0	-0.301319	0.0556106	1.25364e-07
ENSSSCG00000015730	NIFK	chr15	STR_29772096	29772096	T	145	0.404542	0.0749204	2.58089e-07	0.0309361	4	SNP_29721002	29721002	0	-0.42883	0.0526865	1.1363e-14
ENSSSCG00000038610	INHBB	chr15	STR_30544539	30544539	GTTT	48	-0.375521	0.0590915	1.00342e-09	0.00185759	157	SNP_30543712	30543712	0	-0.394592	0.0535888	1.81324e-12
ENSSSCG00000025455	RALB	chr15	STR_31171395	31171395	AAAAAC	43	0.385835	0.058232	2.09176e-10	0.000411771	463	SNP_31045915	31045915	0	0.419361	0.0529451	4.89824e-14
ENSSSCG00000038305	TMEM185B	chr15	STR_31133071	31133071	AAAAAG	65	-0.29829	0.0630735	3.94044e-06	0.00318344	15	SNP_31136903	31136903	0	0.363917	0.0543222	1.06567e-10
ENSSSCG00000015743	PTPN4	chr15	STR_32133466	32133466	CTTT	86	-0.467731	0.0612854	8.20687e-13	1.43638e-05	190	SNP_31139721	31139721	0	0.548299	0.048773	1.2498e-24
ENSSSCG00000015742	TMEM177	chr15	STR_31543260	31543260	CCTT	128	-0.423087	0.0703261	1.10664e-08	4.46017e-05	508	SNP_31678369	31678369	0	0.458837	0.0518196	8.10301e-17
ENSSSCG00000035189	protein_coding	chr15	STR_31171395	31171395	AAAAAC	43	-0.382843	0.0583106	2.95679e-10	0.00293388	28	SNP_31568905	31568905	0	0.431705	0.0526066	7.22563e-15
ENSSSCG00000015735	PTPN18	chr15	STR_32621877	32621877	A	160	0.42795	0.0780766	2.0267e-07	0.00110708	204	SNP_31942532	31942532	0	0.434671	0.0525234	4.50821e-15
ENSSSCG00000015734	IMP4	chr15	STR_31171395	31171395	AAAAAC	43	-0.534221	0.0533577	4.52101e-20	5.70856e-05	172	SNP_32020323	32020323	0	-0.552249	0.0486211	4.96196e-25
ENSSSCG00000035628	CCDC115	chr15	STR_32099131	32099131	GTTT	124	-0.349818	0.0718506	2.55304e-06	0.0177762	13	SNP_32101921	32101921	0	0.349989	0.0546326	5.90555e-10
ENSSSCG00000040778	NIPA1	chr15	STR_31261111	31261111	AAC	90	0.334737	0.065975	8.75437e-07	0.000128447	406	SNP_31628343	31628343	0	-0.375084	0.0540632	2.54052e-11
ENSSSCG00000039562	protein_coding	chr15	STR_32477816	32477816	AAAAC	72	0.429145	0.0606212	1.88489e-11	0.000358866	60	SNP_32474879	32474879	0	-0.4698	0.0514843	1.17493e-17
ENSSSCG00000028195	protein_coding	chr15	STR_32536188	32536188	ACAGCC	62	0.481973	0.0575244	5.15382e-15	5.06352e-06	113	SNP_32536898	32536898	0	0.5676	0.0480161	1.21651e-26
ENSSSCG00000023419	ARHGEF10	chr15	STR_33566944	33566944	A	82	0.371337	0.0637695	2.11936e-08	1.08472e-06	370	SNP_33106037	33106037	0	0.531995	0.0493833	4.98361e-23
ENSSSCG00000029796	KBTBD11	chr15	STR_33295264	33295264	AATTTT	84	0.363015	0.0642992	5.296e-08	0.0747928	1	SNP_33348640	33348640	0	0.29348	0.055753	2.7252e-07
ENSSSCG00000015747	protein_coding	chr15	STR_33734231	33734231	GTTT	110	-0.490092	0.0642604	1.24863e-12	9.62607e-06	266	SNP_33544263	33544263	0	0.586042	0.0472565	1.0853e-28
ENSSSCG00000015754	MCPH1	chr15	STR_37195629	37195629	GTTT	73	-0.425909	0.0608612	3.06246e-11	2.56556e-05	1589	SNP_38015807	38015807	0	0.471633	0.0514273	8.45072e-18
ENSSSCG00000015753	ANGPT2	chr15	STR_37349397	37349397	AGAT/ACAG	127	-0.330712	0.0730282	1.12544e-05	0.00300464	7	SNP_38376853	38376853	0	0.283486	0.0559286	7.09526e-07
ENSSSCG00000036877	protein_coding	chr15	STR_37349397	37349397	AGAT/ACAG	127	-0.488386	0.067526	1.62844e-11	0.00115382	155	SNP_37931245	37931245	0	-0.48391	0.0510379	8.82158e-19
ENSSSCG00000020934	protein_coding	chr15	STR_37760866	37760866	ATTTT	137	-0.398974	0.0731816	1.89727e-07	1.13774e-05	493	SNP_38712331	38712331	0	-0.420717	0.0529085	3.98481e-14
ENSSSCG00000015766	WDR17	chr15	STR_38917934	38917934	GT	60	-0.345946	0.0613356	4.87816e-08	0.00070754	216	SNP_38158999	38158999	0	-0.390525	0.05369	3.18978e-12
ENSSSCG00000030395	ASB5	chr15	STR_38935294	38935294	A	136	-0.602514	0.0634941	3.49187e-17	0.998866	1	SNP_37982615	37982615	0	0.440945	0.0523452	1.63722e-15
ENSSSCG00000015769	SPCS3	chr15	STR_38815960	38815960	ACAGCC	88	-0.392817	0.0640727	4.39038e-09	0.00057347	325	SNP_38526935	38526935	0	-0.438217	0.0524231	2.54981e-15
ENSSSCG00000015775	DCTD	chr15	STR_44774932	44774932	AAAAC	86	0.396522	0.0636536	2.55507e-09	1.94938e-07	302	SNP_44465917	44465917	0	-0.47701	0.0512584	3.17634e-18
ENSSSCG00000021731	WWC2	chr15	STR_44614434	44614434	GTTT	61	0.514583	0.0561728	2.74077e-17	0.00473571	29	SNP_44518796	44518796	0	-0.5482	0.0487768	1.27873e-24
ENSSSCG00000015781	ENPP6	chr15	STR_44708887	44708887	CTTT	92	-0.306245	0.0669792	8.40214e-06	3.24689e-05	313	SNP_45436373	45436373	0	-0.458854	0.051819	8.07827e-17
ENSSSCG00000015786	PRIMPOL	chr15	STR_46572257	46572257	ATTTT	38	-0.645321	0.0477445	8.79584e-32	1.48967e-07	675	SNP_46394093	46394093	0	0.678451	0.0428454	2.89071e-41
ENSSSCG00000034012	CASP3	chr15	STR_45906379	45906379	ACAGCC	66	0.323083	0.0626749	5.49836e-07	0.000848859	378	SNP_45815921	45815921	0	-0.331269	0.0550282	5.18892e-09
ENSSSCG00000015785	CENPU	chr15	STR_45106310	45106310	AAAC	118	-0.388744	0.069449	8.21322e-08	9.8153e-06	354	SNP_45755734	45755734	0	0.476016	0.0512898	3.81071e-18
ENSSSCG00000015790	SLC25A4	chr15	STR_45906379	45906379	ACAGCC	66	0.279375	0.0635896	1.70972e-05	0.000347118	896	SNP_45644903	45644903	0	-0.329483	0.0550646	6.33636e-09
ENSSSCG00000015792	LRP2BP	chr15	STR_46567363	46567363	T	114	0.418958	0.0676787	3.95277e-09	0.463234	1	SNP_46588469	46588469	0	0.365902	0.0542768	8.2922e-11
ENSSSCG00000015802	FAM149A	chr15	STR_46988490	46988490	CCTTT	117	-0.585814	0.0609168	7.0662e-18	0.000849	95	SNP_46984586	46984586	0	-0.526042	0.0495998	1.82254e-22
ENSSSCG00000015799	KLKB1	chr15	STR_47652438	47652438	T	147	-0.354392	0.0771255	9.23879e-06	0.00230269	88	SNP_47022554	47022554	0	-0.324075	0.0551737	1.15153e-08
ENSSSCG00000015808	ADAM9	chr15	STR_46572257	46572257	ATTTT	38	0.348875	0.0585731	8.48644e-09	0.000822627	281	SNP_47032064	47032064	0	-0.380759	0.0539281	1.2e-11
ENSSSCG00000028592	TM2D2	chr15	STR_47250198	47250198	T	131	-0.341818	0.0736082	7.00779e-06	0.00257392	88	SNP_47602769	47602769	0	0.32283	0.0551985	1.31914e-08
ENSSSCG00000033367	PLEKHA2	chr15	STR_47667500	47667500	T	88	0.504711	0.0601481	7.64913e-15	5.40559e-05	306	SNP_47073311	47073311	0	-0.535336	0.0492604	2.37968e-23
ENSSSCG00000015814	protein_coding	chr15	STR_47843733	47843733	CT	153	-0.507648	0.0725568	9.73245e-11	0.00450431	86	SNP_47860845	47860845	0	0.490365	0.0508279	2.59087e-19
ENSSSCG00000015819	PLPP5	chr15	STR_48436568	48436568	AAAAAG	94	-0.32082	0.0669729	3.23895e-06	0.225821	1	SNP_48100319	48100319	0	0.309467	0.0554582	5.45651e-08
ENSSSCG00000015818	DDHD2	chr15	STR_48864983	48864983	T	132	0.66253	0.0588498	4.37899e-22	9.06075e-15	118	SNP_48363922	48363922	0	-0.735019	0.0395445	1.54933e-51
ENSSSCG00000015825	ADGRA2	chr15	STR_48591323	48591323	T	70	-0.375534	0.061925	5.57741e-09	0.00524794	16	SNP_48589079	48589079	0	-0.396502	0.0535408	1.38693e-12
ENSSSCG00000015826	protein_coding	chr15	STR_49262148	49262148	ATTT	135	0.479964	0.0695735	1.17598e-10	0.236658	1	SNP_49260112	49260112	0	0.449254	0.0521044	4.14358e-16
ENSSSCG00000039480	ERLIN2	chr15	STR_48435300	48435300	AAAAT	100	-0.438653	0.0645198	1.26972e-10	0.0456632	1	SNP_48000272	48000272	0	0.364603	0.0543065	9.77392e-11
ENSSSCG00000015830	UNC5D	chr15	STR_50380778	50380778	AT	162	-0.598892	0.0697033	2.11447e-14	0.0239222	9	SNP_50393640	50393640	0	-0.576302	0.0476622	1.3617e-27
ENSSSCG00000015840	WRN	chr15	STR_53625107	53625107	AAAC	89	0.660998	0.0524094	2.27124e-27	0.127909	5	SNP_53616226	53616226	0	-0.666281	0.0434901	2.37599e-39
ENSSSCG00000038933	PURG	chr15	STR_53625107	53625107	AAAC	89	0.329944	0.0659319	1.20405e-06	0.00095371	41	SNP_54111938	54111938	0	-0.467955	0.0515415	1.63402e-17
ENSSSCG00000015842	PPP2CB	chr15	STR_54944763	54944763	ATTT	92	0.315156	0.0667742	4.40676e-06	0.00154396	184	SNP_54159505	54159505	0	-0.334781	0.0549558	3.48971e-09
ENSSSCG00000015843	UBXN8	chr15	STR_54905273	54905273	AT	81	-0.629795	0.0532228	3.68365e-25	7.83259e-10	130	SNP_54900959	54900959	0	-0.677236	0.0429107	4.53345e-41
ENSSSCG00000015844	GSR	chr15	STR_54387419	54387419	T	75	-0.713979	0.0473129	9.43815e-36	1.87146e-14	84	SNP_54893582	54893582	0	-0.776105	0.0367776	8.03618e-61
ENSSSCG00000015845	GTF2E2	chr15	STR_54377346	54377346	AT	133	0.385779	0.0727104	3.66378e-07	0.000228172	271	SNP_53723697	53723697	0	-0.431164	0.0526217	7.8709e-15
ENSSSCG00000015846	RBPMS	chr15	STR_54688030	54688030	A	45	0.290265	0.060644	2.91411e-06	0.00172682	156	SNP_54585452	54585452	0	-0.344858	0.0547435	1.08705e-09
ENSSSCG00000038085	LEPROTL1	chr15	STR_54944763	54944763	ATTT	92	0.306534	0.0669726	8.2308e-06	0.0194729	17	SNP_54943817	54943817	0	-0.247285	0.0565099	1.6814e-05
ENSSSCG00000015850	DUSP4	chr15	STR_55656194	55656194	AAAAG	148	0.422638	0.0750058	8.75126e-08	0.0190916	1	SNP_55684044	55684044	0	-0.342566	0.0547924	1.42256e-09
ENSSSCG00000033634	ERI1	chr15	STR_56080447	56080447	GTTT	80	-0.31666	0.0648408	2.03685e-06	0.000993938	115	SNP_55503479	55503479	0	0.306897	0.0555068	7.11308e-08
ENSSSCG00000035366	MFHAS1	chr15	STR_56080447	56080447	GTTT	80	0.728016	0.0468639	6.11082e-37	1.13984e-22	826	SNP_56213897	56213897	0	-0.808363	0.0343328	1.27234e-69
ENSSSCG00000015853	HERC2	chr15	STR_56432876	56432876	T	116	-0.360347	0.0699177	6.73556e-07	0.00224242	159	SNP_56837734	56837734	0	-0.386791	0.0537819	5.32147e-12
ENSSSCG00000033126	FAM168B	chr15	STR_57912572	57912572	AAAAC	76	-0.314563	0.0642904	1.93073e-06	0.000198293	2376	SNP_58252343	58252343	0	-0.319679	0.0552608	1.85527e-08
ENSSSCG00000015857	UGGT1	chr15	STR_59943778	59943778	AGC	33	0.303172	0.0589852	5.39637e-07	0.000157027	559	SNP_59173328	59173328	0	-0.370659	0.0541669	4.51365e-11
ENSSSCG00000015859	SAP130	chr15	STR_59675257	59675257	GTTT	66	-0.311255	0.0629369	1.47327e-06	0.523832	1	SNP_59798044	59798044	0	-0.225953	0.0568129	8.78757e-05
ENSSSCG00000015862	LIMS2	chr15	STR_59201004	59201004	AAAAG	77	-0.542044	0.0570467	4.0032e-18	2.58253e-05	409	SNP_59671955	59671955	0	-0.597837	0.0467513	4.51419e-30
ENSSSCG00000040850	GPR17	chr15	STR_59201004	59201004	AAAAG	77	-0.377962	0.0628488	7.60222e-09	0.00284914	50	SNP_59684833	59684833	0	-0.394012	0.0536033	1.96625e-12
ENSSSCG00000015864	MYO7B	chr15	STR_60690189	60690189	AAATC	80	0.368053	0.0635601	2.47817e-08	2.28813e-05	746	SNP_59820274	59820274	0	0.478349	0.0512159	2.48274e-18
ENSSSCG00000015871	NR4A2	chr15	STR_63038943	63038943	AAAC	87	0.299729	0.0663093	1.03878e-05	0.000527679	609	SNP_63917702	63917702	0	-0.260035	0.0563149	5.81253e-06
ENSSSCG00000015872	GPD2	chr15	STR_63587949	63587949	AAAT	108	-0.40838	0.0669306	5.96511e-09	0.0194089	7	SNP_63171384	63171384	0	-0.380199	0.0539415	1.29305e-11
ENSSSCG00000021938	UPP2	chr15	STR_64864582	64864582	A	63	-0.270064	0.0633504	2.93984e-05	0.00035597	49	SNP_64870871	64870871	0	-0.295762	0.055712	2.17897e-07
ENSSSCG00000015878	PKP4	chr15	STR_66417714	66417714	GT	157	0.537015	0.0720713	9.42276e-12	0.0111785	21	SNP_65652543	65652543	0	0.475674	0.0513006	4.05714e-18
ENSSSCG00000015879	DAPL1	chr15	STR_66447484	66447484	GTTTT	82	0.374893	0.0636713	1.51492e-08	0.000287537	1276	SNP_65019560	65019560	0	-0.37213	0.0541326	3.73198e-11
ENSSSCG00000015880	TANC1	chr15	STR_66527691	66527691	GTTTT	75	-0.461857	0.0599348	4.46796e-13	0.000309886	1048	SNP_64933970	64933970	0	0.455578	0.0519173	1.41966e-16
ENSSSCG00000035702	WDSUB1	chr15	STR_66733149	66733149	T	84	-0.34821	0.0646879	1.95239e-07	0.00161839	80	SNP_66217278	66217278	0	-0.337654	0.054896	2.51312e-09
ENSSSCG00000036050	CD302	chr15	STR_67256782	67256782	ATCC	54	0.644905	0.0493329	7.54383e-30	2.65745e-07	1377	SNP_66034845	66034845	0	-0.675387	0.0430098	8.95082e-41
ENSSSCG00000021956	LY75	chr15	STR_66888829	66888829	AAAT	110	-0.394583	0.0677393	2.50527e-08	0.000701041	264	SNP_66813071	66813071	0	-0.445129	0.0522247	8.23437e-16
ENSSSCG00000015889	TANK	chr15	STR_67256782	67256782	ATCC	54	0.32267	0.0610971	2.87466e-07	0.000519195	939	SNP_67329605	67329605	0	-0.332324	0.0550065	4.60822e-09
ENSSSCG00000015897	IFIH1	chr15	STR_69709187	69709187	AGGT/AGAT	142	-0.35049	0.0759656	8.34213e-06	0.264842	1	SNP_69063147	69063147	0	0.255208	0.0563899	8.74743e-06
ENSSSCG00000027472	GCA	chr15	STR_69782998	69782998	A	158	0.418883	0.0778638	3.16846e-07	0.00106432	220	SNP_68577637	68577637	0	0.399333	0.0534692	9.29468e-13
ENSSSCG00000015901	GRB14	chr15	STR_71164729	71164729	AAAAAC	73	0.367972	0.0625476	1.47807e-08	0.000390686	725	SNP_70353748	70353748	0	-0.406326	0.0532897	3.40083e-13
ENSSSCG00000025598	COBLL1	chr15	STR_71164729	71164729	AAAAAC	73	-0.45329	0.0599596	1.06591e-12	0.0007111	485	SNP_71980132	71980132	0	0.446558	0.0521832	6.49857e-16
ENSSSCG00000022496	STK39	chr15	STR_75596852	75596852	AAAT	91	0.372416	0.0651375	3.82691e-08	1.51944e-05	2183	SNP_74335021	74335021	0	0.45362	0.0519756	1.98266e-16
ENSSSCG00000015926	ABCB11	chr15	STR_75345173	75345173	AAAAG	71	0.592548	0.0539426	1.01838e-22	0.0012935	136	SNP_75652420	75652420	0	0.628005	0.0453861	7.07198e-34
ENSSSCG00000040746	LRP2	chr15	STR_76207282	76207282	T	136	-0.335329	0.0749495	1.4607e-05	#N/A	#N/A	SNP_75854610	75854610	0	-0.180395	0.0573644	0.00183255
ENSSSCG00000015923	NOSTRIN	chr15	STR_75345173	75345173	AAAAG	71	0.471639	0.0590492	7.30851e-14	0.0013505	283	SNP_75482638	75482638	0	0.502151	0.050435	2.58542e-20
ENSSSCG00000015924	SPC25	chr15	STR_75610682	75610682	CTTT	59	-0.355056	0.0609826	1.89476e-08	5.47144e-05	231	SNP_75553661	75553661	0	-0.404872	0.0533273	4.19992e-13
ENSSSCG00000015933	FASTKD1	chr15	STR_75256744	75256744	GTTT	87	-0.299917	0.0663052	1.02501e-05	0.000128706	717	SNP_75900335	75900335	0	0.300437	0.0556268	1.36967e-07
ENSSSCG00000015937	KLHL23	chr15	STR_76174307	76174307	AAAT	136	0.492316	0.0692466	3.78845e-11	0.00578236	2	SNP_76121665	76121665	0	-0.407258	0.0532655	2.96908e-13
ENSSSCG00000015940	UBR3	chr15	STR_76397740	76397740	A	109	0.310628	0.0698845	1.51284e-05	0.0015344	134	SNP_76516558	76516558	0	-0.285152	0.0558998	6.06475e-07
ENSSSCG00000038355	SP5	chr15	STR_76894346	76894346	AT	79	-0.337291	0.064203	3.58356e-07	0.00105864	105	SNP_76921007	76921007	0	-0.369023	0.0542049	5.57001e-11
ENSSSCG00000025049	CYBRD1	chr15	STR_78072479	78072479	T	103	0.627663	0.0563292	1.54376e-22	1.38797e-06	398	SNP_77714008	77714008	0	0.623894	0.0455785	2.46967e-33
ENSSSCG00000033711	protein_coding	chr15	STR_78066169	78066169	GTTT	85	-0.300678	0.0659706	8.79138e-06	0.000495475	505	SNP_78208670	78208670	0	0.304513	0.0555514	9.07507e-08
ENSSSCG00000015951	METAP1D	chr15	STR_77624512	77624512	AAAT	142	-0.353787	0.075865	6.76168e-06	0.00145694	56	SNP_78603292	78603292	0	-0.321874	0.0552175	1.46351e-08
ENSSSCG00000015955	ITGA6	chr15	STR_78846114	78846114	CTCTGT	96	0.513027	0.0610019	8.03257e-15	0.00954095	30	SNP_78441616	78441616	0	0.509499	0.0501837	5.86983e-21
ENSSSCG00000015958	PDK1	chr15	STR_78846114	78846114	CTCTGT	96	-0.338691	0.0668667	9.31662e-07	0.000753757	155	SNP_79234443	79234443	0	-0.38852	0.0537395	4.20179e-12
ENSSSCG00000015959	RAPGEF4	chr15	STR_78661943	78661943	AAAT	149	-0.349857	0.0777973	1.40134e-05	0.00258123	97	SNP_78996617	78996617	0	-0.321887	0.0552172	1.46139e-08
ENSSSCG00000015960	MAP3K20	chr15	STR_79750693	79750693	AGTG	64	-0.38401	0.0608825	1.43879e-09	1.58276e-08	593	SNP_79214277	79214277	0	0.537616	0.0491758	1.4303e-23
ENSSSCG00000015963	OLA1	chr15	STR_80079667	80079667	AC	119	0.332603	0.0712892	6.0943e-06	0.00189275	58	SNP_80239724	80239724	0	-0.343333	0.0547761	1.30037e-09
ENSSSCG00000027516	CIR1	chr15	STR_80473890	80473890	CTTTTT	142	0.389777	0.0746956	5.83338e-07	0.00280361	80	SNP_80375654	80375654	0	-0.422026	0.052873	3.2616e-14
ENSSSCG00000023297	SCRN3	chr15	STR_80888093	80888093	AAAT	108	-0.34219	0.0688971	1.5361e-06	0.000482123	127	SNP_80900234	80900234	0	-0.373666	0.0540966	3.05707e-11
ENSSSCG00000022222	MTX2	chr15	STR_81929006	81929006	AC	123	0.409087	0.0697803	2.29471e-08	0.0158188	6	SNP_82030223	82030223	0	0.378217	0.0539889	1.68218e-11
ENSSSCG00000023983	AGPS	chr15	STR_82816893	82816893	AC	72	-0.534405	0.056728	6.08106e-18	0.000181134	1238	SNP_84251113	84251113	0	-0.498271	0.0505657	5.57611e-20
ENSSSCG00000032605	protein_coding	chr15	STR_84167904	84167904	A	97	-0.367805	0.0662529	9.07367e-08	0.0425206	4	SNP_84161683	84161683	0	0.331854	0.0550162	4.85883e-09
ENSSSCG00000015996	RBM45	chr15	STR_83106967	83106967	AAAAAG	92	-0.295115	0.0672261	1.82733e-05	0.001347	56	SNP_83588483	83588483	0	-0.286031	0.0558845	5.58017e-07
ENSSSCG00000038254	PRKRA	chr15	STR_84323129	84323129	T	62	0.378223	0.0607761	2.25503e-09	2.55677e-08	610	SNP_84173018	84173018	0	-0.448958	0.0521131	4.35443e-16
ENSSSCG00000015999	FKBP7	chr15	STR_84209238	84209238	T	104	0.386689	0.0669042	3.02192e-08	0.00517938	65	SNP_84165075	84165075	0	-0.387081	0.0537748	5.11508e-12
ENSSSCG00000016005	SESTD1	chr15	STR_84912536	84912536	CTTTTT	92	-0.402515	0.0644083	2.40022e-09	0.00574376	29	SNP_85698716	85698716	0	0.415163	0.0530575	9.22724e-14
ENSSSCG00000033987	UBE2E3	chr15	STR_87193583	87193583	AAAC	84	-0.298381	0.0658631	9.874e-06	0.000542398	730	SNP_87034038	87034038	0	0.292621	0.0557684	2.96335e-07
ENSSSCG00000016009	ITGA4	chr15	STR_86723472	86723472	GTTT	59	-0.350994	0.0610825	2.81485e-08	0.00190109	156	SNP_86862194	86862194	0	-0.358253	0.0544501	2.15986e-10
ENSSSCG00000038730	ITPRID2	chr15	STR_86723472	86723472	GTTT	59	0.30826	0.0620561	1.30582e-06	1.1503e-05	334	SNP_86719268	86719268	0	0.435429	0.0525021	3.99344e-15
ENSSSCG00000016017	DNAJC10	chr15	STR_88292297	88292297	CTTTT	72	-0.300935	0.0640044	4.52853e-06	9.84416e-05	1118	SNP_87225933	87225933	0	-0.348007	0.0546756	7.4853e-10
ENSSSCG00000016027	ITGAV	chr15	STR_91559288	91559288	GTTT	103	-0.404512	0.0661733	5.39677e-09	0.000132944	723	SNP_91699842	91699842	0	0.483129	0.0510631	1.02128e-18
ENSSSCG00000025134	FAM171B	chr15	STR_91675971	91675971	CTTT	86	-0.354682	0.0648297	1.27864e-07	0.00120541	177	SNP_91828566	91828566	0	0.39732	0.0535202	1.2359e-12
ENSSSCG00000016035	COL5A2	chr15	STR_93840185	93840185	AAAT	52	-0.320451	0.0608925	3.13025e-07	0.00389955	17	SNP_93629822	93629822	0	-0.322708	0.0552009	1.33673e-08
ENSSSCG00000016041	ASNSD1	chr15	STR_95006222	95006222	ATTT	111	0.317059	0.0701082	1.09644e-05	0.000209859	2473	SNP_93672397	93672397	0	0.28358	0.055927	7.03265e-07
ENSSSCG00000016045	PMS1	chr15	STR_94392788	94392788	CTTT	46	0.280581	0.0609493	6.63822e-06	0.00105653	152	SNP_94567623	94567623	0	-0.354514	0.0545333	3.41696e-10
ENSSSCG00000033941	C2orf88	chr15	STR_94781668	94781668	GTTTTT	103	-0.402302	0.0662438	6.64823e-09	6.92014e-05	520	SNP_94828368	94828368	0	-0.472895	0.0513879	6.72642e-18
ENSSSCG00000016049	HIBCH	chr15	STR_94027193	94027193	AAAAC	106	-0.379448	0.0674781	6.69768e-08	0.000133422	1495	SNP_95123004	95123004	0	0.393875	0.0536067	2.00406e-12
ENSSSCG00000016050	INPP1	chr15	STR_94119323	94119323	AAC	77	0.456458	0.0603998	1.14069e-12	0.000367276	657	SNP_95065473	95065473	0	-0.442438	0.0523024	1.28253e-15
ENSSSCG00000016052	MFSD6	chr15	STR_94319016	94319016	T	123	0.401389	0.0700412	4.42232e-08	0.000884316	180	SNP_95072297	95072297	0	0.39175	0.0536597	2.69281e-12
ENSSSCG00000016061	MYO1B	chr15	STR_95915127	95915127	ACAGCC	69	0.299052	0.0636158	4.51402e-06	0.00921971	51	SNP_95897684	95897684	0	-0.290549	0.0558052	3.62193e-07
ENSSSCG00000026618	CAVIN2	chr15	STR_95915127	95915127	ACAGCC	69	-0.279362	0.0640124	1.94488e-05	0.000282943	198	SNP_96814030	96814030	0	0.295558	0.0557157	2.22336e-07
ENSSSCG00000031954	SLC39A10	chr15	STR_100150860	100150860	GTTT	67	-0.409867	0.0605412	1.08737e-10	0.000986551	109	SNP_100569364	100569364	0	0.452761	0.052001	2.29375e-16
ENSSSCG00000016079	MOBKL3	chr15	STR_101469532	101469532	GTTT	79	-0.301152	0.0650334	6.30489e-06	0.000105822	180	SNP_101453125	101453125	0	0.360178	0.0544069	1.70151e-10
ENSSSCG00000016078	HSPE1	chr15	STR_100457262	100457262	AAAC	130	0.358283	0.0729029	2.1417e-06	0.468218	1	SNP_101349180	101349180	0	0.280868	0.0559735	9.0615e-07
ENSSSCG00000037483	RFTN2	chr15	STR_101875619	101875619	CTGTGG	94	-0.354042	0.0661307	2.35271e-07	0.000152904	647	SNP_101407951	101407951	0	-0.358593	0.0544425	2.07088e-10
ENSSSCG00000016085	protein_coding	chr15	STR_103435246	103435246	AAAC	111	0.491243	0.0643878	1.25052e-12	0.000526822	14	SNP_103399970	103399970	0	0.522883	0.0497132	3.58913e-22
ENSSSCG00000016090	SPATS2L	chr15	STR_104391707	104391707	GTTTTT	76	0.340997	0.0636692	2.15737e-07	0.000208043	765	SNP_103259008	103259008	0	-0.315178	0.0553487	2.99957e-08
ENSSSCG00000016091	protein_coding	chr15	STR_104219813	104219813	AAAC	90	0.415979	0.0636689	5.02878e-10	0.00748432	10	SNP_103871508	103871508	0	-0.379096	0.0539679	1.49727e-11
ENSSSCG00000029606	AOX1	chr15	STR_103185154	103185154	GT	132	-0.368501	0.0730384	1.20403e-06	0.0650367	1	SNP_104062114	104062114	0	-0.309026	0.0554666	5.71155e-08
ENSSSCG00000039654	NIF3L1	chr15	STR_104912542	104912542	ATTT	79	-0.450392	0.0608906	3.08663e-12	2.85074e-08	60	SNP_104549057	104549057	0	0.573045	0.0477956	3.11408e-27
ENSSSCG00000016100	protein_coding	chr15	STR_104340763	104340763	AAAT	100	0.385765	0.0662386	2.35297e-08	0.00743954	37	SNP_103831634	103831634	0	0.358943	0.0544346	1.98316e-10
ENSSSCG00000026940	CASP10	chr15	STR_104908628	104908628	ATTTT	78	-0.472388	0.059971	1.62044e-13	1.58221e-06	559	SNP_104895446	104895446	0	0.52822	0.049521	1.13736e-22
ENSSSCG00000028157	CASP8	chr15	STR_104371682	104371682	A	83	-0.372038	0.0639011	2.14254e-08	0.00115768	168	SNP_104923597	104923597	0	0.363817	0.0543245	1.07916e-10
ENSSSCG00000016104	TRAK2	chr15	STR_104517496	104517496	AAAAT	122	0.33889	0.0717373	4.7819e-06	0.00202706	18	SNP_105539023	105539023	0	-0.415669	0.0530441	8.55335e-14
ENSSSCG00000026184	MPP4	chr15	STR_104774337	104774337	GTTT	75	0.347959	0.063351	1.0943e-07	2.09146e-05	1560	SNP_105252229	105252229	0	-0.388511	0.0537397	4.20695e-12
ENSSSCG00000034630	ABI2	chr15	STR_106714729	106714729	GTTTT	119	0.34739	0.070885	2.16518e-06	0.00510694	37	SNP_106758285	106758285	0	0.270903	0.0561404	2.24729e-06
ENSSSCG00000016129	GPR1	chr15	STR_109276326	109276326	ATTT	64	0.498666	0.0571547	5.46963e-16	5.7362e-06	312	SNP_109398845	109398845	0	0.540783	0.0490576	7.00702e-24
ENSSSCG00000037049	protein_coding	chr15	STR_109276326	109276326	ATTT	64	0.288574	0.0631329	7.92951e-06	0.00726819	9	SNP_109470228	109470228	0	0.299495	0.0556441	1.50506e-07
ENSSSCG00000016130	ZDBF2	chr15	STR_109276326	109276326	ATTT	64	0.435416	0.0593594	3.76049e-12	3.63262e-06	523	SNP_109388455	109388455	0	0.4683	0.0515308	1.53674e-17
ENSSSCG00000016131	ADAM23	chr15	STR_110233963	110233963	T	110	-0.31147	0.0700538	1.50887e-05	0.000639097	194	SNP_109826593	109826593	0	0.347006	0.0546973	8.431e-10
ENSSSCG00000036466	METTL21A	chr15	STR_110250478	110250478	AATG	65	0.374499	0.0612729	4.19664e-09	0.000640803	155	SNP_110254465	110254465	0	0.418248	0.0529751	5.79892e-14
ENSSSCG00000032311	protein_coding	chr15	STR_113459503	113459503	GTTTT	132	-0.357448	0.0733767	2.61787e-06	0.374155	1	SNP_112721296	112721296	0	0.297913	0.055673	1.76168e-07
ENSSSCG00000016156	ACADL	chr15	STR_112466761	112466761	AC	144	0.381725	0.0754668	1.21975e-06	0.00108131	19	SNP_112721296	112721296	0	-0.354494	0.0545337	3.42521e-10
ENSSSCG00000016158	LANCL1	chr15	STR_113935284	113935284	AATC/ATCC	111	0.319963	0.070036	9.0062e-06	0.000457481	948	SNP_112670108	112670108	0	-0.302979	0.0555799	1.06039e-07
ENSSSCG00000016173	ATIC	chr15	STR_117468697	117468697	AAAG	75	0.511619	0.0580602	3.84534e-16	0.00329408	137	SNP_117615738	117615738	0	0.528532	0.0495096	1.06284e-22
ENSSSCG00000016174	FN1	chr15	STR_117022549	117022549	ATTTTT	89	-0.378839	0.0646371	1.81521e-08	0.00135986	47	SNP_117714941	117714941	0	-0.440172	0.0523674	1.85708e-15
ENSSSCG00000022758	PECR	chr15	STR_118162572	118162572	GTT	78	0.50353	0.0587862	2.04678e-15	7.10896e-07	1501	SNP_118296760	118296760	0	-0.55829	0.0483859	1.17984e-25
ENSSSCG00000025924	IGFBP5	chr15	STR_118857804	118857804	AAAC	79	0.374286	0.0632422	1.27108e-08	0.0449569	2	SNP_118860531	118860531	0	0.332676	0.0549993	4.42909e-09
ENSSSCG00000027669	TNS1	chr15	STR_120369390	120369390	AAAG	38	0.302734	0.0595672	7.2037e-07	0.000992966	136	SNP_120004196	120004196	0	0.37024	0.0541767	4.76419e-11
ENSSSCG00000016184	protein_coding	chr15	STR_120065944	120065944	GTTT	56	-0.381996	0.0599047	9.31953e-10	1.92432e-06	500	SNP_120195101	120195101	0	-0.483203	0.0510607	1.0072e-18
ENSSSCG00000029002	PNKD	chr15	STR_120369390	120369390	AAAG	38	0.572654	0.0512373	6.99837e-24	0.0115133	53	SNP_120110086	120110086	0	-0.597255	0.0467766	5.29687e-30
ENSSSCG00000016186	TMBIM1	chr15	STR_120369390	120369390	AAAG	38	-0.301769	0.0595863	7.84389e-07	0.000253823	209	SNP_120365261	120365261	0	-0.374255	0.0540827	2.83114e-11
ENSSSCG00000016187	CATIP	chr15	STR_120412669	120412669	GTTT	49	-0.301894	0.0609068	1.33938e-06	0.00256988	111	SNP_120409528	120409528	0	0.331309	0.0550273	5.16561e-09
ENSSSCG00000036938	CTDSP1	chr15	STR_121145273	121145273	AC	45	0.289624	0.0606563	3.07118e-06	0.000359255	540	SNP_121045529	121045529	0	-0.386061	0.0537997	5.87669e-12
ENSSSCG00000016196	VIL1	chr15	STR_121308385	121308385	AGTG	66	0.555286	0.055078	5.26519e-20	0.364825	1	SNP_120419132	120419132	0	0.533621	0.0493236	3.48128e-23
ENSSSCG00000016191	protein_coding	chr15	STR_121140140	121140140	A	149	0.360786	0.0774522	7.15264e-06	0.0184628	12	SNP_121640462	121640462	0	-0.281138	0.0559689	8.83631e-07
ENSSSCG00000026964	STK36	chr15	STR_121098224	121098224	CTGTGG	120	-0.42625	0.068578	3.67104e-09	0.000547217	110	SNP_121035294	121035294	0	0.460303	0.0517753	6.28408e-17
ENSSSCG00000016206	CNPPD1	chr15	STR_121313517	121313517	T	33	-0.298781	0.059071	7.99302e-07	0.00520594	11	SNP_121315228	121315228	0	0.285885	0.0558871	5.65809e-07
ENSSSCG00000016215	protein_coding	chr15	STR_121283536	121283536	GTTTT	40	0.62739	0.0488603	2.03135e-29	1.53125e-15	211	SNP_121147949	121147949	0	0.711243	0.0409966	6.44128e-47
ENSSSCG00000016208	ZFAND2B	chr15	STR_121283536	121283536	GTTTT	40	-0.552792	0.0522871	6.89987e-22	0.00497255	41	SNP_121277373	121277373	0	0.577102	0.0476293	1.11e-27
ENSSSCG00000016211	protein_coding	chr15	STR_121313517	121313517	T	33	-0.268461	0.0596262	1.0135e-05	0.00484607	1	SNP_121312889	121312889	0	0.28639	0.0558783	5.39371e-07
ENSSSCG00000016213	GLB1L	chr15	STR_121313517	121313517	T	33	-0.570283	0.0508464	4.35657e-24	2.24937e-10	313	SNP_121226774	121226774	0	-0.634356	0.0450847	9.874e-35
ENSSSCG00000016216	TUBA4A	chr15	STR_121512887	121512887	AC	144	-0.410033	0.0744703	1.5541e-07	0.00389541	21	SNP_121110651	121110651	0	-0.292196	0.055776	3.0881e-07
ENSSSCG00000016220	DNPEP	chr15	STR_121625201	121625201	GTTT	76	-0.319068	0.0641885	1.34835e-06	0.00171567	16	SNP_121379603	121379603	0	0.366594	0.0542609	7.59433e-11
ENSSSCG00000023935	GMPPA	chr15	STR_121076523	121076523	CT	108	-0.328217	0.0692616	4.2595e-06	0.00712525	28	SNP_121858648	121858648	0	0.312273	0.0554047	4.07324e-08
ENSSSCG00000031491	protein_coding	chr15	STR_121076523	121076523	CT	108	-0.327143	0.0692889	4.59737e-06	0.0540238	3	SNP_121845277	121845277	0	0.260373	0.0563096	5.64664e-06
ENSSSCG00000029968	ASIC4	chr15	STR_121432962	121432962	ATTTT	74	0.52498	0.0573821	4.0036e-17	0.00334407	83	SNP_121535930	121535930	0	0.559734	0.0483291	8.33245e-26
ENSSSCG00000021610	CHPF	chr15	STR_121432962	121432962	ATTTT	74	0.514428	0.0578149	2.13255e-16	6.76719e-06	95	SNP_121456206	121456206	0	0.561767	0.0482488	5.09256e-26
ENSSSCG00000027541	TMEM198	chr15	STR_121432962	121432962	ATTTT	74	0.316052	0.0639642	1.53792e-06	0.00293242	65	SNP_121433290	121433290	0	0.330687	0.0550401	5.53882e-09
ENSSSCG00000028052	OBSL1	chr15	STR_122539983	122539983	AAAAT	114	-0.318563	0.0706524	1.17181e-05	0.000368512	91	SNP_121256008	121256008	0	-0.36529	0.0542908	8.9605e-11
ENSSSCG00000032964	STK11IP	chr15	STR_121435953	121435953	AAAAC	34	-0.36474	0.057745	1.15361e-09	0.00823697	24	SNP_121602303	121602303	0	0.411896	0.0531441	1.50118e-13
ENSSSCG00000016226	protein_coding	chr15	STR_124427893	124427893	GTTTT	70	-0.334078	0.0629765	2.70423e-07	0.00333531	99	SNP_124654449	124654449	0	0.387717	0.0537592	4.69e-12
ENSSSCG00000016225	MOGAT1	chr15	STR_124431876	124431876	GGTTT	61	-0.429858	0.0591507	5.4991e-12	0.000673874	40	SNP_124599857	124599857	0	0.502399	0.0504266	2.46109e-20
ENSSSCG00000016223	ACSL3	chr15	STR_124855026	124855026	AAAAT	127	-0.403853	0.0707912	5.18487e-08	0.00129398	39	SNP_124584346	124584346	0	0.467979	0.0515407	1.62722e-17
ENSSSCG00000025174	WDFY1	chr15	STR_125621266	125621266	A	107	-0.364332	0.0681011	2.55324e-07	4.4649e-11	261	SNP_125685736	125685736	0	-0.576937	0.0476361	1.15769e-27
ENSSSCG00000016232	MRPL44	chr15	STR_125743191	125743191	T	159	0.445708	0.0770447	4.81657e-08	0.00748609	19	SNP_124954557	124954557	0	-0.448126	0.0521374	5.00405e-16
ENSSSCG00000016233	SERPINE2	chr15	STR_126564971	126564971	AAAAC	121	0.32667	0.0718576	1.02364e-05	0.0532759	2	SNP_125885849	125885849	0	-0.3109	0.0554309	4.70128e-08
ENSSSCG00000031572	MFF	chr15	STR_128747281	128747281	T	49	-0.276316	0.0614003	1.0495e-05	1.3829e-06	620	SNP_128777594	128777594	0	0.421515	0.0528869	3.52741e-14
ENSSSCG00000016247	TM4SF20	chr15	STR_128785632	128785632	T	117	0.382409	0.0694516	1.27351e-07	1.35822e-07	327	SNP_128804597	128804597	0	0.491279	0.0507979	2.17411e-19
ENSSSCG00000016258	DNER	chr15	STR_130773184	130773184	AC	117	-0.531593	0.0636644	1.91046e-14	7.73391e-11	169	SNP_130772340	130772340	0	0.57021	0.0479108	6.35023e-27
ENSSSCG00000024373	TRIP12	chr15	STR_130726767	130726767	AC	83	0.349836	0.0644927	1.58638e-07	0.0129851	12	SNP_130874873	130874873	0	0.342221	0.0547997	1.48101e-09
ENSSSCG00000016261	SP110	chr15	STR_130726767	130726767	AC	83	0.302381	0.0656201	7.03069e-06	0.000431712	373	SNP_130757306	130757306	0	-0.349667	0.0546396	6.13823e-10
ENSSSCG00000016263	protein_coding	chr15	STR_130371146	130371146	AAAAG	150	0.378129	0.0771461	2.53136e-06	0.959474	1	SNP_131764055	131764055	0	0.268989	0.0561717	2.66485e-06
ENSSSCG00000016266	CAB39	chr15	STR_131577243	131577243	CTGTGG	66	-0.349065	0.0620609	5.41932e-08	0.0343211	7	SNP_131581872	131581872	0	0.377432	0.0540076	1.86586e-11
ENSSSCG00000016270	C2orf72	chr15	STR_131591627	131591627	CTGGGG	67	0.382291	0.0613308	2.20098e-09	1.09402e-08	95	SNP_131790422	131790422	0	0.512942	0.0500642	2.89404e-21
ENSSSCG00000023994	ARMC9	chr15	STR_131750672	131750672	AT	79	-0.376146	0.0631909	1.06246e-08	0.0155841	7	SNP_131929551	131929551	0	0.351529	0.054599	4.90716e-10
ENSSSCG00000016284	protein_coding	chr15	STR_132305118	132305118	GTTT	40	0.419937	0.0569449	2.33246e-12	9.39041e-05	868	SNP_132987468	132987468	0	0.489538	0.050855	3.03578e-19
ENSSSCG00000028816	protein_coding	chr15	STR_132424504	132424504	CTTTT	33	-0.433518	0.0557795	1.78134e-13	1.24058e-10	180	SNP_132932477	132932477	0	0.580272	0.0474981	4.90685e-28
ENSSSCG00000016290	EFHD1	chr15	STR_132303681	132303681	AAAT	107	0.308735	0.0695548	1.54402e-05	0.00029907	921	SNP_132980815	132980815	0	0.365241	0.054292	9.01682e-11
ENSSSCG00000016295	NGEF	chr15	STR_133520095	133520095	A	89	-0.403705	0.0638986	1.62119e-09	1.43204e-05	192	SNP_133456451	133456451	0	-0.503786	0.0503795	1.8647e-20
ENSSSCG00000009432	DGKD	chr15	STR_133754238	133754238	CTTTTT	117	-0.44526	0.0673025	4.23197e-10	8.61325e-06	75	SNP_133975021	133975021	0	0.562142	0.048234	4.64902e-26
ENSSSCG00000016306	USP40	chr15	STR_134786994	134786994	AAAC	92	0.346914	0.0659902	3.7107e-07	1.50898e-05	117	SNP_133771793	133771793	0	0.435366	0.0525039	4.03435e-15
ENSSSCG00000036274	protein_coding	chr15	STR_134899826	134899826	GTTTTT	157	-0.361634	0.0796535	1.21946e-05	0.0292887	16	SNP_134898907	134898907	0	-0.302398	0.0555907	1.12452e-07
ENSSSCG00000024029	protein_coding	chr15	STR_134203578	134203578	T	111	0.370492	0.0686615	2.09154e-07	1.865e-09	324	SNP_133910261	133910261	0	0.515364	0.0499796	1.75147e-21
ENSSSCG00000016313	HJURP	chr15	STR_134557947	134557947	A	52	-0.412359	0.0585627	1.95843e-11	3.77314e-05	603	SNP_134123592	134123592	0	-0.496615	0.0506211	7.71826e-20
ENSSSCG00000016314	TRPM8	chr15	STR_134064847	134064847	T	105	0.566715	0.0599309	1.27873e-17	1.46613e-08	668	SNP_134189417	134189417	0	-0.689415	0.0422459	4.52007e-43
ENSSSCG00000016315	SPP2	chr15	STR_134557947	134557947	A	52	-0.4673	0.056832	1.22193e-14	6.13688e-06	981	SNP_134201018	134201018	0	-0.548832	0.0487526	1.10398e-24
ENSSSCG00000034293	ARL4C	chr15	STR_134606496	134606496	GTTT	103	-0.490626	0.0630501	4.38529e-13	0.00219443	42	SNP_134442429	134442429	0	0.472926	0.0513869	6.68864e-18
ENSSSCG00000034692	SH3BP4	chr15	STR_134606496	134606496	GTTT	103	0.320444	0.0685419	5.54017e-06	0.000144816	158	SNP_134934430	134934430	0	0.43204	0.0525972	6.85185e-15
ENSSSCG00000016323	protein_coding	chr15	STR_136641265	136641265	CTGCTT	74	0.496859	0.0585092	3.04784e-15	2.18456e-06	127	SNP_136834205	136834205	0	-0.578102	0.047588	8.58787e-28
ENSSSCG00000027331	COL6A3	chr15	STR_137928091	137928091	AC	154	0.358769	0.0788889	1.16357e-05	0.0261656	6	SNP_137706289	137706289	0	0.308434	0.0554778	6.07191e-08
ENSSSCG00000016334	SCLY	chr15	STR_136984723	136984723	ACGC	74	0.329869	0.0636463	4.93943e-07	3.94809e-05	241	SNP_138034856	138034856	0	0.438067	0.0524274	2.61234e-15
ENSSSCG00000016339	ILKAP	chr15	STR_137771557	137771557	GTTTT	68	0.437312	0.0598212	4.5646e-12	0.00443138	45	SNP_137230175	137230175	0	-0.41419	0.0530834	1.06724e-13
ENSSSCG00000016342	HES6	chr15	STR_137354369	137354369	A	165	-0.407448	0.0804053	1.36511e-06	0.125551	1	SNP_137408756	137408756	0	-0.325378	0.0551476	9.9821e-09
ENSSSCG00000016340	ASB1	chr15	STR_137757247	137757247	ATT	92	-0.425062	0.0636871	2.34451e-10	0.040348	9	SNP_137429360	137429360	0	0.431581	0.05261	7.36825e-15
ENSSSCG00000024777	HDAC4	chr15	STR_138443635	138443635	AAAAC	36	-0.391513	0.0572874	5.92179e-11	0.000628564	236	SNP_138443804	138443804	0	0.452878	0.0519976	2.2489e-16
ENSSSCG00000028180	DUSP28	chr15	STR_139631767	139631767	T	101	-0.377825	0.0666461	5.17151e-08	0.00964187	20	SNP_139484400	139484400	0	-0.434044	0.0525411	4.98277e-15
ENSSSCG00000037779	CAPN10	chr15	STR_138943025	138943025	T	85	-0.343434	0.0649642	3.12958e-07	7.38176e-06	635	SNP_138922911	138922911	0	-0.437052	0.0524562	3.07711e-15
ENSSSCG00000040095	GPR35	chr15	STR_139550231	139550231	G	130	-0.58394	0.0633907	1.48575e-16	0.000160612	113	SNP_139553241	139553241	0	0.589778	0.0470982	4.0202e-29
ENSSSCG00000016381	SNED1	chr15	STR_140053413	140053413	AGCGGG	37	0.256641	0.060289	2.90875e-05	0.00154638	105	SNP_138948425	138948425	0	0.297539	0.0556798	1.82818e-07
ENSSSCG00000016368	FARP2	chr15	STR_140370748	140370748	CTGTGG	73	-0.297218	0.0642274	6.30353e-06	1.75279e-05	262	SNP_140045980	140045980	0	-0.439832	0.0523771	1.96258e-15
ENSSSCG00000016372	STK25	chr15	STR_139587566	139587566	AGGG	154	0.412784	0.0769791	3.30925e-07	0.000185779	612	SNP_139622381	139622381	0	-0.484732	0.0510114	7.5582e-19
ENSSSCG00000032684	BOK	chr15	STR_140406667	140406667	ATCC	29	-0.270958	0.0591315	7.08866e-06	2.69748e-06	1910	SNP_139846795	139846795	0	0.388148	0.0537486	4.42174e-12
ENSSSCG00000032919	ATG4B	chr15	STR_140185991	140185991	CTGTGG	43	-0.311325	0.0599826	4.33686e-07	2.69493e-05	750	SNP_139834039	139834039	0	0.373956	0.0540898	2.94374e-11
ENSSSCG00000034147	DTYMK	chr15	STR_140363344	140363344	AAAC	42	-0.41999	0.0571689	2.82332e-12	0.000745456	643	SNP_140305281	140305281	0	-0.449505	0.052097	3.97266e-16
ENSSSCG00000034101	D2HGDH	chr15	STR_139631767	139631767	T	101	0.283963	0.0690185	5.74698e-05	0.148371	1	SNP_139465386	139465386	0	-0.280674	0.0559769	9.2263e-07
ENSSSCG00000037090	NEU4	chr15	STR_140312004	140312004	ACAGCC	61	-0.335976	0.061704	1.31212e-07	0.00243548	219	SNP_140318563	140318563	0	0.30661	0.0555122	7.32568e-08
ENSSSCG00000015711	DPP10	chr15	STR_21400539	21400539	GT	152	0.562603	0.0693774	2.15752e-13	0.0798877	5	SNP_21366176	21366176	0	0.619534	0.0457804	9.11529e-33
ENSSSCG00000031497	protein_coding	chr15	STR_25517006	25517006	AAAAAC	144	0.435643	0.0734944	2.0305e-08	0.979192	1	SNP_25527342	25527342	0	0.297782	0.0556754	1.78471e-07
ENSSSCG00000015741	CFAP221	chr15	STR_31174406	31174406	GTTT	106	-0.410047	0.0665191	4.22276e-09	0.00253989	53	SNP_31685564	31685564	0	0.467476	0.0515563	1.77973e-17
ENSSSCG00000015748	CSMD1	chr15	STR_34714186	34714186	ATGG	90	-0.331363	0.0660584	1.14357e-06	0.000540039	371	SNP_35983475	35983475	0	0.351534	0.0545988	4.90413e-10
ENSSSCG00000015780	STOX2	chr15	STR_45612744	45612744	AC	131	0.618702	0.061535	8.31226e-19	0.000858078	3	SNP_45075476	45075476	0	0.59278	0.0469698	1.79326e-29
ENSSSCG00000015795	protein_coding	chr15	STR_46572257	46572257	ATTTT	38	-0.498478	0.0541814	1.30372e-17	0.00751885	8	SNP_46411909	46411909	0	0.504604	0.0503516	1.58241e-20
ENSSSCG00000015839	NRG1	chr15	STR_53625107	53625107	AAAC	89	-0.364136	0.065048	6.90577e-08	0.000784214	429	SNP_52823813	52823813	0	-0.346144	0.0547158	9.33843e-10
ENSSSCG00000015893	SLC4A10	chr15	STR_68370982	68370982	CTTT	137	0.329584	0.0753495	2.21284e-05	0.000446828	209	SNP_68277560	68277560	0	0.352808	0.0545709	4.20416e-10
ENSSSCG00000015898	KCNH7	chr15	STR_69583227	69583227	AAAT	85	0.449294	0.0617967	7.04667e-12	0.000420288	79	SNP_68832821	68832821	0	0.487818	0.0509112	4.21423e-19
ENSSSCG00000015903	SLC38A11	chr15	STR_71062165	71062165	A	86	0.412366	0.0631677	5.00201e-10	2.35353e-05	741	SNP_72148449	72148449	0	0.500845	0.0504792	3.35285e-20
ENSSSCG00000034544	protein_coding	chr15	STR_71062165	71062165	A	86	0.404686	0.0634061	1.11461e-09	0.000816249	504	SNP_72165253	72165253	0	0.386807	0.0537815	5.31005e-12
ENSSSCG00000015905	SCN2A	chr15	STR_71988330	71988330	CTGTGG	63	-0.523459	0.0560608	8.58005e-18	0.00133306	460	SNP_71705444	71705444	0	0.492081	0.0507715	1.86274e-19
ENSSSCG00000015913	SCN9A	chr15	STR_72785239	72785239	AAAAT	67	0.416542	0.0603402	5.03312e-11	0.00357426	64	SNP_72971610	72971610	0	-0.380665	0.0539304	1.21522e-11
ENSSSCG00000035909	ERICH2	chr15	STR_76973424	76973424	AATG	66	0.673656	0.0489445	8.88789e-32	4.29089e-20	231	SNP_76941162	76941162	0	0.746617	0.0387984	5.64397e-54
ENSSSCG00000015998	PJVK	chr15	STR_84209238	84209238	T	104	0.451508	0.0647319	4.931e-11	0.00945498	46	SNP_84170383	84170383	0	-0.502063	0.050438	2.6312e-20
ENSSSCG00000016032	TFPI	chr15	STR_91945465	91945465	AAG	106	-0.390365	0.067146	2.57973e-08	0.00519215	2	SNP_92010220	92010220	0	0.330137	0.0550513	5.89021e-09
ENSSSCG00000016033	GULP1	chr15	STR_93193083	93193083	A	120	0.317699	0.0718822	1.73462e-05	0.000921736	114	SNP_93309201	93309201	0	-0.248488	0.0564919	1.52467e-05
ENSSSCG00000038637	#N/A	chr15	STR_95769751	95769751	CT	96	0.310195	0.0675614	7.81906e-06	#N/A	#N/A	SNP_95769788	95769788	0	-0.218381	0.0569135	0.000152423
ENSSSCG00000016093	protein_coding	chr15	STR_103660597	103660597	GTTT	81	0.341754	0.0643933	2.78546e-07	0.000110611	946	SNP_104936310	104936310	0	-0.396938	0.0535298	1.30433e-12
ENSSSCG00000016151	MAP2	chr15	STR_112364791	112364791	AGAT/AAAG	133	-0.354218	0.0737012	3.5035e-06	0.00218429	142	SNP_112258276	112258276	0	0.306413	0.0555159	7.47463e-08
ENSSSCG00000029694	SLC23A3	chr15	STR_121145273	121145273	AC	45	-0.265972	0.0610898	1.95553e-05	0.00888313	4	SNP_121044848	121044848	0	0.275875	0.0560579	1.43473e-06
ENSSSCG00000016218	PTPRN	chr15	STR_121145273	121145273	AC	45	-0.279618	0.0608446	6.86244e-06	0.000704214	413	SNP_120705111	120705111	0	0.344008	0.0547617	1.20141e-09
ENSSSCG00000022846	SLC4A3	chr15	STR_122376080	122376080	T	66	-0.301952	0.0631354	3.10592e-06	0.00152461	138	SNP_122332767	122332767	0	0.334441	0.0549628	3.62686e-09
ENSSSCG00000038149	KCNE4	chr15	STR_124903834	124903834	AATG	63	-0.310155	0.0625506	1.37603e-06	0.0011575	201	SNP_124196325	124196325	0	0.352513	0.0545774	4.3572e-10
ENSSSCG00000016260	SLC16A14	chr15	STR_130401250	130401250	AGCTGC/ACAGCC	74	-0.28564	0.0646111	1.54403e-05	0.116671	5	SNP_130158114	130158114	0	0.271056	0.0561378	2.2167e-06
ENSSSCG00000040169	#N/A	chr15	STR_133039600	133039600	CTTT	113	0.322815	0.07035	8.31362e-06	0.668431	1	SNP_132765385	132765385	0	0.237603	0.056651	3.62951e-05
ENSSSCG00000016286	PRSS56	chr15	STR_133039600	133039600	CTTT	113	0.393848	0.0683218	3.46914e-08	0.556231	1	SNP_132766278	132766278	0	0.410496	0.0531809	1.84641e-13
ENSSSCG00000016329	protein_coding	chr15	STR_136531272	136531272	AC	137	0.354865	0.0746146	4.44018e-06	0.000265994	842	SNP_137465705	137465705	0	0.32767	0.0551014	7.7514e-09
ENSSSCG00000016364	GPC1	chr15	STR_139376922	139376922	CGG	94	-0.366204	0.0657987	8.33152e-08	3.46473e-05	345	SNP_139403752	139403752	0	0.496252	0.0506332	8.2858e-20
ENSSSCG00000036261	CROCC2	chr15	STR_139362023	139362023	ATG	38	0.269404	0.0601892	1.14579e-05	0.00700076	26	SNP_138834929	138834929	0	0.301066	0.0556153	1.28586e-07
ENSSSCG00000032942	protein_coding	chr16	STR_219825	219825	AAAAT	34	0.275039	0.0596255	6.24124e-06	1.29441e-05	616	SNP_308042	308042	0	0.378591	0.05398	1.60097e-11
ENSSSCG00000016782	OTULINL	chr16	STR_3990900	3990900	CCT	126	-0.359195	0.0720028	1.50713e-06	0.00511411	14	SNP_3889166	3889166	0	0.373719	0.0540953	3.03608e-11
ENSSSCG00000016793	ZNF622	chr16	STR_5821105	5821105	AG	81	-0.38327	0.0632865	6.22925e-09	0.00201332	42	SNP_5820400	5820400	0	-0.44757	0.0521537	5.4908e-16
ENSSSCG00000016792	RETREG1	chr16	STR_6070293	6070293	T	156	-0.495828	0.0739249	4.69456e-10	1.12925e-06	672	SNP_5754620	5754620	0	-0.488021	0.0509046	4.05524e-19
ENSSSCG00000016794	MYO10	chr16	STR_5874159	5874159	ATTT	118	-0.369342	0.0700481	3.90632e-07	0.00515758	37	SNP_6182811	6182811	0	-0.369455	0.0541949	5.26963e-11
ENSSSCG00000016809	DROSHA	chr16	STR_17966951	17966951	AGAT	117	-0.341659	0.0706415	2.85914e-06	6.4713e-05	94	SNP_17848306	17848306	0	-0.383502	0.0538619	8.30777e-12
ENSSSCG00000016808	C5orf22	chr16	STR_18781673	18781673	AC	122	-0.497739	0.0661331	2.79708e-12	5.7061e-10	215	SNP_17845407	17845407	0	-0.55948	0.0483392	8.86015e-26
ENSSSCG00000038326	protein_coding	chr16	STR_17928526	17928526	GTTT	99	-0.39282	0.065855	1.1325e-08	0.00321234	31	SNP_18878673	18878673	0	-0.432257	0.0525911	6.61993e-15
ENSSSCG00000031705	protein_coding	chr16	STR_18386361	18386361	AAAT	162	0.376721	0.0806264	7.24274e-06	0.0072928	15	SNP_18281303	18281303	0	0.319528	0.0552638	1.88559e-08
ENSSSCG00000032650	protein_coding	chr16	STR_18129461	18129461	A	90	0.395968	0.0642914	3.83421e-09	6.60098e-05	36	SNP_18756636	18756636	0	-0.460329	0.0517745	6.25553e-17
ENSSSCG00000036201	NPR3	chr16	STR_19624092	19624092	T	135	-0.377805	0.0734275	7.77967e-07	0.00300711	50	SNP_19725653	19725653	0	0.336551	0.054919	2.8517e-09
ENSSSCG00000016817	TARS	chr16	STR_19276155	19276155	A	154	0.3798	0.0781826	3.13555e-06	0.000186484	2687	SNP_19513777	19513777	0	-0.353726	0.0545507	3.76102e-10
ENSSSCG00000016816	ADAMTS12	chr16	STR_18795172	18795172	ATTC	85	0.32668	0.0653764	1.22924e-06	0.0293277	1	SNP_19657875	19657875	0	0.295795	0.0557114	2.17193e-07
ENSSSCG00000016821	SLC45A2	chr16	STR_19022494	19022494	AAAC	104	-0.428878	0.0655368	5.41915e-10	0.000642347	41	SNP_19943161	19943161	0	-0.473977	0.051354	5.52772e-18
ENSSSCG00000016822	AMACR	chr16	STR_20024796	20024796	ATTTT	82	-0.443412	0.0615594	1.01268e-11	2.19664e-28	102	SNP_20043970	20043970	0	0.737268	0.0394018	5.33757e-52
ENSSSCG00000016824	RAI14	chr16	STR_20348154	20348154	ACAGCC	80	0.304568	0.0651109	5.13916e-06	0.000168864	285	SNP_21080437	21080437	0	-0.39301	0.0536283	2.26073e-12
ENSSSCG00000016826	RAD1	chr16	STR_20256327	20256327	T	135	-0.496849	0.0688239	2.03289e-11	4.69131e-10	151	SNP_20506861	20506861	0	0.636524	0.0449806	4.98901e-35
ENSSSCG00000016827	BRIX1	chr16	STR_21284949	21284949	AC	106	0.322479	0.0690362	5.69128e-06	0.000439981	410	SNP_21453274	21453274	0	0.355893	0.0545027	2.88712e-10
ENSSSCG00000016828	protein_coding	chr16	STR_20449930	20449930	AGC	82	-0.293445	0.0656567	1.2768e-05	0.000287731	841	SNP_20540736	20540736	0	0.391578	0.0536639	2.75773e-12
ENSSSCG00000016829	AGXT2	chr16	STR_20464461	20464461	GT	131	-0.504588	0.0676236	4.83225e-12	0.0345362	3	SNP_20092542	20092542	0	0.428315	0.0527007	1.23173e-14
ENSSSCG00000016830	PRLR	chr16	STR_20789033	20789033	ATTT	71	0.570546	0.054996	7.8885e-21	0.000136798	204	SNP_20826978	20826978	0	0.589329	0.0471173	4.53285e-29
ENSSSCG00000016835	SKP2	chr16	STR_21356363	21356363	AAC	87	0.288309	0.0665535	2.30313e-05	0.0112847	34	SNP_21443408	21443408	0	-0.28813	0.0558479	4.56921e-07
ENSSSCG00000016836	NADK2	chr16	STR_20674961	20674961	GT	111	-0.338913	0.0695473	2.3715e-06	0.00409569	49	SNP_20638876	20638876	0	0.386182	0.0537968	5.7811e-12
ENSSSCG00000016846	WDR70	chr16	STR_22260507	22260507	ATTT	71	-0.282092	0.0642453	1.74404e-05	1.77746e-05	1338	SNP_22682984	22682984	0	0.396795	0.0535334	1.33099e-12
ENSSSCG00000016850	LIFR	chr16	STR_23984975	23984975	AG	103	0.418508	0.065716	1.38991e-09	1.0757e-05	263	SNP_23739353	23739353	0	0.533238	0.0493377	3.78893e-23
ENSSSCG00000016857	DAB2	chr16	STR_24522623	24522623	AAG	86	0.39532	0.0636895	2.88174e-09	0.0114712	15	SNP_24081626	24081626	0	-0.438869	0.0524046	2.2946e-15
ENSSSCG00000016856	C9	chr16	STR_24449238	24449238	AAAC	109	-0.513414	0.0630918	5.74609e-14	2.47289e-08	175	SNP_24526120	24526120	0	-0.634703	0.0450681	8.85556e-35
ENSSSCG00000016863	OXCT1	chr16	STR_27626307	27626307	A	135	-0.390917	0.0729945	2.94339e-07	0.000170367	472	SNP_27377125	27377125	0	0.35796	0.0544566	2.23916e-10
ENSSSCG00000016865	FBXO4	chr16	STR_26175949	26175949	GTTT	122	-0.493993	0.0662962	4.30386e-12	8.12911e-09	261	SNP_26721181	26721181	0	0.596708	0.0468003	6.15582e-30
ENSSSCG00000021208	SELENOP	chr16	STR_27989128	27989128	CTTTT	61	0.491473	0.0570541	1.07759e-15	8.03243e-08	521	SNP_27572072	27572072	0	-0.555299	0.0485029	2.41142e-25
ENSSSCG00000016876	protein_coding	chr16	STR_28069658	28069658	CTTTT	112	-0.393244	0.068153	3.35234e-08	0.564784	1	SNP_28070937	28070937	0	0.34932	0.0546471	6.39855e-10
ENSSSCG00000016877	NNT	chr16	STR_28151945	28151945	AACCCT	85	-0.52663	0.0588023	1.87638e-16	0.000992146	89	SNP_28141356	28141356	0	0.588126	0.0471684	6.24674e-29
ENSSSCG00000029484	EMB	chr16	STR_30740718	30740718	A	88	0.317892	0.0660591	2.88245e-06	0.00158098	82	SNP_30440765	30440765	0	0.436825	0.0524626	3.19176e-15
ENSSSCG00000016885	ITGA1	chr16	STR_32102101	32102101	AT	106	-0.339981	0.0685881	1.59365e-06	0.000105626	273	SNP_32309534	32309534	0	0.428415	0.052698	1.21258e-14
ENSSSCG00000016888	MOCS2	chr16	STR_32442077	32442077	AATACT	75	-0.593381	0.0543916	2.06256e-22	3.46657e-05	114	SNP_32455845	32455845	0	0.619981	0.0457598	7.98026e-33
ENSSSCG00000031337	SNX18	chr16	STR_33796747	33796747	ATTT	99	0.340448	0.0673337	9.82959e-07	0.00184271	88	SNP_33797237	33797237	0	0.399683	0.0534603	8.84295e-13
ENSSSCG00000016915	IL31RA	chr16	STR_34845008	34845008	T	138	-0.560339	0.0663141	1.92612e-14	0.00350642	41	SNP_35978585	35978585	0	-0.554901	0.0485183	2.65063e-25
ENSSSCG00000016918	MAP3K1	chr16	STR_35998115	35998115	AAAAC	53	0.360966	0.0600727	6.85564e-09	1.08674e-07	260	SNP_36029418	36029418	0	0.522045	0.0497432	4.29095e-22
ENSSSCG00000016919	SETD9	chr16	STR_36197413	36197413	AC	87	-0.549346	0.0580779	7.11311e-18	1.79711e-06	86	SNP_36196408	36196408	0	0.62151	0.0456892	5.05703e-33
ENSSSCG00000016925	PLK2	chr16	STR_37551540	37551540	GT	109	0.492127	0.0640022	8.47396e-13	0.00473058	51	SNP_38227038	38227038	0	0.49363	0.0507203	1.38064e-19
ENSSSCG00000035012	ELOVL7	chr16	STR_39847545	39847545	ATTT	83	0.585885	0.0557899	5.04198e-21	0.00190672	134	SNP_39930159	39930159	0	-0.54941	0.0487304	9.65038e-25
ENSSSCG00000031990	DIMT1	chr16	STR_41014041	41014041	AATGGG	80	0.308721	0.0650195	3.75722e-06	0.00069233	496	SNP_41345404	41345404	0	-0.297307	0.055684	1.87076e-07
ENSSSCG00000016938	IPO11	chr16	STR_40315387	40315387	ACAGCC	66	0.311038	0.0629416	1.49953e-06	0.00130069	322	SNP_40284390	40284390	0	-0.31604	0.055332	2.73755e-08
ENSSSCG00000016778	NLN	chr16	STR_44756856	44756856	CCTT	68	-0.3634	0.0619713	1.59088e-08	0.00240215	40	SNP_43871912	43871912	0	0.380599	0.0539319	1.22587e-11
ENSSSCG00000016956	MAST4	chr16	STR_46113797	46113797	GGTTTT	65	0.468733	0.0583728	5.09905e-14	1.61611e-05	1280	SNP_45599506	45599506	0	0.501467	0.0504581	2.96299e-20
ENSSSCG00000022430	SLC30A5	chr16	STR_47279012	47279012	AGAT	97	0.372116	0.0661305	6.23648e-08	0.00606356	14	SNP_47275027	47275027	0	-0.413844	0.0530926	1.12386e-13
ENSSSCG00000037463	MRPS36	chr16	STR_48191696	48191696	AAAATT	148	-0.474025	0.0728716	1.16126e-09	0.239812	1	SNP_47503195	47503195	0	0.415139	0.0530582	9.26104e-14
ENSSSCG00000016963	CCDC125	chr16	STR_47350491	47350491	AAAT	89	0.546428	0.058494	1.64344e-17	1.5628e-09	77	SNP_47474334	47474334	0	0.688652	0.0422882	6.07126e-43
ENSSSCG00000037053	AK6	chr16	STR_47271572	47271572	AAAAAG	78	0.334238	0.0641282	4.35692e-07	7.00601e-12	613	SNP_47481517	47481517	0	-0.578181	0.0475847	8.41439e-28
ENSSSCG00000016959	MARVELD2	chr16	STR_47530287	47530287	CGGGG	71	-0.400406	0.0613625	4.50446e-10	7.02952e-05	107	SNP_47584875	47584875	0	-0.49174	0.0507827	1.98942e-19
ENSSSCG00000016971	MCCC2	chr16	STR_48719030	48719030	A	72	-0.520482	0.0573082	5.97167e-17	8.41316e-06	1302	SNP_47686831	47686831	0	0.577384	0.0476177	1.03257e-27
ENSSSCG00000023818	protein_coding	chr16	STR_48729420	48729420	T	61	-0.608812	0.0519717	3.16933e-25	0.00177573	146	SNP_48599576	48599576	0	-0.609897	0.0462184	1.52177e-31
ENSSSCG00000016975	PTCD2	chr16	STR_48729420	48729420	T	61	-0.338674	0.0616407	1.02516e-07	2.44382e-05	766	SNP_48724505	48724505	0	0.406842	0.0532763	3.15498e-13
ENSSSCG00000016985	BNIP1	chr16	STR_51822520	51822520	CTTTTT	116	-0.314829	0.0711417	1.67424e-05	0.258381	2	SNP_51203150	51203150	0	-0.23752	0.0566522	3.65309e-05
ENSSSCG00000016990	protein_coding	chr16	STR_51096161	51096161	ATTTT	105	-0.350068	0.0681367	6.89615e-07	0.00340907	3	SNP_51270868	51270868	0	-0.35557	0.0545099	3.00335e-10
ENSSSCG00000027378	SH3PXD2B	chr16	STR_51355383	51355383	A	47	0.365191	0.0592338	2.84938e-09	0.000190284	755	SNP_51405818	51405818	0	-0.411439	0.0531561	1.60636e-13
ENSSSCG00000022478	STK10	chr16	STR_52508302	52508302	AAAT	70	0.321019	0.063279	8.20904e-07	0.000537479	236	SNP_51418488	51418488	0	-0.400078	0.0534503	8.35968e-13
ENSSSCG00000017000	RANBP17	chr16	STR_52396386	52396386	AAC	116	0.39551	0.0688416	3.90542e-08	0.00502705	30	SNP_52529739	52529739	0	-0.383971	0.0538506	7.79843e-12
ENSSSCG00000017008	DOCK2	chr16	STR_53426303	53426303	GTTTT	92	0.316301	0.0667474	4.04999e-06	0.00114076	313	SNP_54928619	54928619	0	-0.257712	0.0563512	7.08297e-06
ENSSSCG00000017014	PANK3	chr16	STR_55322012	55322012	AT/AC	113	0.426883	0.0672166	1.67987e-09	0.0436287	7	SNP_55340807	55340807	0	-0.408167	0.0532418	2.59976e-13
ENSSSCG00000017015	RARS	chr16	STR_55416831	55416831	T	98	-0.429015	0.0645213	2.86017e-10	0.0449789	5	SNP_55412075	55412075	0	0.418009	0.0529815	6.0124e-14
ENSSSCG00000021229	MAT2B	chr16	STR_60219959	60219959	GTTTT	103	-0.489551	0.0630939	5.01679e-13	2.44027e-05	10	SNP_60219960	60219960	0	0.538999	0.0491243	1.04847e-23
ENSSSCG00000017022	HMMR	chr16	STR_60318033	60318033	AC	76	-0.285918	0.0649012	1.65524e-05	0.000169217	1164	SNP_60324608	60324608	0	-0.307373	0.0554978	6.77344e-08
ENSSSCG00000032806	NUDCD2	chr16	STR_60235364	60235364	T	139	0.491344	0.0699576	6.40528e-11	0.0169668	5	SNP_60339894	60339894	0	-0.495128	0.0506706	1.03193e-19
ENSSSCG00000038662	ZBED8	chr16	STR_63161809	63161809	ACAGAG	57	-0.347471	0.0609096	3.45909e-08	0.000939709	34	SNP_63161148	63161148	0	0.407815	0.053251	2.73709e-13
ENSSSCG00000017038	protein_coding	chr16	STR_63449358	63449358	A	99	-0.327495	0.0676623	2.63298e-06	0.00129636	170	SNP_63439277	63439277	0	0.311859	0.0554126	4.25358e-08
ENSSSCG00000036047	THG1L	chr16	STR_65743094	65743094	GT	73	0.458056	0.0597955	5.75839e-13	0.01548	10	SNP_65616349	65616349	0	0.505394	0.0503247	1.3498e-20
ENSSSCG00000017062	TIMD4	chr16	STR_65955488	65955488	GTTTT	85	0.29372	0.0661204	1.44282e-05	0.000275744	703	SNP_66277199	66277199	0	-0.358759	0.0544388	2.02875e-10
ENSSSCG00000017063	SGCD	chr16	STR_65846846	65846846	AAAAAT	101	0.329489	0.0679621	2.55746e-06	8.02741e-08	542	SNP_67773232	67773232	0	0.462063	0.051722	4.62353e-17
ENSSSCG00000017065	MRPL22	chr16	STR_68367205	68367205	ATTT	56	0.274072	0.0623384	1.65873e-05	1.5175e-05	2126	SNP_67939004	67939004	0	-0.386333	0.0537931	5.66391e-12
ENSSSCG00000017066	GEMIN5	chr16	STR_68257790	68257790	GTTT	86	0.476239	0.0609696	2.75365e-13	0.00131412	50	SNP_68223611	68223611	0	-0.511627	0.05011	3.79569e-21
ENSSSCG00000017067	CNOT8	chr16	STR_68477199	68477199	AAAC	85	-0.41523	0.0629264	3.35018e-10	0.00110695	147	SNP_68374394	68374394	0	0.439054	0.0523993	2.22684e-15
ENSSSCG00000017068	FAXDC2	chr16	STR_68477199	68477199	AAAC	85	-0.519478	0.0591059	5.57798e-16	1.21952e-07	129	SNP_68373964	68373964	0	0.552916	0.0485954	4.24096e-25
ENSSSCG00000033176	SAP30L	chr16	STR_68239240	68239240	AAAAAG	135	0.357639	0.0740599	3.19993e-06	0.207307	2	SNP_69327817	69327817	0	0.305948	0.0555246	7.83942e-08
ENSSSCG00000017073	FAM114A2	chr16	STR_69132878	69132878	ATTT	121	-0.627712	0.0591841	1.45647e-20	2.76236e-09	38	SNP_69122220	69122220	0	-0.687014	0.0423788	1.1414e-42
ENSSSCG00000035676	G3BP1	chr16	STR_71827820	71827820	AAAC	46	-0.303866	0.0604974	9.74365e-07	1.16898e-05	5143	SNP_70873611	70873611	0	-0.349504	0.0546432	6.25951e-10
ENSSSCG00000026414	ATOX1	chr16	STR_71901103	71901103	A	143	-0.359188	0.0759481	5.12587e-06	0.0137592	11	SNP_71238687	71238687	0	0.366293	0.0542678	7.8903e-11
ENSSSCG00000017082	SPARC	chr16	STR_70422826	70422826	A	150	-0.380267	0.0770731	2.19724e-06	0.000166678	370	SNP_71377206	71377206	0	-0.355961	0.0545012	2.86304e-10
ENSSSCG00000017086	SLC36A2	chr16	STR_71607483	71607483	GTTTTT	52	0.347003	0.0602882	2.59994e-08	1.5478e-05	652	SNP_71596837	71596837	0	-0.421767	0.0528801	3.39367e-14
ENSSSCG00000038877	SLC36A3	chr16	STR_71772081	71772081	A	82	-0.329148	0.0648533	8.44725e-07	0.0012749	218	SNP_71703045	71703045	0	-0.313952	0.0553724	3.41441e-08
ENSSSCG00000040411	CCDC69	chr16	STR_71877448	71877448	AT	110	0.339132	0.0693522	2.19007e-06	0.000584113	173	SNP_71853235	71853235	0	-0.406251	0.0532917	3.43842e-13
ENSSSCG00000017089	ANXA6	chr16	STR_71887968	71887968	GT	89	0.388945	0.0643437	6.96672e-09	2.12909e-06	92	SNP_71921439	71921439	0	-0.509632	0.0501791	5.71268e-21
ENSSSCG00000017091	TNIP1	chr16	STR_72441221	72441221	AAAAAC	94	0.394332	0.0649809	6.36984e-09	9.83859e-06	62	SNP_72245125	72245125	0	0.440685	0.0523527	1.70813e-15
ENSSSCG00000036438	GPX3	chr16	STR_72441221	72441221	AAAAAC	94	0.383801	0.0652954	1.71619e-08	1.0257e-06	126	SNP_71940651	71940651	0	-0.475515	0.0513056	4.17681e-18
ENSSSCG00000039763	CMBL	chr16	STR_72197939	72197939	GTTTT	88	0.416738	0.0633349	3.81912e-10	4.04349e-05	163	SNP_72200254	72200254	0	0.465119	0.0516287	2.70267e-17
ENSSSCG00000036387	FAM173B	chr16	STR_72305677	72305677	A	153	0.391878	0.0774794	1.29791e-06	3.78374e-07	216	SNP_72232227	72232227	0	0.494313	0.0506977	1.20926e-19
ENSSSCG00000017100	MTRR	chr16	STR_74024242	74024242	AAAT	142	0.480766	0.0711218	2.77964e-10	0.00411919	10	SNP_74270112	74270112	0	0.555707	0.048487	2.18846e-25
ENSSSCG00000017099	FASTKD3	chr16	STR_74266037	74266037	AAAC	60	0.38548	0.0603198	8.84758e-10	0.00110338	22	SNP_74284313	74284313	0	0.408143	0.0532425	2.6089e-13
ENSSSCG00000017102	TENT4A	chr16	STR_75350434	75350434	ACAGCC	101	0.302975	0.0685983	1.66809e-05	0.00791408	32	SNP_75301392	75301392	0	0.288351	0.055844	4.4738e-07
ENSSSCG00000017104	NSUN2	chr16	STR_75487344	75487344	AAGG/AAAG	54	0.301174	0.0615526	1.82245e-06	3.0068e-05	94	SNP_75360090	75360090	0	0.375925	0.0540433	2.27513e-11
ENSSSCG00000035825	UBE2QL1	chr16	STR_75941178	75941178	GTTTTT	47	-0.389648	0.0585995	1.8757e-10	1.47275e-08	711	SNP_75589385	75589385	0	0.553669	0.0485662	3.54922e-25
ENSSSCG00000017106	MED10	chr16	STR_74964287	74964287	T	107	0.32285	0.0692113	5.87242e-06	3.35963e-06	80	SNP_75522242	75522242	0	-0.406565	0.0532835	3.28455e-13
ENSSSCG00000033070	#N/A	chr16	STR_75207861	75207861	GTTT	89	-0.592395	0.0562689	5.35681e-21	2.13729e-09	190	SNP_75628028	75628028	0	0.687463	0.042354	9.60504e-43
ENSSSCG00000040154	protein_coding	chr16	STR_79031069	79031069	AGGCGC	39	0.441568	0.0561866	1.08819e-13	4.94924e-05	120	SNP_79005389	79005389	0	-0.509173	0.050195	6.27401e-21
ENSSSCG00000034302	SLC12A7	chr16	STR_79302252	79302252	AC	69	-0.316116	0.063248	1.16374e-06	1.74546e-05	744	SNP_79483784	79483784	0	0.436985	0.0524581	3.11073e-15
ENSSSCG00000037791	NKD2	chr16	STR_79302252	79302252	AC	69	-0.644052	0.0509988	5.43596e-28	6.54678e-27	60	SNP_79429918	79429918	0	0.779665	0.0365205	1.01734e-61
ENSSSCG00000039607	EXOC3	chr16	STR_79880444	79880444	AC	72	-0.342919	0.0630461	1.40871e-07	9.38493e-05	334	SNP_79452624	79452624	0	-0.371916	0.0541376	3.8371e-11
ENSSSCG00000032090	PDCD6	chr16	STR_79239497	79239497	CTGGGT	32	-0.250194	0.0598153	3.93158e-05	0.000182366	1309	SNP_79056451	79056451	0	0.278531	0.0560132	1.12482e-06
ENSSSCG00000039609	ANKRD33B	chr16	STR_314200	314200	AAAT	82	0.295346	0.0656165	1.11462e-05	0.00010897	493	SNP_1115700	1115700	0	-0.345821	0.0547228	9.70201e-10
ENSSSCG00000034022	#N/A	chr16	STR_6548802	6548802	ATTT	123	0.372749	0.0709608	4.40865e-07	3.04488e-11	558	SNP_7072089	7072089	0	0.55768	0.0484099	1.36586e-25
ENSSSCG00000016810	PDZD2	chr16	STR_19218870	19218870	AC	115	-0.324976	0.0706866	8.06077e-06	0.000879464	250	SNP_17548533	17548533	0	0.320532	0.055244	1.69226e-08
ENSSSCG00000031959	CAPSL	chr16	STR_22112898	22112898	GTTT	81	-0.30875	0.0651713	3.94981e-06	2.19237e-05	236	SNP_21368007	21368007	0	0.364573	0.0543072	9.81014e-11
ENSSSCG00000021645	MROH2B	chr16	STR_25159348	25159348	A	80	0.465982	0.0604833	4.84293e-13	0.000159435	105	SNP_26018321	26018321	0	0.500254	0.0504991	3.76943e-20
ENSSSCG00000033993	PLCXD3	chr16	STR_27265657	27265657	A	111	-0.468042	0.0653255	1.84583e-11	1.81317e-05	288	SNP_25980219	25980219	0	0.454861	0.0519387	1.60478e-16
ENSSSCG00000016868	protein_coding	chr16	STR_28336661	28336661	GT	161	0.414566	0.0789087	5.76784e-07	0.0104597	6	SNP_27363175	27363175	0	0.324848	0.0551582	1.05805e-08
ENSSSCG00000016974	MAP1B	chr16	STR_47626485	47626485	T	71	-0.296811	0.0639473	5.90221e-06	0.000268327	534	SNP_48906762	48906762	0	-0.311664	0.0554163	4.34116e-08
ENSSSCG00000017018	TENM2	chr16	STR_55608022	55608022	ATTTT	81	0.362857	0.0638489	4.3176e-08	7.83597e-05	368	SNP_55698814	55698814	0	0.469555	0.0514919	1.22767e-17
ENSSSCG00000023661	GABRA1	chr16	STR_61748432	61748432	GTT	60	0.548918	0.0546429	5.68092e-20	1.69194e-06	664	SNP_61782274	61782274	0	0.632059	0.0451943	2.02336e-34
ENSSSCG00000033558	GABRB2	chr16	STR_62827198	62827198	ACAGCC	76	0.522634	0.0577425	8.06538e-17	1.14068e-10	721	SNP_61782274	61782274	0	0.617448	0.0458761	1.69053e-32
ENSSSCG00000022569	GRIA1	chr16	STR_69723332	69723332	ATTTT	62	-0.321708	0.062163	4.92608e-07	0.00359567	7	SNP_69670604	69670604	0	0.333544	0.0549814	4.01525e-09
ENSSSCG00000017076	NMUR2	chr16	STR_70680800	70680800	AAGG	59	0.502254	0.0564081	1.49802e-16	0.00182808	22	SNP_71159960	71159960	0	0.551758	0.0486401	5.56938e-25
ENSSSCG00000036859	protein_coding	chr17	STR_309639	309639	T	111	0.451315	0.0659655	1.138e-10	1.20913e-09	278	SNP_566597	566597	0	0.623293	0.0456065	2.96002e-33
ENSSSCG00000006966	CLDN23	chr17	STR_735382	735382	AGAT/ACAG	84	-0.493317	0.0600253	2.11013e-14	0.40959	1	SNP_259915	259915	0	0.450751	0.0520604	3.22177e-16
ENSSSCG00000036768	PRAG1	chr17	STR_735382	735382	AGAT/ACAG	84	-0.326545	0.0652237	1.17172e-06	0.0118553	5	SNP_767362	767362	0	-0.375946	0.0540428	2.26886e-11
ENSSSCG00000006969	TRMT9B	chr17	STR_1595115	1595115	ATCT	134	0.433414	0.0712457	8.36356e-09	3.24662e-09	163	SNP_1080826	1080826	0	-0.640169	0.0448043	1.5634e-35
ENSSSCG00000021988	TUSC3	chr17	STR_4388771	4388771	A	111	-0.399946	0.0677525	1.69882e-08	4.24892e-05	216	SNP_3226801	3226801	0	0.504076	0.0503696	1.75928e-20
ENSSSCG00000006981	MICU3	chr17	STR_4767732	4767732	GTTT	79	0.300589	0.0650455	6.57365e-06	0.00744962	8	SNP_4841695	4841695	0	-0.30972	0.0554534	5.31473e-08
ENSSSCG00000006982	ZDHHC2	chr17	STR_4865352	4865352	GTTTT	81	-0.466117	0.0606202	5.39183e-13	1.8282e-10	180	SNP_4819608	4819608	0	0.564704	0.0481321	2.48515e-26
ENSSSCG00000006988	PDGFRL	chr17	STR_5253467	5253467	AT	152	0.567826	0.0690771	1.15508e-13	0.0122847	20	SNP_5285688	5285688	0	0.589163	0.0471243	4.73839e-29
ENSSSCG00000039558	protein_coding	chr17	STR_5253467	5253467	AT	152	0.384236	0.0774762	1.98987e-06	0.00351846	48	SNP_5285711	5285711	0	0.398245	0.0534968	1.08452e-12
ENSSSCG00000035335	FGL1	chr17	STR_6358901	6358901	A	119	0.377097	0.0700122	2.29511e-07	0.0324169	8	SNP_4615837	4615837	0	-0.375147	0.0540617	2.51958e-11
ENSSSCG00000006994	PCM1	chr17	STR_5581250	5581250	ATTT	64	0.286718	0.0631696	9.11837e-06	0.000259145	188	SNP_5747839	5747839	0	0.343261	0.0547776	1.3113e-09
ENSSSCG00000006995	ASAH1	chr17	STR_5750008	5750008	CCCCGG	101	0.328795	0.0679795	2.69238e-06	6.51254e-05	754	SNP_5436466	5436466	0	-0.356219	0.0544955	2.77399e-10
ENSSSCG00000006996	FRG1	chr17	STR_5750008	5750008	CCCCGG	101	-0.310923	0.0684138	9.68714e-06	0.00106096	195	SNP_6121623	6121623	0	0.342044	0.0548035	1.51192e-09
ENSSSCG00000007000	FAT1	chr17	STR_9314255	9314255	AAAC	94	-0.373184	0.0656023	4.50227e-08	4.95317e-05	701	SNP_9320633	9320633	0	0.415024	0.0530612	9.42124e-14
ENSSSCG00000032653	F11	chr17	STR_9314255	9314255	AAAC	94	-0.356044	0.0660769	1.98899e-07	0.0646006	1	SNP_9040483	9040483	0	0.307746	0.0554908	6.51792e-08
ENSSSCG00000023054	IDO2	chr17	STR_8368089	8368089	T	160	-0.457219	0.0768285	2.19841e-08	0.000174654	79	SNP_9280343	9280343	0	0.53677	0.0492073	1.72853e-23
ENSSSCG00000029683	protein_coding	chr17	STR_9518967	9518967	A	90	-0.493917	0.0608778	4.55571e-14	0.038615	8	SNP_9519543	9519543	0	0.514471	0.0500109	2.10871e-21
ENSSSCG00000025822	SFRP1	chr17	STR_10430986	10430986	ACAG/AGAT/AGAT	72	-0.451675	0.0598794	1.16654e-12	5.65445e-12	207	SNP_10525773	10525773	0	0.603451	0.0465053	9.48414e-31
ENSSSCG00000020715	GOLGA7	chr17	STR_10739446	10739446	AAAAAG	42	0.315786	0.0597707	2.74591e-07	0.00046656	294	SNP_10624203	10624203	0	-0.359627	0.0544193	1.82185e-10
ENSSSCG00000033505	protein_coding	chr17	STR_11332742	11332742	T	130	-0.360336	0.0728412	1.85413e-06	0.00154242	39	SNP_10524724	10524724	0	-0.42419	0.0528141	2.33848e-14
ENSSSCG00000007022	ANK1	chr17	STR_10780042	10780042	AAAAC	89	-0.447477	0.0624603	1.38154e-11	4.80469e-11	285	SNP_10817993	10817993	0	0.625854	0.045487	1.3635e-33
ENSSSCG00000007026	VDAC3	chr17	STR_11253527	11253527	AAAAT	112	-0.38835	0.068307	5.11501e-08	3.21114e-05	43	SNP_11459902	11459902	0	0.505718	0.0503136	1.26461e-20
ENSSSCG00000031857	SMIM19	chr17	STR_11494142	11494142	AC	88	-0.395296	0.0639987	3.43922e-09	2.27805e-08	291	SNP_11597553	11597553	0	-0.519861	0.0498209	6.81993e-22
ENSSSCG00000036951	protein_coding	chr17	STR_10907055	10907055	AAG/AGG	136	0.340431	0.0748038	1.05941e-05	0.00385094	45	SNP_11907926	11907926	0	-0.32547	0.0551457	9.88197e-09
ENSSSCG00000037221	FNTA	chr17	STR_11697235	11697235	T	105	0.350102	0.0681357	6.8779e-07	0.00205202	89	SNP_11928611	11928611	0	0.431394	0.0526153	7.58994e-15
ENSSSCG00000031510	POMK	chr17	STR_12617979	12617979	GTTT	101	-0.316482	0.0682816	6.5619e-06	0.00109278	167	SNP_12194895	12194895	0	-0.343821	0.0547657	1.22808e-09
ENSSSCG00000038960	protein_coding	chr17	STR_12294553	12294553	AAC	135	0.380733	0.0733323	6.28451e-07	0.00148034	80	SNP_11701855	11701855	0	0.444086	0.0522549	9.78254e-16
ENSSSCG00000007004	INTS10	chr17	STR_12133007	12133007	AAAAC	86	-0.581979	0.0563855	1.97241e-20	0.0929251	6	SNP_12132760	12132760	0	0.601817	0.0465773	1.49852e-30
ENSSSCG00000035371	CSGALNACT1	chr17	STR_11693167	11693167	AAAC	92	-0.308698	0.0669234	7.04897e-06	0.00401297	56	SNP_12641116	12641116	0	-0.332091	0.0550113	4.7307e-09
ENSSSCG00000033750	protein_coding	chr17	STR_13424710	13424710	CTTTTT	90	0.528706	0.0594282	3.12547e-16	0.000692647	353	SNP_12601250	12601250	0	0.560992	0.0482795	6.14674e-26
ENSSSCG00000026893	protein_coding	chr17	STR_12865228	12865228	AAAT	64	-0.335475	0.0621169	1.65254e-07	0.000373518	203	SNP_13762296	13762296	0	-0.369253	0.0541996	5.4082e-11
ENSSSCG00000007039	PRNP	chr17	STR_13694360	13694360	CG	98	0.331233	0.0673963	1.87357e-06	0.021262	8	SNP_13231741	13231741	0	0.332404	0.0550049	4.56689e-09
ENSSSCG00000032601	RASSF2	chr17	STR_13498967	13498967	AAAAC	140	0.433587	0.0726137	1.56685e-08	0.000631578	62	SNP_14106910	14106910	0	0.401697	0.0534089	6.63355e-13
ENSSSCG00000026466	SLC23A2	chr17	STR_14493749	14493749	AAAC	107	-0.317832	0.0693354	8.32754e-06	0.00128554	66	SNP_13790164	13790164	0	0.29847	0.0556629	1.66691e-07
ENSSSCG00000028479	protein_coding	chr17	STR_14731711	14731711	GTTT	126	-0.408583	0.070418	3.17862e-08	4.86629e-05	135	SNP_14116666	14116666	0	-0.434817	0.0525193	4.40418e-15
ENSSSCG00000030642	PCNA	chr17	STR_14746503	14746503	GTTT	146	-0.497145	0.0713218	9.71525e-11	0.97864	1	SNP_13242555	13242555	0	-0.291279	0.0557923	3.37524e-07
ENSSSCG00000030123	CDS2	chr17	STR_14518878	14518878	GT	124	-0.325221	0.0725271	1.34247e-05	0.00244798	96	SNP_14321467	14321467	0	0.300728	0.0556215	1.33031e-07
ENSSSCG00000007046	TRMT6	chr17	STR_14452692	14452692	ATTT	147	-0.352059	0.0771982	1.06747e-05	0.00176185	67	SNP_14248439	14248439	0	-0.337227	0.0549049	2.6392e-09
ENSSSCG00000007047	MCM8	chr17	STR_14746503	14746503	GTTT	146	-0.431906	0.0741372	3.41679e-08	0.232744	2	SNP_14734792	14734792	0	-0.287665	0.055856	4.77702e-07
ENSSSCG00000040202	CRLS1	chr17	STR_14493749	14493749	AAAC	107	0.507116	0.0630268	9.60066e-14	0.973192	1	SNP_15483822	15483822	0	-0.421608	0.0528844	3.47729e-14
ENSSSCG00000007049	LRRN4	chr17	STR_14598392	14598392	AAAAC	67	-0.30048	0.0633051	3.66313e-06	0.00151684	144	SNP_14438155	14438155	0	-0.349556	0.054642	6.22059e-10
ENSSSCG00000027439	HAO1	chr17	STR_17292760	17292760	AAAT	87	-0.352728	0.0650374	1.62248e-07	5.91197e-06	332	SNP_16806892	16806892	0	-0.441914	0.0523175	1.39753e-15
ENSSSCG00000021353	TMX4	chr17	STR_16824144	16824144	AAAG	157	-0.388027	0.0787417	2.36151e-06	0.00477917	25	SNP_17461691	17461691	0	0.415474	0.0530492	8.80718e-14
ENSSSCG00000007064	MKKS	chr17	STR_19355866	19355866	AAAT	122	-0.550099	0.0636757	3.77113e-15	0.00759639	33	SNP_19355202	19355202	0	-0.534332	0.0492974	2.97391e-23
ENSSSCG00000007066	SLX4IP	chr17	STR_19718726	19718726	T	86	0.358132	0.0647384	9.4538e-08	0.000939804	72	SNP_19750203	19750203	0	-0.448293	0.0521325	4.86631e-16
ENSSSCG00000020853	BTBD3	chr17	STR_20078837	20078837	T	82	-0.290651	0.0657153	1.55603e-05	3.17117e-05	589	SNP_20861556	20861556	0	0.37262	0.0541211	3.50222e-11
ENSSSCG00000007079	FLRT3	chr17	STR_22190144	22190144	AAAAC	100	-0.348349	0.0672989	5.63604e-07	0.000167946	126	SNP_22431657	22431657	0	0.406139	0.0532946	3.49453e-13
ENSSSCG00000007080	protein_coding	chr17	STR_25213234	25213234	A	105	0.381726	0.0672311	5.07457e-08	0.00200398	66	SNP_25231917	25231917	0	-0.400522	0.0534389	7.84637e-13
ENSSSCG00000007085	protein_coding	chr17	STR_26155241	26155241	GTTT	69	-0.34811	0.0624969	7.23539e-08	0.0146263	17	SNP_26195268	26195268	0	0.39885	0.0534815	9.95397e-13
ENSSSCG00000007088	protein_coding	chr17	STR_26370050	26370050	AAAT	62	-0.38259	0.0606582	1.42149e-09	0.000829374	271	SNP_26774680	26774680	0	0.378967	0.053971	1.523e-11
ENSSSCG00000007089	protein_coding	chr17	STR_26082834	26082834	T	72	-0.333728	0.0632678	3.15055e-07	4.00111e-06	643	SNP_26976271	26976271	0	0.414623	0.0530719	1.00042e-13
ENSSSCG00000007093	ZNF133	chr17	STR_27337352	27337352	GTTTT	37	0.301596	0.0594737	7.57936e-07	0.00549856	5	SNP_26614142	26614142	0	-0.302731	0.0555845	1.08734e-07
ENSSSCG00000007094	DZANK1	chr17	STR_27399239	27399239	ATTT	63	0.400482	0.0602884	2.18292e-10	0.00183815	108	SNP_26333407	26333407	0	-0.429458	0.0526691	1.02964e-14
ENSSSCG00000007095	POLR3F	chr17	STR_26916605	26916605	GTT	126	-0.516945	0.0660433	5.31643e-13	7.2722e-05	638	SNP_26974215	26974215	0	-0.463081	0.051691	3.86878e-17
ENSSSCG00000029494	RBBP9	chr17	STR_26727643	26727643	AAAC	88	0.639502	0.0535641	2.58208e-25	0.131268	1	SNP_26726524	26726524	0	0.680722	0.0427227	1.24039e-41
ENSSSCG00000025589	SMIM26	chr17	STR_27486760	27486760	CTGTGG	76	0.439633	0.0608323	8.20732e-12	4.78269e-11	210	SNP_26806987	26806987	0	-0.502111	0.0504364	2.6064e-20
ENSSSCG00000028004	RIN2	chr17	STR_27275419	27275419	ATGT	78	0.319226	0.0644814	1.48879e-06	0.0045546	25	SNP_27973008	27973008	0	0.376098	0.0540392	2.22405e-11
ENSSSCG00000028132	NAA20	chr17	STR_28067577	28067577	ATTT	56	0.400854	0.0593846	1.11773e-10	2.24356e-06	441	SNP_28092964	28092964	0	0.522702	0.0497197	3.73065e-22
ENSSSCG00000026506	RALGAPA2	chr17	STR_28315984	28315984	ATTT/ACTT	102	-0.480515	0.0632911	1.33506e-12	0.000211361	73	SNP_28730181	28730181	0	0.542482	0.0489937	4.76331e-24
ENSSSCG00000007108	KIZ	chr17	STR_28981351	28981351	A	141	0.449472	0.0722186	4.4453e-09	0.000477609	35	SNP_28979976	28979976	0	0.581885	0.047431	3.22836e-28
ENSSSCG00000037360	CST3	chr17	STR_30606095	30606095	GT	75	-0.428727	0.0610484	2.70417e-11	0.000783855	35	SNP_30603850	30603850	0	-0.454335	0.0519543	1.7553e-16
ENSSSCG00000036286	APMAP	chr17	STR_29815969	29815969	AAAAAC	85	-0.381131	0.0639504	1.06047e-08	6.38784e-05	84	SNP_29831086	29831086	0	0.470612	0.0514591	1.01562e-17
ENSSSCG00000007135	NINL	chr17	STR_31162271	31162271	AAAAG	57	-0.501284	0.0562062	1.30395e-16	1.31159e-07	145	SNP_31114239	31114239	0	0.600925	0.0466165	1.92136e-30
ENSSSCG00000007143	MAVS	chr17	STR_32025515	32025515	AAAAC	83	0.330134	0.0649831	8.27875e-07	0.0039677	23	SNP_31917052	31917052	0	0.364301	0.0543134	1.01526e-10
ENSSSCG00000007151	CDC25B	chr17	STR_31646291	31646291	AAAT	81	-0.401054	0.062767	1.03107e-09	0.00188735	50	SNP_32126451	32126451	0	-0.366044	0.0542736	8.14415e-11
ENSSSCG00000007145	ADAM33	chr17	STR_32947936	32947936	ATTTTT	61	-0.534006	0.0553893	1.00212e-18	1.76693e-16	84	SNP_32036458	32036458	0	0.67238	0.0431697	2.67702e-40
ENSSSCG00000035995	ITPA	chr17	STR_32506188	32506188	A	64	0.462826	0.0584507	1.02083e-13	2.11462e-05	97	SNP_32458867	32458867	0	-0.505274	0.0503288	1.38281e-20
ENSSSCG00000007160	DDRGK1	chr17	STR_32904281	32904281	AAAC	129	0.439554	0.069926	2.7998e-09	1.39487e-07	149	SNP_32561533	32561533	0	-0.511488	0.0501148	3.9055e-21
ENSSSCG00000037324	protein_coding	chr17	STR_32947936	32947936	ATTTTT	61	0.515485	0.0561373	2.3616e-17	5.09541e-21	86	SNP_32595327	32595327	0	-0.674262	0.0430697	1.35047e-40
ENSSSCG00000040071	protein_coding	chr17	STR_32685438	32685438	AT	108	-0.555893	0.0609505	1.22203e-16	1.83322e-09	45	SNP_32595327	32595327	0	-0.664542	0.0435805	4.38637e-39
ENSSSCG00000007167	VPS16	chr17	STR_32754928	32754928	ACAGCC	90	-0.33831	0.0658856	6.57367e-07	0.00962416	17	SNP_33107005	33107005	0	0.346303	0.0547124	9.16444e-10
ENSSSCG00000007178	protein_coding	chr17	STR_33133875	33133875	AAC	68	0.324951	0.0629091	5.26228e-07	5.85921e-08	1181	SNP_32869233	32869233	0	0.510815	0.0501382	4.48397e-21
ENSSSCG00000007179	STK35	chr17	STR_32479255	32479255	A	84	-0.318493	0.065413	2.20386e-06	0.00310361	45	SNP_33371506	33371506	0	0.359694	0.0544178	1.80694e-10
ENSSSCG00000007181	protein_coding	chr17	STR_33562909	33562909	GTTTTT	75	-0.33504	0.0636682	3.38456e-07	0.000452557	38	SNP_33719180	33719180	0	0.449709	0.052091	3.83892e-16
ENSSSCG00000007185	SIRPB2	chr17	STR_34024373	34024373	ATC	127	0.353104	0.0723977	2.49109e-06	0.010226	13	SNP_34492141	34492141	0	0.320537	0.0552439	1.69134e-08
ENSSSCG00000023298	SRXN1	chr17	STR_35350372	35350372	A	94	0.387351	0.0651905	1.23352e-08	0.00445598	13	SNP_34582615	34582615	0	-0.445475	0.0522146	7.77663e-16
ENSSSCG00000036081	TBC1D20	chr17	STR_35346352	35346352	AT	66	0.329083	0.0625379	3.28115e-07	0.0018149	79	SNP_34900488	34900488	0	0.405432	0.0533129	3.87259e-13
ENSSSCG00000007206	RBCK1	chr17	STR_34846612	34846612	AAAT	116	0.39673	0.0688022	3.51648e-08	0.000477132	209	SNP_34808934	34808934	0	-0.476325	0.05128	3.60165e-18
ENSSSCG00000007235	TPX2	chr17	STR_35436310	35436310	AAAAC	89	-0.307703	0.0664544	6.47751e-06	0.00210697	46	SNP_35493897	35493897	0	-0.262936	0.0562691	4.52868e-06
ENSSSCG00000007237	PDRG1	chr17	STR_35379471	35379471	CT	86	-0.358147	0.064738	9.4411e-08	0.00255136	103	SNP_35613476	35613476	0	0.363154	0.0543395	1.17293e-10
ENSSSCG00000007240	HCK	chr17	STR_35425665	35425665	GTTTT	38	-0.299586	0.0596293	9.49903e-07	0.00766235	27	SNP_35707219	35707219	0	0.346539	0.0547074	8.91217e-10
ENSSSCG00000007244	POFUT1	chr17	STR_35492865	35492865	CTTT	39	0.39848	0.0574359	3.27247e-11	0.00156371	171	SNP_35866246	35866246	0	0.452581	0.0520064	2.36512e-16
ENSSSCG00000007247	KIF3B	chr17	STR_35432411	35432411	ATTT	61	-0.510019	0.0563512	5.78689e-17	0.9998	1	SNP_35307229	35307229	0	0.428001	0.0527094	1.29379e-14
ENSSSCG00000007249	NOL4L	chr17	STR_35492865	35492865	CTTT	39	0.267002	0.060349	1.43443e-05	0.000286005	530	SNP_35925243	35925243	0	0.31307	0.0553894	3.74632e-08
ENSSSCG00000007264	protein_coding	chr17	STR_36886021	36886021	AAAC	89	0.307947	0.0664489	6.36352e-06	0.00261815	136	SNP_36852186	36852186	0	-0.375621	0.0540505	2.3678e-11
ENSSSCG00000029626	NECAB3	chr17	STR_38145345	38145345	CTTT	142	0.373655	0.0752357	1.81324e-06	0.00255345	129	SNP_36984880	36984880	0	0.358373	0.0544474	2.12796e-10
ENSSSCG00000034625	PXMP4	chr17	STR_37305795	37305795	ATTT	91	-0.310518	0.0667168	5.86308e-06	1.05427e-10	107	SNP_37229237	37229237	0	0.454141	0.0519601	1.81437e-16
ENSSSCG00000007275	RALY	chr17	STR_37425007	37425007	GTTTTT	75	0.398955	0.0619631	7.52158e-10	0.00854847	50	SNP_37666382	37666382	0	0.424565	0.0528038	2.20677e-14
ENSSSCG00000007281	MAP1LC3A	chr17	STR_37973913	37973913	AAAAC	45	-0.389756	0.0583608	1.56494e-10	0.00849332	45	SNP_37962575	37962575	0	0.384112	0.0538472	7.65177e-12
ENSSSCG00000007286	ACSS2	chr17	STR_38145855	38145855	AAAC	42	-0.301615	0.0600604	9.69279e-07	0.00365156	51	SNP_38251834	38251834	0	0.285868	0.0558874	5.66745e-07
ENSSSCG00000007287	GSS	chr17	STR_38404149	38404149	ATTT	108	-0.472722	0.0646136	7.39973e-12	0.0181226	6	SNP_38218891	38218891	0	0.447623	0.0521521	5.4422e-16
ENSSSCG00000040160	MMP24	chr17	STR_38605560	38605560	ACACAT	46	0.304928	0.0604759	8.89121e-07	0.00164536	111	SNP_38607709	38607709	0	-0.358896	0.0544357	1.99477e-10
ENSSSCG00000038237	UQCC1	chr17	STR_38805647	38805647	CTTT	63	-0.371086	0.0610973	5.09887e-09	0.000170367	95	SNP_38720467	38720467	0	0.420057	0.0529263	4.40614e-14
ENSSSCG00000034045	ERGIC3	chr17	STR_39096236	39096236	ATTTT	83	0.354647	0.0643681	1.0413e-07	0.000455754	257	SNP_38813569	38813569	0	0.396516	0.0535405	1.38417e-12
ENSSSCG00000007304	protein_coding	chr17	STR_39096236	39096236	ATTTT	83	0.297025	0.065736	1.03686e-05	0.00234318	63	SNP_38906701	38906701	0	0.265695	0.056225	3.56204e-06
ENSSSCG00000007306	CPNE1	chr17	STR_39393458	39393458	ATTTTT	102	-0.32722	0.0681958	3.2078e-06	0.00332719	30	SNP_38963207	38963207	0	-0.303232	0.0555752	1.0335e-07
ENSSSCG00000007315	AAR2	chr17	STR_39642356	39642356	AT	101	0.313284	0.068358	8.21831e-06	5.6276e-06	186	SNP_39715140	39715140	0	-0.382508	0.053886	9.49585e-12
ENSSSCG00000007317	DLGAP4	chr17	STR_39642356	39642356	AT	101	0.367202	0.066953	1.28927e-07	0.0126486	17	SNP_39642227	39642227	0	-0.390761	0.0536842	3.08737e-12
ENSSSCG00000039201	TGIF2-RAB5IF	chr17	STR_39294184	39294184	AAAAAC	48	-0.283208	0.0611473	5.88373e-06	1.32202e-13	162	SNP_39878415	39878415	0	0.478687	0.0512052	2.33277e-18
ENSSSCG00000031690	TLDC2	chr17	STR_40985862	40985862	AAAC	71	0.378871	0.0619727	4.31135e-09	2.77276e-06	201	SNP_40987762	40987762	0	-0.481569	0.0511132	1.36669e-18
ENSSSCG00000027806	SAMHD1	chr17	STR_40220281	40220281	AAAAC	98	-0.465955	0.0632006	4.58996e-12	2.67609e-16	208	SNP_40169143	40169143	0	-0.638411	0.0448895	2.74122e-35
ENSSSCG00000007331	RBL1	chr17	STR_40569421	40569421	CCTT	37	-0.587736	0.0504673	1.88081e-25	8.64699e-08	494	SNP_41000577	41000577	0	0.638817	0.0448699	2.40905e-35
ENSSSCG00000035214	protein_coding	chr17	STR_40266477	40266477	GTTTTT	89	-0.296519	0.066702	1.43589e-05	0.00118026	392	SNP_40199212	40199212	0	-0.292454	0.0557713	3.01158e-07
ENSSSCG00000025673	protein_coding	chr17	STR_39809664	39809664	GT/AT	119	-0.534411	0.063893	1.84551e-14	1.26738e-06	165	SNP_39684860	39684860	0	-0.565836	0.0480869	1.88136e-26
ENSSSCG00000007334	SRC	chr17	STR_40798909	40798909	T	160	0.450175	0.0771383	3.82484e-08	3.58663e-06	254	SNP_40339759	40339759	0	0.511664	0.0501087	3.76674e-21
ENSSSCG00000007337	CTNNBL1	chr17	STR_40569421	40569421	CCTT	37	0.385001	0.0575699	1.40816e-10	2.45574e-13	462	SNP_40758661	40758661	0	-0.56845	0.0479819	9.85054e-27
ENSSSCG00000023522	TGM2	chr17	STR_41268279	41268279	GTTTTT	94	0.415046	0.0643326	8.17014e-10	0.00466792	17	SNP_41300245	41300245	0	-0.482544	0.0510819	1.1394e-18
ENSSSCG00000026605	BPI	chr17	STR_41369028	41369028	ATTTTT	103	0.325799	0.0684096	3.77276e-06	0.000189146	304	SNP_41328646	41328646	0	0.425163	0.0527875	2.01186e-14
ENSSSCG00000028758	LBP	chr17	STR_41022057	41022057	AAAAT	145	-0.395662	0.0752379	4.94815e-07	2.1385e-09	117	SNP_41484240	41484240	0	-0.551347	0.048656	6.13459e-25
ENSSSCG00000007351	FAM83D	chr17	STR_41976649	41976649	ATTT	50	-0.384138	0.0591067	4.51363e-10	0.00129199	170	SNP_41717378	41717378	0	0.427819	0.0527145	1.33107e-14
ENSSSCG00000007352	DHX35	chr17	STR_41976649	41976649	ATTT	50	-0.535745	0.0540559	1.12142e-19	2.43129e-05	432	SNP_41966412	41966412	0	0.58939	0.0471147	4.45938e-29
ENSSSCG00000007359	LPIN3	chr17	STR_43708714	43708714	A	95	0.524607	0.0603502	1.31092e-15	1.83724e-05	26	SNP_43987834	43987834	0	-0.594729	0.0468859	1.05689e-29
ENSSSCG00000007365	protein_coding	chr17	STR_46818028	46818028	GTTT	66	0.398431	0.0607429	3.58311e-10	0.00060928	422	SNP_45492903	45492903	0	-0.448197	0.0521353	4.94504e-16
ENSSSCG00000024325	SGK2	chr17	STR_46308507	46308507	ACGC	55	0.323706	0.0612019	2.77452e-07	0.000449737	277	SNP_46176981	46176981	0	0.403444	0.0533641	5.16119e-13
ENSSSCG00000037912	FITM2	chr17	STR_46769890	46769890	AAAG	78	0.289382	0.0651301	1.41599e-05	0.00191297	32	SNP_47051036	47051036	0	0.283369	0.0559307	7.1737e-07
ENSSSCG00000007370	R3HDML	chr17	STR_46769890	46769890	AAAG	78	-0.342739	0.0639202	2.10945e-07	0.00642303	15	SNP_46717568	46717568	0	-0.352087	0.0545867	4.58767e-10
ENSSSCG00000021255	ADA	chr17	STR_47084303	47084303	ATTTT	78	0.575912	0.0556246	1.17121e-20	0.00477608	88	SNP_47079540	47079540	0	0.556745	0.0484464	1.70819e-25
ENSSSCG00000007381	YWHAB	chr17	STR_47084303	47084303	ATTTT	78	0.394624	0.0625193	1.5414e-09	0.000137386	518	SNP_46339558	46339558	0	0.420833	0.0529054	3.91446e-14
ENSSSCG00000007383	TOMM34	chr17	STR_47434837	47434837	AATC	89	-0.442771	0.0626237	2.38397e-11	1.2271e-05	724	SNP_47371255	47371255	0	0.523011	0.0497087	3.49265e-22
ENSSSCG00000033906	protein_coding	chr17	STR_48091163	48091163	T	39	0.289675	0.0599375	2.32549e-06	0.000329476	216	SNP_47492617	47492617	0	0.374948	0.0540664	2.58611e-11
ENSSSCG00000022258	protein_coding	chr17	STR_47691524	47691524	AAAAC	25	-0.28579	0.0584281	1.72634e-06	0.00165705	77	SNP_47581122	47581122	0	0.339783	0.0548513	1.96616e-09
ENSSSCG00000039573	SLPI	chr17	STR_47711121	47711121	CTTT	21	0.325486	0.0572271	3.31094e-08	5.01561e-06	92	SNP_47608659	47608659	0	0.471056	0.0514453	9.37669e-18
ENSSSCG00000038594	SDC4	chr17	STR_47607916	47607916	CT/AC	56	0.31816	0.0614521	4.7882e-07	4.2803e-05	173	SNP_47682317	47682317	0	0.41499	0.0530621	9.46867e-14
ENSSSCG00000007395	SYS1	chr17	STR_47711121	47711121	CTTT	21	-0.259706	0.0584461	1.28767e-05	0.00137141	126	SNP_47624771	47624771	0	0.292979	0.055762	2.86168e-07
ENSSSCG00000033586	DBNDD2	chr17	STR_48091256	48091256	ACAGCC	56	0.279693	0.0622333	1.09016e-05	0.00148034	147	SNP_47122938	47122938	0	-0.407907	0.0532486	2.70067e-13
ENSSSCG00000021861	PIGT	chr17	STR_47036355	47036355	T	82	-0.472485	0.0605306	2.67538e-13	5.34453e-07	175	SNP_47858601	47858601	0	-0.543412	0.0489587	3.85288e-24
ENSSSCG00000007421	protein_coding	chr17	STR_47251692	47251692	AAAT	42	-0.310138	0.0598879	4.57536e-07	0.000154973	330	SNP_48031179	48031179	0	0.42813	0.0527059	1.2679e-14
ENSSSCG00000007422	DNTTIP1	chr17	STR_48055241	48055241	ATTC	48	0.316301	0.0604843	3.6347e-07	0.000341444	183	SNP_48121974	48121974	0	0.364773	0.0543027	9.56603e-11
ENSSSCG00000007425	SNX21	chr17	STR_48020940	48020940	G	32	-0.382203	0.0570898	1.30818e-10	0.000160296	111	SNP_47995432	47995432	0	-0.445915	0.0522019	7.23009e-16
ENSSSCG00000007426	ACOT8	chr17	STR_48055241	48055241	ATTC	48	0.372279	0.0591748	1.43091e-09	3.16726e-06	400	SNP_48043708	48043708	0	0.458202	0.0518387	9.04243e-17
ENSSSCG00000007430	NEURL2	chr17	STR_48248721	48248721	AAAAC	101	-0.324955	0.0680751	3.56959e-06	0.00111412	185	SNP_48114347	48114347	0	0.319183	0.0552706	1.95686e-08
ENSSSCG00000007431	CTSA	chr17	STR_47296457	47296457	AAAAC	82	0.37729	0.0636045	1.20536e-08	0.000338086	316	SNP_47321791	47321791	0	0.415269	0.0530547	9.08173e-14
ENSSSCG00000007435	protein_coding	chr17	STR_48206382	48206382	GT	150	-0.393366	0.0766152	9.02971e-07	0.00183896	76	SNP_48188837	48188837	0	-0.375089	0.0540631	2.53875e-11
ENSSSCG00000007452	TP53RK	chr17	STR_49613726	49613726	CTTTT	102	0.314111	0.068516	8.18837e-06	0.00174315	60	SNP_48833150	48833150	0	-0.278116	0.0560203	1.16864e-06
ENSSSCG00000007438	NCOA5	chr17	STR_48231552	48231552	A	147	-0.368283	0.0766815	3.81746e-06	0.0152116	2	SNP_47978917	47978917	0	0.293501	0.0557527	2.71977e-07
ENSSSCG00000035078	CD40	chr17	STR_48161754	48161754	AAAAT	61	0.370617	0.0608468	4.59501e-09	0.000300805	487	SNP_48280980	48280980	0	0.397013	0.053528	1.29074e-12
ENSSSCG00000022777	SLC35C2	chr17	STR_48649363	48649363	GT	97	-0.493551	0.0619648	1.29342e-13	0.00279146	45	SNP_48521485	48521485	0	0.490179	0.050834	2.68523e-19
ENSSSCG00000035906	SLC13A3	chr17	STR_47812668	47812668	CCT	120	0.356578	0.0708265	1.18897e-06	2.15544e-05	1725	SNP_49045391	49045391	0	0.343101	0.054781	1.33625e-09
ENSSSCG00000007451	SLC2A10	chr17	STR_48850989	48850989	CGTG	69	0.390533	0.0613726	1.09258e-09	3.00275e-15	1736	SNP_49726188	49726188	0	0.627241	0.045422	8.93613e-34
ENSSSCG00000007456	SULF2	chr17	STR_50199314	50199314	AC	103	0.324661	0.0684379	4.09625e-06	0.000518979	477	SNP_49811116	49811116	0	0.378575	0.0539804	1.60431e-11
ENSSSCG00000007463	PTGIS	chr17	STR_51202078	51202078	T	160	0.396366	0.0793111	1.78058e-06	0.0043274	38	SNP_51317887	51317887	0	-0.387307	0.0537693	4.96006e-12
ENSSSCG00000007465	B4GALT5	chr17	STR_51272332	51272332	ATTT	59	0.465254	0.0577426	3.92608e-14	0.00289046	110	SNP_51354892	51354892	0	0.498391	0.0505617	5.44636e-20
ENSSSCG00000036129	RNF114	chr17	STR_51535946	51535946	GTTTT	76	-0.571127	0.0555958	1.91579e-20	5.94089e-05	36	SNP_51514884	51514884	0	-0.593782	0.0469267	1.36681e-29
ENSSSCG00000027206	PARD6B	chr17	STR_52166303	52166303	ACAGCC	100	0.317338	0.0680849	5.8426e-06	8.42104e-05	231	SNP_52190717	52190717	0	0.432095	0.0525957	6.79301e-15
ENSSSCG00000007472	BCAS4	chr17	STR_52148081	52148081	AAGG	91	-0.364786	0.0653498	7.55442e-08	9.83764e-07	957	SNP_52290525	52290525	0	0.475734	0.0512987	4.01274e-18
ENSSSCG00000007478	ATP9A	chr17	STR_54038084	54038084	AAAAT	93	-0.371955	0.0654738	4.65179e-08	4.25159e-07	227	SNP_53071143	53071143	0	-0.519127	0.049847	7.96252e-22
ENSSSCG00000007492	FAM210B	chr17	STR_56610825	56610825	AAAAC	56	-0.413783	0.0590109	2.41297e-11	8.26165e-18	2516	SNP_57086151	57086151	0	0.647688	0.0444352	1.35817e-36
ENSSSCG00000007493	protein_coding	chr17	STR_57840002	57840002	GT	94	0.40406	0.0646813	2.47086e-09	6.55182e-08	1216	SNP_57166128	57166128	0	0.536883	0.049203	1.68522e-23
ENSSSCG00000007494	CSTF1	chr17	STR_57375136	57375136	ATTC	57	0.281984	0.062321	9.5701e-06	0.011884	27	SNP_57920597	57920597	0	0.258031	0.0563462	6.89402e-06
ENSSSCG00000007496	RTF2	chr17	STR_56610825	56610825	AAAAC	56	-0.3707	0.0602021	3.11661e-09	0.00297321	79	SNP_56616786	56616786	0	0.400807	0.0534317	7.53357e-13
ENSSSCG00000007504	RBM38	chr17	STR_58056648	58056648	GTTTT	80	0.286843	0.065486	1.85573e-05	0.000188017	430	SNP_56811652	56811652	0	0.33525	0.0549461	3.30831e-09
ENSSSCG00000034259	PMEPA1	chr17	STR_57868248	57868248	ATTT	84	0.416764	0.062728	2.57658e-10	6.32015e-08	1302	SNP_58022691	58022691	0	-0.504042	0.0503708	1.77158e-20
ENSSSCG00000007521	NELFCD	chr17	STR_59003784	59003784	GT	105	0.360559	0.0678466	2.99586e-07	0.00032172	79	SNP_59147420	59147420	0	-0.44735	0.0521601	5.69554e-16
ENSSSCG00000007522	CTSZ	chr17	STR_59325281	59325281	AAAAG	64	0.526066	0.0560766	6.50557e-18	2.6649e-07	39	SNP_59148084	59148084	0	0.617013	0.045896	1.92171e-32
ENSSSCG00000007530	PPP1R3D	chr17	STR_59312546	59312546	CGG	65	0.305946	0.0629132	2.14905e-06	0.000965872	226	SNP_60851452	60851452	0	-0.313317	0.0553846	3.65057e-08
ENSSSCG00000033332	PSMA7	chr17	STR_62121824	62121824	AC	68	0.414045	0.0605493	7.40583e-11	0.00100272	107	SNP_61552273	61552273	0	0.441774	0.0523215	1.43002e-15
ENSSSCG00000036835	OSBPL2	chr17	STR_61449534	61449534	AC	21	-0.472766	0.0533319	1.0167e-16	7.12389e-19	136	SNP_61655858	61655858	0	-0.673585	0.0431057	1.72829e-40
ENSSSCG00000021825	RPS21	chr17	STR_62093563	62093563	AGCGGG	37	0.278203	0.0599157	5.47649e-06	1.46509e-07	148	SNP_61773562	61773562	0	-0.428698	0.0526902	1.16008e-14
ENSSSCG00000035353	MRGBP	chr17	STR_62308086	62308086	ACGC	40	-0.330009	0.0592304	6.42582e-08	5.95757e-05	235	SNP_62072819	62072819	0	0.379434	0.0539598	1.43148e-11
ENSSSCG00000034216	OGFR	chr17	STR_62063152	62063152	AGGG	70	-0.536384	0.0563904	3.08993e-18	0.000506802	78	SNP_62054610	62054610	0	0.592702	0.0469732	1.8316e-29
ENSSSCG00000038631	TCFL5	chr17	STR_61920105	61920105	GT	108	-0.340572	0.0689402	1.73306e-06	0.000550781	92	SNP_61121367	61121367	0	-0.417329	0.0529997	6.66292e-14
ENSSSCG00000034173	GID8	chr17	STR_62121824	62121824	AC	68	-0.298824	0.0634796	4.3752e-06	0.0273924	6	SNP_61875793	61875793	0	0.266358	0.0562143	3.36076e-06
ENSSSCG00000040931	SLC17A9	chr17	STR_62407298	62407298	C	84	0.485206	0.0603393	6.4136e-14	0.0262055	2	SNP_62196835	62196835	0	-0.452672	0.0520037	2.32893e-16
ENSSSCG00000031474	PTK6	chr17	STR_62587751	62587751	AAAAT	35	0.478932	0.0545471	2.26608e-16	0.00575855	62	SNP_62540053	62540053	0	0.519532	0.0498326	7.31039e-22
ENSSSCG00000040118	protein_coding	chr17	STR_62587751	62587751	AAAAT	35	0.610597	0.0492088	4.65412e-28	0.001675	64	SNP_62573911	62573911	0	0.632896	0.0451544	1.55902e-34
ENSSSCG00000039160	protein_coding	chr17	STR_62611349	62611349	ATTTT	31	0.31463	0.0585311	1.68564e-07	0.00342191	44	SNP_62629583	62629583	0	0.342329	0.0547974	1.46236e-09
ENSSSCG00000036712	TPD52L2	chr17	STR_61968088	61968088	AC	35	-0.276694	0.059711	5.69055e-06	0.103387	3	SNP_62517510	62517510	0	0.255164	0.0563906	8.77996e-06
ENSSSCG00000031602	DNAJC5	chr17	STR_62611349	62611349	ATTTT	31	-0.28285	0.0591446	2.88862e-06	0.000273065	330	SNP_63023442	63023442	0	-0.340894	0.0548278	1.72847e-09
ENSSSCG00000038617	PCMTD2	chr17	STR_62812073	62812073	G	84	0.451078	0.0615873	5.06414e-12	2.03146e-05	190	SNP_62953681	62953681	0	0.53407	0.0493071	3.15201e-23
ENSSSCG00000007009	ADAM3A	chr17	STR_9201150	9201150	AGAT	104	-0.313954	0.0688795	9.22826e-06	0.00301382	51	SNP_9142179	9142179	0	0.294369	0.0557371	2.49835e-07
ENSSSCG00000021473	protein_coding	chr17	STR_13918561	13918561	AC	120	-0.32486	0.071698	1.08775e-05	0.00291681	31	SNP_14519424	14519424	0	0.398451	0.0534916	1.05332e-12
ENSSSCG00000037063	PROKR2	chr17	STR_13966194	13966194	AC	138	0.329977	0.0755796	2.29551e-05	0.00126654	114	SNP_14141255	14141255	0	-0.326441	0.0551262	8.8794e-09
ENSSSCG00000007099	SCP2D1	chr17	STR_26033216	26033216	CTTTTT	155	-0.393184	0.0779876	1.4146e-06	0.00240368	62	SNP_26967300	26967300	0	0.349951	0.0546334	5.93269e-10
ENSSSCG00000034913	protein_coding	chr17	STR_31016983	31016983	CTTT	83	-0.327077	0.0650563	1.05901e-06	0.000430014	424	SNP_31021807	31021807	0	0.347395	0.0546889	8.05036e-10
ENSSSCG00000021401	GFRA4	chr17	STR_32563837	32563837	GTTTT	56	0.284388	0.0621439	7.62406e-06	0.000499307	418	SNP_32449377	32449377	0	0.327013	0.0551147	8.33616e-09
ENSSSCG00000007212	C20orf96	chr17	STR_34922812	34922812	GTTT	87	0.381686	0.0642427	1.18244e-08	0.0524661	1	SNP_34586129	34586129	0	0.34256	0.0547925	1.42344e-09
ENSSSCG00000038990	protein_coding	chr17	STR_45568491	45568491	T	146	0.390378	0.0756774	7.8717e-07	0.00404106	40	SNP_45848869	45848869	0	0.428938	0.0526835	1.11721e-14
ENSSSCG00000007385	KCNS1	chr17	STR_48091163	48091163	T	39	0.332559	0.0590581	4.7192e-08	0.000184402	125	SNP_47485572	47485572	0	0.431937	0.0526001	6.96483e-15
ENSSSCG00000007485	BCAS1	chr17	STR_54894282	54894282	ATCT	30	-0.36618	0.057271	7.3048e-10	5.67896e-06	468	SNP_54926968	54926968	0	0.442089	0.0523124	1.35806e-15
ENSSSCG00000007495	CASS4	chr17	STR_56571498	56571498	GT	64	-0.448494	0.0589345	7.00507e-13	0.000620018	51	SNP_56984943	56984943	0	0.520556	0.0497962	5.88678e-22
ENSSSCG00000007526	ZNF831	chr17	STR_59278342	59278342	CCG	70	-0.369428	0.0620888	1.02349e-08	0.980577	1	SNP_59336346	59336346	0	0.237794	0.0566483	3.5761e-05
ENSSSCG00000007531	FAM217B	chr17	STR_60732317	60732317	AAAC	95	0.316302	0.0672486	4.77627e-06	0.00287014	42	SNP_59834717	59834717	0	-0.347655	0.0546833	7.80595e-10
ENSSSCG00000036706	SRMS	chr17	STR_62587751	62587751	AAAAT	35	0.44967	0.0555004	2.14129e-14	2.14972e-05	83	SNP_62541606	62541606	0	0.519779	0.0498238	6.93885e-22
ENSSSCG00000033272	DNAJB6	chr18	STR_1621248	1621248	AATC	80	-0.342504	0.064224	2.44946e-07	0.000142437	1693	SNP_1493650	1493650	0	-0.347141	0.0546944	8.29705e-10
ENSSSCG00000016409	UBE3C	chr18	STR_2417270	2417270	GTTT	101	-0.320996	0.0681724	4.75525e-06	0.000846854	134	SNP_1612201	1612201	0	0.349573	0.0546416	6.20756e-10
ENSSSCG00000016411	protein_coding	chr18	STR_1930659	1930659	ACAGCC	60	-0.388078	0.0602486	6.6676e-10	4.75282e-07	3379	SNP_2188415	2188415	0	0.455955	0.051906	1.33093e-16
ENSSSCG00000016416	SHH	chr18	STR_1664119	1664119	T	94	-0.307746	0.067279	8.37538e-06	0.040982	3	SNP_2396916	2396916	0	0.305764	0.055528	7.98841e-08
ENSSSCG00000016426	protein_coding	chr18	STR_5189932	5189932	AC	101	-0.4177	0.0654014	1.23685e-09	0.00363329	31	SNP_4300404	4300404	0	-0.422805	0.0528519	2.89412e-14
ENSSSCG00000032315	XRCC2	chr18	STR_5597121	5597121	AC	85	-0.464557	0.0612543	1.08136e-12	2.10289e-08	1855	SNP_4797278	4797278	0	0.606392	0.046375	4.13702e-31
ENSSSCG00000016430	GALNT11	chr18	STR_5355415	5355415	AAAAC	59	0.597483	0.052309	2.525e-24	8.2616e-07	456	SNP_4773190	4773190	0	-0.637178	0.0449491	4.05519e-35
ENSSSCG00000016437	WDR86	chr18	STR_5938077	5938077	ATTT	72	0.48556	0.0586727	1.18557e-14	0.000564973	365	SNP_5919748	5919748	0	0.540068	0.0490843	8.23648e-24
ENSSSCG00000024070	CDK5	chr18	STR_6061945	6061945	CCTCG	83	0.29575	0.0657632	1.13602e-05	0.00194146	95	SNP_6410331	6410331	0	0.30777	0.0554903	6.50186e-08
ENSSSCG00000027986	ABCB8	chr18	STR_5806551	5806551	CCGT	61	0.454227	0.0583639	2.30259e-13	7.6172e-07	551	SNP_6234395	6234395	0	-0.535916	0.0492389	2.09147e-23
ENSSSCG00000016442	AOC1	chr18	STR_5597121	5597121	AC	85	-0.342774	0.0649809	3.30782e-07	0.000152118	646	SNP_6322472	6322472	0	0.41794	0.0529833	6.07556e-14
ENSSSCG00000016443	TMEM176A	chr18	STR_6095704	6095704	CT	61	0.337448	0.0616695	1.14718e-07	0.00822371	20	SNP_6340900	6340900	0	0.394762	0.0535845	1.77057e-12
ENSSSCG00000016444	TMEM176B	chr18	STR_6340458	6340458	GT	111	-0.464442	0.0654657	2.75314e-11	0.000239453	7	SNP_6340958	6340958	0	0.488614	0.0508852	3.62151e-19
ENSSSCG00000016451	protein_coding	chr18	STR_6452935	6452935	GT	117	0.518106	0.0642895	1.10397e-13	2.44172e-06	706	SNP_6463906	6463906	0	-0.554153	0.0485474	3.16538e-25
ENSSSCG00000016453	TCAF1	chr18	STR_6840198	6840198	AAAG	104	-0.446515	0.0649139	8.4967e-11	3.15283e-08	242	SNP_6587998	6587998	0	0.577585	0.0476094	9.80757e-28
ENSSSCG00000016452	GIMAP8	chr18	STR_6498967	6498967	AC	54	0.323823	0.0610716	2.5927e-07	0.00138225	71	SNP_6417511	6417511	0	-0.367269	0.0542454	6.96984e-11
ENSSSCG00000032422	protein_coding	chr18	STR_6892566	6892566	AAAT	92	0.320523	0.0666476	2.95748e-06	0.000274603	155	SNP_6618112	6618112	0	0.395707	0.0535608	1.55093e-12
ENSSSCG00000016459	EPHA1	chr18	STR_7088805	7088805	AAAT	144	0.399452	0.0748527	3.43328e-07	0.0311504	2	SNP_6783643	6783643	0	-0.352835	0.0545703	4.19025e-10
ENSSSCG00000016461	ZYX	chr18	STR_6824165	6824165	AC	98	-0.333812	0.0673314	1.53989e-06	0.000162426	390	SNP_6907454	6907454	0	0.440921	0.0523459	1.64358e-15
ENSSSCG00000031799	TMEM139	chr18	STR_7010000	7010000	AGTGGG	75	-0.390646	0.0622044	1.7972e-09	5.14489e-08	191	SNP_6952542	6952542	0	0.497719	0.0505842	6.2154e-20
ENSSSCG00000035615	GSTK1	chr18	STR_6799918	6799918	AAAG	90	0.320499	0.0663207	2.64636e-06	6.21162e-06	370	SNP_7004384	7004384	0	-0.433389	0.0525595	5.53124e-15
ENSSSCG00000016467	TAS2R40	chr18	STR_7006747	7006747	GTTT	84	0.352858	0.0645678	1.3055e-07	0.0160763	9	SNP_7001053	7001053	0	0.364104	0.0543179	1.0408e-10
ENSSSCG00000016469	TRPV5	chr18	STR_7161208	7161208	ATTT	150	0.404994	0.0761933	3.9685e-07	0.00015034	128	SNP_7268032	7268032	0	0.495918	0.0506443	8.8449e-20
ENSSSCG00000016473	EPHB6	chr18	STR_7188821	7188821	GT	115	0.383901	0.0690162	9.55852e-08	0.000992164	209	SNP_7378202	7378202	0	-0.452629	0.0520049	2.34579e-16
ENSSSCG00000016487	MGAM2	chr18	STR_7828982	7828982	AC	92	-0.440404	0.063169	4.3521e-11	0.000129918	15	SNP_7343592	7343592	0	0.471765	0.0514232	8.25208e-18
ENSSSCG00000034639	MGAM	chr18	STR_7490565	7490565	T	132	0.425009	0.0711184	1.40802e-08	0.0222547	7	SNP_8490599	8490599	0	0.448434	0.0521284	4.75309e-16
ENSSSCG00000016488	SSBP1	chr18	STR_8175787	8175787	GTT	109	-0.451539	0.0655996	8.80208e-11	5.1305e-05	98	SNP_8063252	8063252	0	0.473717	0.0513621	5.79482e-18
ENSSSCG00000016491	KIAA1147	chr18	STR_8623045	8623045	AT	151	0.488883	0.0729495	4.40542e-10	0.00324842	33	SNP_8446644	8446644	0	-0.505457	0.0503225	1.33292e-20
ENSSSCG00000038693	RAB19	chr18	STR_9466313	9466313	ATTT	78	-0.364648	0.0633564	2.93739e-08	0.000138912	767	SNP_8882746	8882746	0	-0.40859	0.0532308	2.44366e-13
ENSSSCG00000016504	TBXAS1	chr18	STR_10354998	10354998	CTGTGG	48	-0.364665	0.0593672	3.24284e-09	3.93858e-05	1034	SNP_10018547	10018547	0	0.45123	0.0520463	2.97191e-16
ENSSSCG00000016510	UBN2	chr18	STR_10355111	10355111	AAAT	65	-0.359585	0.0616618	1.85671e-08	0.000412846	264	SNP_10441750	10441750	0	0.37315	0.0541087	3.26922e-11
ENSSSCG00000016519	AKR1D1	chr18	STR_11435890	11435890	ATTTT	94	0.332491	0.0666877	1.33475e-06	0.000708663	404	SNP_11411154	11411154	0	-0.40464	0.0533333	4.34332e-13
ENSSSCG00000016520	CREB3L2	chr18	STR_11967533	11967533	ATTT	87	0.384164	0.0641713	9.33653e-09	0.000223583	538	SNP_11963383	11963383	0	0.478326	0.0512166	2.49325e-18
ENSSSCG00000016521	DGKI	chr18	STR_11424980	11424980	ATTT	106	0.330621	0.068831	3.17893e-06	6.23684e-05	510	SNP_12033132	12033132	0	-0.355607	0.0545091	2.98988e-10
ENSSSCG00000016522	PTN	chr18	STR_11474042	11474042	AAAAC	125	-0.336411	0.0724396	6.83681e-06	3.73472e-05	877	SNP_12050668	12050668	0	-0.422609	0.0528572	2.98263e-14
ENSSSCG00000036403	FAM180A	chr18	STR_13564386	13564386	AGAT	61	0.32977	0.0618475	2.29416e-07	4.68901e-07	437	SNP_13537747	13537747	0	-0.453434	0.0519811	2.04609e-16
ENSSSCG00000016527	SLC13A4	chr18	STR_12985976	12985976	A	118	-0.357884	0.0703853	9.36394e-07	0.00267256	24	SNP_13300026	13300026	0	-0.333085	0.0549909	4.22905e-09
ENSSSCG00000030386	NUP205	chr18	STR_13767489	13767489	CTTT	93	-0.381396	0.065203	1.97511e-08	1.82965e-05	63	SNP_13782430	13782430	0	-0.405019	0.0533235	4.11131e-13
ENSSSCG00000040305	protein_coding	chr18	STR_13776515	13776515	AAAAAC	111	-0.432857	0.066638	7.57805e-10	0.0260989	10	SNP_13782519	13782519	0	-0.454431	0.0519515	1.72697e-16
ENSSSCG00000027118	protein_coding	chr18	STR_14179163	14179163	AT	90	0.317225	0.0663978	3.38608e-06	0.000329277	1288	SNP_14336995	14336995	0	0.303455	0.0555711	1.01048e-07
ENSSSCG00000016532	WDR91	chr18	STR_14740203	14740203	ACGTGC	65	0.478225	0.0580356	1.32711e-14	7.14411e-05	1079	SNP_14092127	14092127	0	0.491768	0.0507818	1.97869e-19
ENSSSCG00000016531	protein_coding	chr18	STR_14740203	14740203	ACGTGC	65	0.32338	0.0625312	5.06239e-07	2.94116e-05	2938	SNP_14947993	14947993	0	-0.383905	0.0538522	7.86834e-12
ENSSSCG00000040673	TMEM140	chr18	STR_13868706	13868706	AAAT	49	-0.309447	0.0607518	7.01386e-07	0.000499625	292	SNP_14590613	14590613	0	-0.33399	0.0549722	3.81743e-09
ENSSSCG00000039425	BPGM	chr18	STR_14740203	14740203	ACGTGC	65	-0.469612	0.0583419	4.50874e-14	1.2098e-05	483	SNP_14820777	14820777	0	0.523573	0.0496885	3.09708e-22
ENSSSCG00000016541	SLC35B4	chr18	STR_14875133	14875133	ATTTT	65	-0.540244	0.0556084	6.65072e-19	4.08766e-07	182	SNP_14913476	14913476	0	0.596331	0.0468167	6.82562e-30
ENSSSCG00000016543	EXOC4	chr18	STR_15523245	15523245	AG	143	0.377715	0.0753504	1.48467e-06	0.00238296	40	SNP_15654873	15654873	0	0.369577	0.054192	5.18774e-11
ENSSSCG00000016545	CHCHD3	chr18	STR_16216641	16216641	ATCC	31	-0.267159	0.0594214	1.03909e-05	0.0376321	2	SNP_16054325	16054325	0	-0.278051	0.0560214	1.17561e-06
ENSSSCG00000016554	MEST	chr18	STR_18964706	18964706	ATTT	91	0.363809	0.0653766	8.23173e-08	9.93292e-05	155	SNP_18352606	18352606	0	-0.446748	0.0521776	6.29576e-16
ENSSSCG00000016563	TMEM209	chr18	STR_18533854	18533854	GTTTT	61	-0.454061	0.0583694	2.35509e-13	0.000144561	371	SNP_18729022	18729022	0	0.505515	0.0503206	1.3174e-20
ENSSSCG00000027131	KLHDC10	chr18	STR_18690205	18690205	ATTT	58	0.512222	0.0559066	2.54359e-17	0.000592112	227	SNP_18933738	18933738	0	-0.484497	0.051019	7.89948e-19
ENSSSCG00000016565	ZC3HC1	chr18	STR_18504501	18504501	AAAAAC	116	-0.305479	0.0713703	3.046e-05	0.00303921	104	SNP_18345641	18345641	0	0.281993	0.0559543	8.15956e-07
ENSSSCG00000016568	AHCYL2	chr18	STR_20172232	20172232	CTTTTT	89	0.319273	0.0661876	2.74513e-06	0.000267662	516	SNP_19441958	19441958	0	0.322639	0.0552023	1.34684e-08
ENSSSCG00000016569	SMO	chr18	STR_19599452	19599452	T	98	-0.362201	0.0665786	1.5757e-07	0.00111465	306	SNP_20119049	20119049	0	0.366263	0.0542685	7.92108e-11
ENSSSCG00000016573	IRF5	chr18	STR_19223786	19223786	A	42	0.475178	0.0554278	1.03324e-15	0.00216219	136	SNP_19724801	19724801	0	-0.459931	0.0517866	6.70379e-17
ENSSSCG00000016577	ATP6V1F	chr18	STR_20126944	20126944	ATTT	76	-0.407821	0.0618404	3.17252e-10	5.48794e-11	405	SNP_19755567	19755567	0	-0.572288	0.0478264	3.76967e-27
ENSSSCG00000016581	CALU	chr18	STR_19880332	19880332	T	99	-0.449919	0.063954	3.29275e-11	2.52244e-09	121	SNP_19900228	19900228	0	0.613616	0.0460507	5.19428e-32
ENSSSCG00000016589	LRRC4	chr18	STR_19717991	19717991	AC	97	0.44446	0.063823	4.82284e-11	0.00604525	18	SNP_19718093	19718093	0	0.460262	0.0517765	6.32827e-17
ENSSSCG00000016593	ARF5	chr18	STR_20683512	20683512	ATTT	74	-0.383387	0.0622683	3.47603e-09	9.27586e-06	1674	SNP_19967472	19967472	0	0.454475	0.0519501	1.71394e-16
ENSSSCG00000035211	GCC1	chr18	STR_20641965	20641965	AAAAC	80	-0.447104	0.0611455	5.18121e-12	4.84021e-05	428	SNP_20705409	20705409	0	0.512272	0.0500876	3.32351e-21
ENSSSCG00000016600	TMEM229A	chr18	STR_23618201	23618201	AAGG	93	-0.380441	0.0652307	2.15669e-08	0.0072436	62	SNP_23618788	23618788	0	-0.440032	0.0523714	1.89974e-15
ENSSSCG00000016604	WASL	chr18	STR_23618201	23618201	AAGG	93	-0.412573	0.0642517	9.55848e-10	0.00549244	63	SNP_23607128	23607128	0	-0.460367	0.0517734	6.21444e-17
ENSSSCG00000037869	NDUFA5	chr18	STR_24371234	24371234	ATTTT	99	0.349909	0.0670845	4.65048e-07	3.17395e-05	165	SNP_23685222	23685222	0	0.411514	0.0531541	1.58871e-13
ENSSSCG00000016608	IQUB	chr18	STR_23904044	23904044	AAAC	108	-0.348694	0.0687215	9.39217e-07	0.00510827	45	SNP_23892529	23892529	0	0.38155	0.0539091	1.07971e-11
ENSSSCG00000035710	protein_coding	chr18	STR_24723428	24723428	ATTT	151	-0.49611	0.0726075	2.21857e-10	0.00059397	76	SNP_24335291	24335291	0	0.508779	0.0502086	6.79931e-21
ENSSSCG00000016611	CADPS2	chr18	STR_24571390	24571390	T	83	0.401948	0.0630368	1.1253e-09	0.000144279	851	SNP_24624241	24624241	0	-0.455291	0.0519258	1.49103e-16
ENSSSCG00000016618	CPED1	chr18	STR_25756631	25756631	CT	114	0.411918	0.0679184	7.58886e-09	0.000471277	80	SNP_25559050	25559050	0	-0.44839	0.0521297	4.7884e-16
ENSSSCG00000016620	TSPAN12	chr18	STR_25243371	25243371	GTTTTT	101	0.309227	0.0684536	1.08926e-05	0.00914786	10	SNP_26051232	26051232	0	-0.415511	0.0530483	8.75836e-14
ENSSSCG00000016625	CTTNBP2	chr18	STR_28139835	28139835	AC	99	-0.329947	0.0676012	2.19245e-06	0.000408989	772	SNP_28329049	28329049	0	-0.329979	0.0550545	5.99503e-09
ENSSSCG00000016627	ASZ1	chr18	STR_29081077	29081077	AAAAG	58	0.42696	0.058863	5.79738e-12	2.25638e-10	904	SNP_28720999	28720999	0	0.567396	0.0480243	1.2796e-26
ENSSSCG00000028113	CAPZA2	chr18	STR_29306245	29306245	AC	130	0.399751	0.0715763	9.51912e-08	0.010911	14	SNP_28975646	28975646	0	-0.340379	0.0548387	1.835e-09
ENSSSCG00000024351	MET	chr18	STR_29544317	29544317	GTTT	100	-0.382035	0.0663499	3.28911e-08	0.000184559	118	SNP_29799695	29799695	0	0.375078	0.0540633	2.5423e-11
ENSSSCG00000016635	CAV2	chr18	STR_29693887	29693887	AG	42	0.276198	0.0605437	7.9192e-06	1.86037e-05	478	SNP_29725607	29725607	0	-0.390615	0.0536878	3.15018e-12
ENSSSCG00000040344	TES	chr18	STR_29944121	29944121	CTTT	157	0.425813	0.0773033	1.73339e-07	0.0195709	8	SNP_29920878	29920878	0	-0.448148	0.0521368	4.98611e-16
ENSSSCG00000021885	MDFIC	chr18	STR_31812322	31812322	T	50	-0.403557	0.058574	4.72845e-11	9.91453e-06	119	SNP_30843050	30843050	0	0.474185	0.0513474	5.32225e-18
ENSSSCG00000035300	protein_coding	chr18	STR_31184047	31184047	AT	133	-0.406433	0.0720081	7.31463e-08	2.58195e-06	2179	SNP_31448980	31448980	0	0.404439	0.0533385	4.47134e-13
ENSSSCG00000016643	TMEM168	chr18	STR_33762701	33762701	GTTTT	51	-0.273392	0.0617061	1.4226e-05	8.10259e-05	1275	SNP_32754775	32754775	0	0.309934	0.0554493	5.19821e-08
ENSSSCG00000025602	DOCK4	chr18	STR_33730277	33730277	GGTTTT	47	-0.272579	0.0612191	1.28601e-05	0.00179858	98	SNP_34503824	34503824	0	-0.337714	0.0548947	2.4959e-09
ENSSSCG00000016652	LRRN3	chr18	STR_34519423	34519423	AC	97	0.357359	0.0665424	2.20071e-07	2.21754e-09	891	SNP_34396474	34396474	0	0.534798	0.0492802	2.68212e-23
ENSSSCG00000016657	AOAH	chr18	STR_37879944	37879944	AAAAAG	31	-0.394856	0.0566521	2.55073e-11	4.77467e-07	488	SNP_37544993	37544993	0	-0.491739	0.0507828	1.98981e-19
ENSSSCG00000016661	SEPT7	chr18	STR_38184364	38184364	GT	100	-0.349587	0.0672658	5.10584e-07	0.000286774	314	SNP_38144230	38144230	0	-0.401817	0.0534059	6.52082e-13
ENSSSCG00000027063	DPY19L1	chr18	STR_38840141	38840141	T	135	-0.325272	0.0749926	2.5521e-05	0.000818083	171	SNP_38903289	38903289	0	-0.355179	0.0545185	3.15036e-10
ENSSSCG00000016664	NPSR1	chr18	STR_38814457	38814457	ACT	121	-0.436159	0.0684158	1.60584e-09	0.204544	1	SNP_38042456	38042456	0	0.391955	0.0536546	2.61761e-12
ENSSSCG00000016665	BMPER	chr18	STR_39741153	39741153	T	75	-0.363127	0.0629611	2.71994e-08	0.00485294	14	SNP_40440216	40440216	0	-0.365955	0.0542756	8.2368e-11
ENSSSCG00000038919	RP9	chr18	STR_39592623	39592623	AAAG	73	0.345245	0.0631312	1.22191e-07	0.000405965	464	SNP_39467886	39467886	0	-0.384553	0.0538365	7.20945e-12
ENSSSCG00000022912	protein_coding	chr18	STR_40354515	40354515	T	125	-0.405415	0.0703179	3.78402e-08	0.000839486	245	SNP_40442999	40442999	0	0.37013	0.0541792	4.83169e-11
ENSSSCG00000016668	PDE1C	chr18	STR_41115191	41115191	AAAC	94	-0.524646	0.0601975	1.107e-15	1.15903e-11	160	SNP_41104210	41104210	0	0.659458	0.0438424	2.57274e-38
ENSSSCG00000016676	INMT	chr18	STR_42228493	42228493	T	125	0.458893	0.0683455	2.74794e-10	0.895899	1	SNP_42176898	42176898	0	0.451315	0.0520438	2.92981e-16
ENSSSCG00000033514	CRHR2	chr18	STR_41713588	41713588	ACAGCC	48	0.389832	0.0587135	1.99767e-10	6.04836e-07	1147	SNP_42231439	42231439	0	-0.48364	0.0510466	9.27947e-19
ENSSSCG00000016679	protein_coding	chr18	STR_41713588	41713588	ACAGCC	48	-0.452037	0.0568718	6.82268e-14	4.97249e-06	1839	SNP_43367802	43367802	0	0.503898	0.0503757	1.82327e-20
ENSSSCG00000016678	NOD1	chr18	STR_42447351	42447351	AGGCC	102	-0.421659	0.0654394	9.18305e-10	0.00130048	144	SNP_42462173	42462173	0	-0.49866	0.0505527	5.16549e-20
ENSSSCG00000037158	MTURN	chr18	STR_42490472	42490472	ATTTT	113	0.424887	0.0672864	2.03622e-09	0.000829909	138	SNP_42964505	42964505	0	-0.402872	0.0533788	5.60399e-13
ENSSSCG00000016682	PLEKHA8	chr18	STR_43265750	43265750	AT	118	0.324792	0.0712913	9.72259e-06	0.00240662	49	SNP_43265002	43265002	0	0.368409	0.0542191	6.02523e-11
ENSSSCG00000037575	FKBP14	chr18	STR_42913655	42913655	GTTT	78	-0.509624	0.0585426	8.2503e-16	0.0302523	10	SNP_42913442	42913442	0	-0.528757	0.0495014	1.01194e-22
ENSSSCG00000016687	protein_coding	chr18	STR_43984395	43984395	AAAC	76	-0.355301	0.0633094	6.03497e-08	0.0159832	1	SNP_44304338	44304338	0	0.333388	0.0549846	4.08675e-09
ENSSSCG00000016691	JAZF1	chr18	STR_44551475	44551475	GGGT	85	-0.446304	0.0619002	1.00645e-11	5.92214e-06	168	SNP_44590284	44590284	0	0.51269	0.050073	3.04876e-21
ENSSSCG00000016692	TAX1BP1	chr18	STR_45108417	45108417	GGT	45	-0.524369	0.0539611	3.92832e-19	0.000271877	643	SNP_44935205	44935205	0	0.552582	0.0486083	4.58752e-25
ENSSSCG00000016695	HIBADH	chr18	STR_45108417	45108417	GGT	45	0.438472	0.0569556	3.23533e-13	3.75064e-05	158	SNP_45099863	45099863	0	0.505673	0.0503152	1.27606e-20
ENSSSCG00000016708	SKAP2	chr18	STR_46641082	46641082	AT	113	0.377158	0.0688401	1.4188e-07	0.00285477	24	SNP_44578940	44578940	0	-0.333332	0.0549858	4.11269e-09
ENSSSCG00000033943	#N/A	chr18	STR_46022605	46022605	CTT	158	-0.473677	0.0755193	4.41692e-09	0.00113511	81	SNP_45952303	45952303	0	0.516892	0.0499259	1.27311e-21
ENSSSCG00000016711	protein_coding	chr18	STR_45446187	45446187	GTTT	83	-0.350091	0.0644862	1.55174e-07	0.00101706	183	SNP_46182584	46182584	0	0.343614	0.0547701	1.25821e-09
ENSSSCG00000016717	MPP6	chr18	STR_47699229	47699229	AC	123	-0.331479	0.0721484	8.39213e-06	0.000103342	240	SNP_47806552	47806552	0	0.431916	0.0526007	6.98737e-15
ENSSSCG00000038792	FAM221A	chr18	STR_48394077	48394077	AAAC	135	-0.416972	0.072082	3.74963e-08	0.000839844	126	SNP_48395563	48395563	0	-0.444345	0.0522474	9.3736e-16
ENSSSCG00000030388	UPP1	chr18	STR_48550768	48550768	CCGG	88	-0.367568	0.0647959	4.71888e-08	0.00040148	235	SNP_48688398	48688398	0	-0.432137	0.0525945	6.7477e-15
ENSSSCG00000028523	HUS1	chr18	STR_48536603	48536603	GTTT	44	-0.718919	0.0439616	2.26551e-41	8.80823e-06	131	SNP_48527699	48527699	0	-0.755272	0.0382244	6.97289e-56
ENSSSCG00000023801	LANCL2	chr18	STR_48536603	48536603	GTTT	44	0.339583	0.0594872	3.21895e-08	0.000681768	185	SNP_48607920	48607920	0	-0.388501	0.05374	4.21307e-12
ENSSSCG00000016722	UBE2D4	chr18	STR_48760097	48760097	CTTT	64	-0.283561	0.0632316	1.154e-05	0.00111016	246	SNP_48767405	48767405	0	0.360238	0.0544055	1.68871e-10
ENSSSCG00000040519	URGCP	chr18	STR_48955701	48955701	AAAAC	42	0.44918	0.0562815	5.13457e-14	0.0327427	4	SNP_48589414	48589414	0	0.449451	0.0520986	4.00898e-16
ENSSSCG00000016724	MRPS24	chr18	STR_48919317	48919317	GTTT	128	0.352691	0.0726275	2.74774e-06	0.0012857	142	SNP_48843028	48843028	0	0.367788	0.0542334	6.52313e-11
ENSSSCG00000016725	TNS3	chr18	STR_49621276	49621276	CT	133	-0.407909	0.0719562	6.49146e-08	3.80063e-07	3920	SNP_49146828	49146828	0	0.414501	0.0530751	1.0188e-13
ENSSSCG00000038783	IGFBP3	chr18	STR_49359888	49359888	GT	120	-0.37589	0.0702502	2.73265e-07	2.04489e-05	1221	SNP_49137939	49137939	0	0.356308	0.0544935	2.74372e-10
ENSSSCG00000031144	RAMP3	chr18	STR_50314264	50314264	AAGG/AAAG	75	-0.559793	0.0559938	1.25965e-19	0.00984508	27	SNP_50404594	50404594	0	0.577737	0.0476031	9.4314e-28
ENSSSCG00000016734	CCM2	chr18	STR_49591540	49591540	CTTTT	122	-0.468228	0.0673744	7.26469e-11	8.86346e-05	121	SNP_50404921	50404921	0	-0.541464	0.049032	6.00495e-24
ENSSSCG00000016738	protein_coding	chr18	STR_50522288	50522288	GTTTT	52	0.519254	0.0549371	3.01016e-18	8.48672e-05	677	SNP_50540564	50540564	0	0.563655	0.0481739	3.21414e-26
ENSSSCG00000016743	OGDH	chr18	STR_50731766	50731766	AGG	96	0.432781	0.0640668	1.55229e-10	0.00056248	118	SNP_50570401	50570401	0	-0.372942	0.0541136	3.3588e-11
ENSSSCG00000016746	NPC1L1	chr18	STR_50522288	50522288	GTTTT	52	0.381135	0.0594304	7.41757e-10	0.00234434	50	SNP_50834650	50834650	0	0.373095	0.05411	3.29295e-11
ENSSSCG00000016747	NUDCD3	chr18	STR_50739066	50739066	GTT	87	0.35294	0.0650319	1.59315e-07	0.00034734	1019	SNP_50884207	50884207	0	-0.356151	0.054497	2.7971e-10
ENSSSCG00000016753	POLD2	chr18	STR_50607010	50607010	ATTG	77	0.318417	0.0643511	1.50185e-06	4.59454e-05	597	SNP_50076915	50076915	0	0.407146	0.0532684	3.01822e-13
[truncated: 3,870 more rows]
