# Supplementary material for: Mapping short tandem repeats for liver gene expression traits helps prioritize potential causal variants for complex traits in pigs
Source: J Anim Sci Biotechnol. 2022 Jan 17;13:8. doi: 10.1186/s40104-021-00658-z (PMC8762894; doi:10.1186/s40104-021-00658-z)
Supplement: Supplementary file 9 — Additional file 9 Table S3. The 498 FMeSTRs in the F6/F7 population [file 40104_2021_658_MOESM9_ESM.xlsx]

## Sheet: Sheet1
Supplemental Table S3. The 498 fine mapping eSTRs (FMeSTRs) in F6 and F7 population
Population	gene	symbol	chrom	str.id	str.start	motif	str.miss	str.beta	str.beta.se	str.p.wald	caviar score	caviar.str.rank	snp.id	snp.start	snp.miss	snp.beta	snp.beta.se	snp.p.wald
f6	ENSSSCG00000024827	ABTB1	chr13	STR_71590920	71590920	AAAAAC	90	-0.708166	0.0544726	3.46702e-27	1	1	SNP_73044639	73044639	0	-0.53079	0.0527633	2.67396e-20
f6	ENSSSCG00000003653	NDUFS5	chr6	STR_94905102	94905102	T	90	-0.511873	0.066278	9.7413e-13	0.999996	1	SNP_94906647	94906647	0	0.307966	0.0592314	4.07262e-07
f6	ENSSSCG00000021784	TBCK	chr8	STR_114499164	114499164	T	145	-0.671359	0.0697198	2.19385e-16	0.999992	1	SNP_115736148	115736148	0	0.510164	0.0535461	1.24175e-18
f6	ENSSSCG00000030395	ASB5	chr15	STR_38935294	38935294	A	137	-0.651902	0.0689366	3.17523e-16	0.999959	1	SNP_39194165	39194165	0	0.415738	0.056622	2.7442e-12
f6	ENSSSCG00000039920	#N/A	chr1	STR_225713453	225713453	CCG	118	0.568858	0.0695085	1.51769e-13	0.999954	1	SNP_224527723	224527723	0	0.379278	0.0576056	2.54761e-10
f6	ENSSSCG00000029790	PCYOX1	chr3	STR_72263945	72263945	GT	133	0.651521	0.067854	1.0913e-16	0.99984	1	SNP_71950319	71950319	0	0.591091	0.050217	6.91095e-26
f6	ENSSSCG00000007763	BCKDK	chr3	STR_17408094	17408094	GTTT	112	0.530673	0.0701459	3.99139e-12	0.999633	1	SNP_17274323	17274323	0	-0.402271	0.0569978	1.56063e-11
f6	ENSSSCG00000003021	MEGF8	chr6	STR_49497230	49497230	CTTTT	109	-0.702257	0.0583231	9.502e-24	0.999572	1	SNP_49927071	49927071	0	0.641004	0.0477848	1.74643e-31
f6	ENSSSCG00000017066	GEMIN5	chr16	STR_68316715	68316715	AAC	133	0.574973	0.0731795	1.55555e-12	0.999565	1	SNP_68495730	68495730	0	-0.446953	0.0556927	3.58032e-14
f6	ENSSSCG00000026964	STK36	chr15	STR_120900295	120900295	C	102	-0.523527	0.0682153	1.69056e-12	0.999404	1	SNP_120723836	120723836	0	0.427803	0.0562726	5.40653e-13
f6	ENSSSCG00000008077	CARD19	chr3	STR_42640896	42640896	AT	134	0.506852	0.0774128	1.39626e-09	0.99928	1	SNP_43088037	43088037	0	-0.324215	0.0588944	8.90476e-08
f6	ENSSSCG00000001806	FSD2	chr7	STR_52074518	52074518	AAC	91	-0.594254	0.0622369	1.63743e-17	0.998928	1	SNP_51990759	51990759	0	0.496811	0.0540305	1.30133e-17
f6	ENSSSCG00000008890	TMA16	chr8	STR_51550848	51550848	A	137	-0.641473	0.0697405	1.31147e-15	0.99891	1	SNP_53223708	53223708	0	-0.502992	0.0538084	4.44227e-18
f6	ENSSSCG00000003784	LRRIQ3	chr6	STR_138194334	138194334	A	127	-0.568711	0.0718655	9.25576e-13	0.998685	1	SNP_139496581	139496581	0	0.372613	0.0577739	5.50107e-10
f6	ENSSSCG00000037294	protein_coding	chr5	STR_19997753	19997753	GTTTTT	112	-0.492748	0.072016	1.99542e-10	0.998087	1	SNP_21128618	21128618	0	0.325299	0.0588712	8.01942e-08
f6	ENSSSCG00000016187	CATIP	chr15	STR_121409404	121409404	T	125	0.435137	0.0780715	1.3346e-07	0.998001	1	SNP_121031456	121031456	0	-0.261486	0.0600912	1.94989e-05
f6	ENSSSCG00000013722	WDR83	chr2	STR_66433852	66433852	GTTTTT	120	-0.609177	0.0675076	1.39209e-15	0.996982	1	SNP_65737788	65737788	0	0.540388	0.0523843	4.09108e-21
f6	ENSSSCG00000007281	MAP1LC3A	chr17	STR_37973913	37973913	AAAAC	51	-0.460896	0.0616823	2.18083e-12	0.994266	1	SNP_38317413	38317413	0	0.372088	0.057787	5.8401e-10
f6	ENSSSCG00000028397	protein_coding	chr5	STR_78366492	78366492	T	95	0.55268	0.0652764	1.39791e-14	0.993674	1	SNP_78402510	78402510	0	0.496659	0.054036	1.33599e-17
f6	ENSSSCG00000026409	TYR	chr9	STR_22383020	22383020	A	118	-0.600601	0.0675742	2.77059e-15	0.992378	1	SNP_22540829	22540829	0	0.559605	0.0515963	7.92154e-23
f6	ENSSSCG00000007247	KIF3B	chr17	STR_35432411	35432411	ATTT	108	-0.510716	0.0701982	1.79068e-11	0.983571	1	SNP_35313917	35313917	0	0.468576	0.0549995	1.35133e-15
f6	ENSSSCG00000032533	protein_coding	chr1	STR_44989069	44989069	CTTT	105	-0.474582	0.0711608	4.41771e-10	0.981895	1	SNP_45037844	45037844	0	0.383375	0.0575004	1.57353e-10
f6	ENSSSCG00000011236	CLASP2	chr13	STR_18908858	18908858	AAAAAT	111	-0.468395	0.0728714	1.70154e-09	0.981349	1	SNP_18873441	18873441	0	-0.305461	0.0592817	5.10748e-07
f6	ENSSSCG00000002143	PARP2	chr7	STR_78440992	78440992	AATT	144	0.455766	0.0833655	2.7322e-07	0.97619	1	SNP_78543592	78543592	0	-0.392462	0.0572623	5.27446e-11
f6	ENSSSCG00000033535	PPP1R17	chr18	STR_41768931	41768931	AGGT	112	0.363529	0.0770983	5.58855e-06	0.975512	1	SNP_41944142	41944142	0	0.250908	0.0602657	4.27826e-05
f6	ENSSSCG00000015044	NKAPD1	chr9	STR_39386800	39386800	AGAT	107	-0.431059	0.0734301	2.66224e-08	0.971422	1	SNP_40711801	40711801	0	0.311454	0.0591607	2.96112e-07
f6	ENSSSCG00000026152	PRKD2	chr6	STR_53216137	53216137	AGGC	97	-0.453593	0.0702371	1.19711e-09	0.970286	1	SNP_51964051	51964051	0	-0.347683	0.0583732	8.41596e-09
f6	ENSSSCG00000017450	KRTAP3-1	chr12	STR_22029561	22029561	AAAAC	134	-0.380619	0.0830434	1.10006e-05	0.959989	1	SNP_20874573	20874573	0	0.267515	0.0599882	1.2271e-05
f6	ENSSSCG00000023409	TIA1	chr3	STR_72263945	72263945	GT	133	0.562371	0.0739588	5.97209e-12	0.958143	1	SNP_71950319	71950319	0	0.438156	0.055963	1.27267e-13
f6	ENSSSCG00000032366	MOB3A	chr2	STR_77349021	77349021	AGCTGT	41	0.424519	0.0614639	5.40877e-11	0.957475	1	SNP_77351455	77351455	0	0.329498	0.0587806	5.32595e-08
f6	ENSSSCG00000003616	FAM167B	chr6	STR_88062037	88062037	ATCC	128	-0.604517	0.0698658	1.65154e-14	0.956768	1	SNP_88080341	88080341	0	0.560451	0.0515607	6.61885e-23
f6	ENSSSCG00000005203	IL33	chr1	STR_215813132	215813132	T	113	0.368088	0.0772149	4.50039e-06	0.956637	1	SNP_215005288	215005288	0	-0.245393	0.0603537	6.35875e-05
f6	ENSSSCG00000003465	FBLIM1	chr6	STR_74980532	74980532	AAAT	94	0.531227	0.0661575	1.79608e-13	0.955952	1	SNP_74124587	74124587	0	0.427423	0.0562838	5.69526e-13
f6	ENSSSCG00000030131	protein_coding	chr7	STR_52109378	52109378	CCT	108	-0.455952	0.0726685	3.57094e-09	0.943758	1	SNP_51991800	51991800	0	-0.336946	0.0586167	2.53771e-08
f6	ENSSSCG00000009169	SLC39A8	chr8	STR_118603819	118603819	CTGT	94	-0.387393	0.0719894	2.51907e-07	0.93694	1	SNP_119611969	119611969	0	0.261966	0.0600831	1.88001e-05
f6	ENSSSCG00000005367	TSTD2	chr1	STR_240480799	240480799	AAAAC	105	-0.348311	0.0757826	8.94529e-06	0.935424	1	SNP_239701584	239701584	0	0.254948	0.0602	3.1816e-05
f6	ENSSSCG00000038524	protein_coding	chr8	STR_51550848	51550848	A	137	0.638565	0.0699607	1.92894e-15	0.932787	1	SNP_53025629	53025629	0	0.552202	0.0519045	3.731e-22
f6	ENSSSCG00000008913	IGFBP7	chr8	STR_56312265	56312265	GTTTT	122	0.359284	0.0800237	1.50714e-05	0.931713	1	SNP_55968964	55968964	0	-0.242136	0.0604046	8.00111e-05
f6	ENSSSCG00000025295	NDFIP1	chr2	STR_143419066	143419066	GT	142	-0.45012	0.08291	3.15473e-07	0.926128	1	SNP_143537216	143537216	0	-0.305985	0.0592712	4.87221e-07
f6	ENSSSCG00000006191	XKR9	chr4	STR_64822947	64822947	AAC	145	-0.576966	0.0768351	1.49e-11	0.922945	1	SNP_64577649	64577649	0	-0.444594	0.0557658	5.04839e-14
f6	ENSSSCG00000005453	protein_coding	chr1	STR_251977474	251977474	AC	127	-0.375937	0.0809614	8.22323e-06	0.921922	1	SNP_250789472	250789472	0	-0.265507	0.0600228	1.43355e-05
f6	ENSSSCG00000029261	protein_coding	chr9	STR_121467568	121467568	ATT	88	-0.518515	0.0655808	3.19773e-13	0.920576	1	SNP_121465749	121465749	0	-0.386704	0.0574139	1.05839e-10
f6	ENSSSCG00000030147	TRMT61B	chr3	STR_110512870	110512870	A	138	0.538014	0.0769492	1.65071e-10	0.919263	1	SNP_110498652	110498652	0	0.409068	0.05681	6.55386e-12
f6	ENSSSCG00000030538	CDCP2	chr6	STR_158888735	158888735	GT	131	-0.367978	0.0825095	1.78457e-05	0.917193	1	SNP_158158077	158158077	0	-0.239774	0.0604412	9.43341e-05
f6	ENSSSCG00000032621	TOR1AIP1	chr9	STR_121467568	121467568	ATT	88	-0.523262	0.0653586	1.78035e-13	0.916446	1	SNP_121423602	121423602	0	-0.418847	0.0565332	1.81675e-12
f6	ENSSSCG00000015555	LAMC1	chr9	STR_124614177	124614177	A	138	0.474363	0.0803627	3.39824e-08	0.914866	1	SNP_124450602	124450602	0	0.325217	0.0588729	8.08322e-08
f6	ENSSSCG00000034773	KCNJ18	chr12	STR_61287890	61287890	AC	120	0.466415	0.0752993	6.31976e-09	0.908541	1	SNP_61289121	61289121	0	-0.312003	0.0591495	2.81522e-07
f6	ENSSSCG00000039889	ARL14EP	chr2	STR_30239075	30239075	AAAC	67	-0.426179	0.0654574	6.4333e-10	0.901849	1	SNP_29349157	29349157	0	0.309652	0.0591973	3.493e-07
f6	ENSSSCG00000011494	PSMD6	chr13	STR_45527151	45527151	CGG	104	-0.340305	0.0757728	1.38219e-05	0.888365	1	SNP_45648299	45648299	0	-0.242716	0.0603956	7.6818e-05
f6	ENSSSCG00000015795	protein_coding	chr15	STR_46699745	46699745	AAAAC	104	-0.532237	0.0682206	8.64314e-13	0.886256	1	SNP_46492938	46492938	0	0.44202	0.0558451	7.32433e-14
f6	ENSSSCG00000006083	LAPTM4B	chr4	STR_39022991	39022991	T	98	0.405942	0.0722501	8.35164e-08	0.885488	1	SNP_38861206	38861206	0	-0.297197	0.0594443	1.06211e-06
f6	ENSSSCG00000038766	MAD1L1	chr3	STR_1696198	1696198	GTTTT	88	-0.406939	0.0700588	3.03031e-08	0.884893	1	SNP_1371913	1371913	0	0.358571	0.0581173	2.63194e-09
f6	ENSSSCG00000010981	NUDT2	chr10	STR_32467913	32467913	A	135	0.554683	0.0750245	1.92179e-11	0.880853	1	SNP_31953073	31953073	0	-0.498905	0.0539557	9.06397e-18
f6	ENSSSCG00000031810	NGRN	chr7	STR_55569481	55569481	CTGT/ATCT	83	-0.387092	0.0696998	1.02405e-07	0.878332	1	SNP_56375500	56375500	0	0.305939	0.0592721	4.89249e-07
f6	ENSSSCG00000001407	protein_coding	chr7	STR_24459761	24459761	A	112	-0.361198	0.0771734	6.47917e-06	0.878296	1	SNP_23314799	23314799	0	-0.279781	0.059771	4.61846e-06
f6	ENSSSCG00000003783	FPGT	chr6	STR_138194334	138194334	A	127	0.473672	0.0769472	8.48973e-09	0.864093	1	SNP_139170717	139170717	0	-0.317844	0.0590288	1.63371e-07
f6	ENSSSCG00000036868	CTNNBIP1	chr6	STR_70554394	70554394	AAC	144	-0.447002	0.0837807	4.90148e-07	0.846497	1	SNP_70719907	70719907	0	0.259381	0.0601265	2.28616e-05
f6	ENSSSCG00000003061	CADM4	chr6	STR_50462522	50462522	GTTTT	104	-0.339178	0.0758056	1.48192e-05	0.841392	1	SNP_51027569	51027569	0	-0.246935	0.0603293	5.69674e-05
f6	ENSSSCG00000003900	DMBX1	chr6	STR_164801795	164801795	ATTTT	105	-0.371033	0.0750744	2.00716e-06	0.833459	1	SNP_165273405	165273405	0	0.28375	0.0596984	3.33227e-06
f6	ENSSSCG00000007473	ADNP	chr17	STR_53157658	53157658	ATTTT	130	-0.396685	0.0811365	2.97716e-06	0.82262	1	SNP_52848184	52848184	0	-0.263409	0.0600586	1.68412e-05
f6	ENSSSCG00000008346	APLF	chr3	STR_73074341	73074341	A	122	0.3869	0.0790713	2.76457e-06	0.815517	1	SNP_73875396	73875396	0	0.364596	0.0579718	1.35693e-09
f6	ENSSSCG00000023078	WDR4	chr13	STR_206262967	206262967	G	125	-0.541934	0.0728737	1.13737e-11	0.807032	1	SNP_205909719	205909719	0	-0.485613	0.0544237	8.63825e-17
f6	ENSSSCG00000027256	CNIH1	chr1	STR_182879545	182879545	T	138	0.406124	0.0834198	3.46323e-06	0.803925	1	SNP_184043595	184043595	0	0.251361	0.0602584	4.13943e-05
f6	ENSSSCG00000038772	IKBIP	chr5	STR_85255275	85255275	AT	129	-0.53531	0.0743678	4.47683e-11	0.797133	1	SNP_85252236	85252236	0	-0.519117	0.0532115	2.42312e-19
f6	ENSSSCG00000003881	SPATA6	chr6	STR_163288254	163288254	CTTT	110	0.414104	0.0748204	1.38124e-07	0.795713	1	SNP_163290110	163290110	0	-0.27992	0.0597684	4.56611e-06
f6	ENSSSCG00000031680	GGPS1	chr14	STR_56165017	56165017	AATG	115	-0.421239	0.0758429	1.31963e-07	0.790318	1	SNP_55362312	55362312	0	0.337628	0.0586015	2.36895e-08
f6	ENSSSCG00000010105	SMPD4	chr14	STR_50484701	50484701	AAAAAC	138	-0.482238	0.0799712	1.8622e-08	0.79012	1	SNP_50078285	50078285	0	0.352622	0.0582582	4.99411e-09
f6	ENSSSCG00000015489	SLC9C2	chr9	STR_115854930	115854930	T	106	0.623325	0.0634256	5.96408e-18	0.787124	1	SNP_115960682	115960682	0	0.581006	0.0506712	7.17075e-25
f6	ENSSSCG00000009258	NAA11	chr8	STR_137887012	137887012	AC	136	0.406042	0.0827365	2.88443e-06	0.775601	1	SNP_137371122	137371122	0	0.248175	0.0603096	5.21248e-05
f6	ENSSSCG00000013878	PGLS	chr2	STR_60197586	60197586	CGG	104	-0.434654	0.0725722	1.43162e-08	0.772703	1	SNP_60238457	60238457	0	-0.329782	0.0587744	5.17922e-08
f6	ENSSSCG00000040202	CRLS1	chr17	STR_14493749	14493749	AAAC	105	0.529717	0.0685708	1.36819e-12	0.766663	1	SNP_14508495	14508495	0	0.406343	0.0568858	9.30285e-12
f6	ENSSSCG00000033740	INS	chr2	STR_2335464	2335464	ACGGCC	86	-0.31983	0.0722443	1.69276e-05	0.766414	1	SNP_2283754	2283754	0	0.251639	0.0602539	4.05639e-05
f6	ENSSSCG00000023807	ACO1	chr10	STR_33961870	33961870	CTTTTT	144	-0.409986	0.0854252	4.86694e-06	0.762421	1	SNP_34478089	34478089	0	0.368309	0.0578808	8.96014e-10
f6	ENSSSCG00000013110	TMEM109	chr2	STR_11322639	11322639	T	125	-0.38004	0.0802051	5.45756e-06	0.760705	1	SNP_10728040	10728040	0	0.273738	0.0598793	7.51866e-06
f6	ENSSSCG00000013718	protein_coding	chr2	STR_66288457	66288457	CTTT	99	0.424061	0.0718214	2.07518e-08	0.755488	1	SNP_66452651	66452651	0	-0.399065	0.0570851	2.33382e-11
f6	ENSSSCG00000013497	ANKRD24	chr2	STR_74612175	74612175	GTTTT	55	-0.574378	0.0574538	2.17155e-19	0.753526	1	SNP_74560566	74560566	0	-0.547761	0.0520866	9.28064e-22
f6	ENSSSCG00000013990	GUK1	chr2	STR_50394981	50394981	AC	131	-0.387495	0.0818029	5.71146e-06	0.738363	1	SNP_50267713	50267713	0	0.318923	0.0590062	1.47558e-07
f6	ENSSSCG00000032574	RTTN	chr1	STR_152545549	152545549	A	107	0.413286	0.0741037	1.09955e-07	0.73267	1	SNP_153025144	153025144	0	0.301694	0.0593564	7.15127e-07
f6	ENSSSCG00000011404	HYAL1	chr13	STR_32788812	32788812	A	133	-0.43575	0.0805045	3.04954e-07	0.698607	1	SNP_32757979	32757979	0	-0.318176	0.0590219	1.58344e-07
f6	ENSSSCG00000032711	DMAC2	chr6	STR_50179179	50179179	T	144	0.420721	0.0849662	2.57159e-06	0.681201	1	SNP_48680420	48680420	0	0.250919	0.0602656	4.27476e-05
f6	ENSSSCG00000016892	FST	chr16	STR_32208065	32208065	AT	128	0.451103	0.078275	5.68994e-08	0.666326	1	SNP_32204408	32204408	0	0.248847	0.0602988	4.96634e-05
f6	ENSSSCG00000032694	protein_coding	chr9	STR_3445397	3445397	T	129	0.427294	0.0796027	3.58112e-07	0.660101	1	SNP_3465779	3465779	0	0.322976	0.0589207	1.0031e-07
f6	ENSSSCG00000037854	L3HYPDH	chr1	STR_188359441	188359441	T	115	-0.462041	0.0741628	4.91568e-09	0.645682	1	SNP_188597983	188597983	0	-0.387683	0.0573883	9.41111e-11
f6	ENSSSCG00000034300	KNCN	chr6	STR_164955526	164955526	ATTTT	98	-0.574418	0.064713	1.32716e-15	0.643835	1	SNP_164941450	164941450	0	0.527533	0.0528897	4.98832e-20
f6	ENSSSCG00000038366	RAP2B	chr13	STR_92881322	92881322	ATGTGC	97	-0.356846	0.0736224	2.92941e-06	0.642575	1	SNP_94308086	94308086	0	-0.291173	0.0595597	1.78561e-06
f6	ENSSSCG00000005719	RAPGEF1	chr1	STR_271835012	271835012	AGC	137	0.406937	0.0830415	2.99966e-06	0.636374	1	SNP_271322575	271322575	0	-0.253296	0.060227	3.59341e-05
f6	ENSSSCG00000003549	LDLRAP1	chr6	STR_82833100	82833100	AC	144	-0.464778	0.0829278	1.47242e-07	0.6279	1	SNP_82687025	82687025	0	-0.328026	0.0588125	6.15176e-08
f6	ENSSSCG00000028203	protein_coding	chr13	STR_73922693	73922693	AT	131	0.369886	0.0824423	1.60155e-05	0.625694	1	SNP_75051420	75051420	0	-0.256807	0.0601693	2.77194e-05
f6	ENSSSCG00000006760	HIPK1	chr4	STR_106548261	106548261	AAAT	92	0.332164	0.0732082	1.08882e-05	0.625183	1	SNP_106547797	106547797	0	-0.277071	0.0598199	5.75456e-06
f6	ENSSSCG00000024556	ZNF445	chr13	STR_27711079	27711079	A	111	0.392887	0.0758462	7.18887e-07	0.611558	1	SNP_27376035	27376035	0	-0.253651	0.0602212	3.50089e-05
f6	ENSSSCG00000009580	S1PR3	chr14	STR_534839	534839	A	146	0.437601	0.0849635	1.12383e-06	0.601346	1	SNP_509737	509737	0	0.348136	0.0583627	8.02582e-09
f6	ENSSSCG00000005641	DNM1	chr1	STR_269682640	269682640	CTGTGG	133	-0.411111	0.0815347	1.57716e-06	0.596921	1	SNP_267838245	267838245	0	0.305111	0.0592887	5.27093e-07
f6	ENSSSCG00000004155	OLIG3	chr1	STR_27264114	27264114	T	79	0.385366	0.0689706	8.46073e-08	0.589167	1	SNP_27209548	27209548	0	0.267433	0.0599897	1.23495e-05
f6	ENSSSCG00000004284	protein_coding	chr1	STR_53738169	53738169	A	89	0.389397	0.0708515	1.40993e-07	0.586655	1	SNP_52881787	52881787	0	0.323	0.0589202	1.00074e-07
f6	ENSSSCG00000000590	PLCZ1	chr5	STR_54943058	54943058	ATCT	74	0.342887	0.0692518	1.66058e-06	0.58302	1	SNP_53959311	53959311	0	0.247668	0.0603177	5.4057e-05
f6	ENSSSCG00000002764	SMPD3	chr6	STR_28907777	28907777	ACCAT	101	0.393286	0.0733774	2.92527e-07	0.562432	1	SNP_28036424	28036424	0	0.334582	0.0586692	3.218e-08
f6	ENSSSCG00000003433	PLOD1	chr6	STR_71882310	71882310	GT	150	0.397308	0.0883043	1.72589e-05	0.560509	1	SNP_71995584	71995584	0	0.275957	0.0598398	6.29501e-06
f6	ENSSSCG00000032623	JAGN1	chr13	STR_66138973	66138973	AC	133	-0.388699	0.0824094	6.30223e-06	0.555326	1	SNP_65882511	65882511	0	-0.281346	0.0597425	4.06317e-06
f6	ENSSSCG00000003228	VSIG10L	chr6	STR_58425128	58425128	T	103	-0.317603	0.0761632	5.05216e-05	0.55439	1	SNP_57655145	57655145	0	-0.239305	0.0604484	9.7448e-05
f6	ENSSSCG00000013311	KIAA1549L	chr2	STR_27725633	27725633	GTTTTT	116	-0.441682	0.075289	2.99627e-08	0.544828	1	SNP_26874202	26874202	0	0.400993	0.0570327	1.8331e-11
f6	ENSSSCG00000009919	HNF1A	chr14	STR_40687293	40687293	AAAG	123	-0.358353	0.0803503	1.71052e-05	0.542873	1	SNP_41703994	41703994	0	0.247821	0.0603152	5.34637e-05
f6	ENSSSCG00000006580	S100A2	chr4	STR_96069188	96069188	T	151	-0.399547	0.088622	1.67764e-05	0.53377	1	SNP_95567083	95567083	0	0.260791	0.0601029	2.05532e-05
f6	ENSSSCG00000023929	TXNRD3	chr13	STR_73371543	73371543	ATTT	85	-0.493477	0.0661265	3.95925e-12	0.522571	1	SNP_73004940	73004940	0	-0.481603	0.0545616	1.67302e-16
f6	ENSSSCG00000021938	UPP2	chr15	STR_65035488	65035488	CTTT/CCTT	130	0.444652	0.0791698	1.15838e-07	0.520424	1	SNP_65763144	65763144	0	-0.328051	0.058812	6.13727e-08
f6	ENSSSCG00000009551	ARHGEF7	chr11	STR_76946487	76946487	AG	117	-0.539563	0.0709046	3.56794e-12	0.510901	1	SNP_77229577	77229577	0	-0.438194	0.0559619	1.26584e-13
f6	ENSSSCG00000005778	HSBP1L1	chr6	STR_128146750	128146750	T	135	-0.530881	0.0764117	1.90755e-10	0.492214	1	SNP_128051332	128051332	0	0.518367	0.0532398	2.78371e-19
f6	ENSSSCG00000017169	SEC14L1	chr12	STR_4767668	4767668	GTTTT	118	0.38845	0.0778784	1.77967e-06	0.48235	1	SNP_4056230	4056230	0	0.270169	0.0599421	9.97188e-06
f6	ENSSSCG00000025210	ATG10	chr2	STR_90671965	90671965	GT	100	0.352686	0.0744436	4.78421e-06	0.475527	1	SNP_90226558	90226558	0	0.355335	0.0581943	3.73504e-09
f6	ENSSSCG00000009379	NEK3	chr11	STR_15728224	15728224	ATTTT	98	-0.433081	0.0712584	8.61047e-09	0.472239	1	SNP_16083039	16083039	0	-0.347748	0.0583717	8.35868e-09
f6	ENSSSCG00000033199	FAM19A4	chr13	STR_50407210	50407210	T	134	-0.453901	0.0800188	9.39644e-08	0.465609	1	SNP_49418002	49418002	0	-0.382897	0.0575127	1.66503e-10
f6	ENSSSCG00000006731	VTCN1	chr4	STR_103608740	103608740	GTTTTT	117	-0.496535	0.0731002	2.84605e-10	0.448889	1	SNP_103373007	103373007	0	0.407858	0.0568437	7.65958e-12
f6	ENSSSCG00000040297	protein_coding	chr1	STR_263233019	263233019	ATG	140	-0.501324	0.0796536	5.47073e-09	0.444426	1	SNP_262760520	262760520	0	0.366545	0.0579242	1.09198e-09
f6	ENSSSCG00000002900	protein_coding	chr6	STR_44320039	44320039	AAAAC	110	-0.348019	0.077061	1.27764e-05	0.423036	1	SNP_44803942	44803942	0	-0.287256	0.0596334	2.48724e-06
f6	ENSSSCG00000008466	COX7A2L	chr3	STR_97246267	97246267	A	139	0.423859	0.083028	1.26967e-06	0.420997	1	SNP_98971562	98971562	0	-0.296618	0.0594555	1.11708e-06
f6	ENSSSCG00000000265	ESPL1	chr5	STR_18898827	18898827	GT	132	0.394524	0.0818609	4.06422e-06	0.419717	1	SNP_18042955	18042955	0	0.269278	0.0599577	1.06937e-05
f6	ENSSSCG00000008239	CAPG	chr3	STR_59025640	59025640	AAAAAC	72	-0.532925	0.0620437	3.47303e-15	0.416883	1	SNP_59331036	59331036	0	0.498949	0.0539541	8.99474e-18
f6	ENSSSCG00000034443	protein_coding	chr10	STR_13397659	13397659	GGT	97	0.361888	0.0734693	2.06857e-06	0.409724	1	SNP_12067669	12067669	0	0.267257	0.0599927	1.25195e-05
f6	ENSSSCG00000025698	SERPINE1	chr3	STR_8832828	8832828	AAAC	90	-0.358271	0.0720302	1.6104e-06	0.408347	1	SNP_8449231	8449231	0	0.276294	0.0598338	6.12637e-06
f6	ENSSSCG00000035830	#N/A	chr9	STR_9965507	9965507	CTTT	107	-0.430105	0.0734671	2.87884e-08	0.407412	1	SNP_10002006	10002006	0	0.398321	0.0571053	2.56096e-11
f6	ENSSSCG00000037663	PKNOX1	chr13	STR_206262967	206262967	G	125	-0.554569	0.0721555	2.98012e-12	0.400552	1	SNP_205874131	205874131	0	-0.471065	0.0549171	9.12779e-16
f6	ENSSSCG00000004762	DNAJC17	chr1	STR_130229269	130229269	CTGT	95	-0.418868	0.0711238	2.15369e-08	0.397582	1	SNP_129895824	129895824	0	-0.401775	0.0570114	1.66137e-11
f6	ENSSSCG00000022994	CYB5R4	chr1	STR_53738169	53738169	A	89	0.332844	0.0725371	8.66473e-06	0.394958	1	SNP_53741212	53741212	0	0.261184	0.0600963	1.99507e-05
f6	ENSSSCG00000013842	CYP4F3	chr2	STR_61716831	61716831	ATTTT	137	0.553548	0.0757107	3.12861e-11	0.379118	1	SNP_61614805	61614805	0	0.489536	0.0542873	4.48613e-17
f6	ENSSSCG00000025425	FUK	chr6	STR_13423994	13423994	GTTT	56	0.60309	0.0561241	1.35945e-21	0.374969	2	SNP_13950226	13950226	0	0.59476	0.0500488	2.89045e-26
f6	ENSSSCG00000011860	SLC12A8	chr13	STR_136193951	136193951	AAC	106	0.425385	0.0734062	3.81114e-08	0.37333	1	SNP_136193785	136193785	0	0.402729	0.0569853	1.47294e-11
f6	ENSSSCG00000021745	ERMAP	chr6	STR_168730044	168730044	AAAT	122	0.363191	0.0798939	1.19678e-05	0.367488	1	SNP_168023559	168023559	0	0.261337	0.0600937	1.972e-05
f6	ENSSSCG00000015116	MCAM	chr9	STR_45731147	45731147	CTTT	140	0.452262	0.0821047	2.15297e-07	0.367022	1	SNP_46408631	46408631	0	-0.362698	0.058018	1.67445e-09
f6	ENSSSCG00000026554	PRXL2B	chr6	STR_64508876	64508876	G	105	0.433195	0.0728658	1.80234e-08	0.362748	1	SNP_64854372	64854372	0	0.379719	0.0575943	2.41965e-10
f6	ENSSSCG00000007998	RHBDL1	chr3	STR_40101718	40101718	A	134	0.366317	0.0835605	2.45915e-05	0.346025	2	SNP_40333560	40333560	0	0.242744	0.0603952	7.66717e-05
f6	ENSSSCG00000004013	SMOC2	chr1	STR_1172558	1172558	GT	123	-0.355121	0.0804565	2.06143e-05	0.343917	1	SNP_2314830	2314830	0	0.294317	0.0594998	1.36348e-06
f6	ENSSSCG00000034720	IQCK	chr3	STR_25976491	25976491	AT	114	-0.457338	0.0741077	6.51043e-09	0.335031	1	SNP_25984637	25984637	0	0.398249	0.0571072	2.5839e-11
f6	ENSSSCG00000006957	RHPN1	chr4	STR_1136393	1136393	AAAC	63	-0.431839	0.06459	2.35797e-10	0.319284	2	SNP_1145547	1145547	0	0.393987	0.0572217	4.37644e-11
f6	ENSSSCG00000039244	PHYH	chr10	STR_48404871	48404871	CTTT	92	-0.508966	0.06681	1.86237e-12	0.316712	1	SNP_48406708	48406708	0	-0.511727	0.0534882	9.3684e-19
f6	ENSSSCG00000003582	SMPDL3B	chr6	STR_85353297	85353297	GTTT	94	0.376235	0.0723494	5.86503e-07	0.315608	1	SNP_85022028	85022028	0	0.390974	0.0573017	6.32313e-11
f6	ENSSSCG00000035114	CLDN12	chr9	STR_70501087	70501087	A	133	-0.567616	0.0736376	3.43541e-12	0.308527	1	SNP_70500898	70500898	0	-0.60241	0.0496929	4.52813e-27
f6	ENSSSCG00000017869	ITGAE	chr12	STR_49370301	49370301	CT	117	0.361104	0.0785328	9.39209e-06	0.29934	1	SNP_49369957	49369957	0	0.290581	0.0595709	1.87785e-06
f6	ENSSSCG00000000980	ALG12	chr5	STR_241667	241667	GTTT	63	-0.385742	0.0660692	2.17024e-08	0.298087	1	SNP_212774	212774	0	-0.328944	0.0587926	5.62359e-08
f6	ENSSSCG00000007768	STX4	chr3	STR_16996659	16996659	A	106	-0.449258	0.0724645	5.0865e-09	0.285919	1	SNP_16794268	16794268	0	0.439421	0.0559245	1.06285e-13
f6	ENSSSCG00000034405	MEI1	chr5	STR_7278158	7278158	AAAG	72	0.324224	0.0693626	5.64907e-06	0.284219	1	SNP_6015462	6015462	0	0.285828	0.05966	2.80325e-06
f6	ENSSSCG00000018029	protein_coding	chr12	STR_59032322	59032322	AT	117	0.346102	0.0790104	2.29507e-05	0.283783	1	SNP_59448446	59448446	0	-0.302112	0.0593481	6.89024e-07
f6	ENSSSCG00000010122	CDC45	chr14	STR_50607835	50607835	CTTTTT	142	0.457992	0.0825375	1.84132e-07	0.28198	1	SNP_51587409	51587409	0	-0.3623	0.0580276	1.74958e-09
f6	ENSSSCG00000034798	JKAMP	chr1	STR_187722568	187722568	T	85	0.348024	0.0712757	2.36643e-06	0.278735	1	SNP_189467212	189467212	0	0.293979	0.0595063	1.40387e-06
f6	ENSSSCG00000010167	MAP10	chr14	STR_57962507	57962507	AC	136	-0.605568	0.0720478	9.27956e-14	0.274015	1	SNP_57948466	57948466	0	0.628932	0.0484026	4.89318e-30
f6	ENSSSCG00000025208	RNF39	chr7	STR_23170447	23170447	CTTT	85	0.446275	0.0680377	6.02389e-10	0.273693	2	SNP_22721688	22721688	0	-0.373811	0.0577439	4.79647e-10
f6	ENSSSCG00000037168	TMEM92	chr12	STR_26487812	26487812	GTTT	96	0.357917	0.0733626	2.53445e-06	0.273234	1	SNP_26860177	26860177	0	0.287518	0.0596285	2.43313e-06
f6	ENSSSCG00000033993	PLCXD3	chr16	STR_25984146	25984146	AAAAC	111	0.401168	0.0755508	3.9728e-07	0.271948	1	SNP_27261402	27261402	0	0.390606	0.0573114	6.61202e-11
f6	ENSSSCG00000026571	RAB8B	chr1	STR_107899259	107899259	ATTT	94	0.347845	0.0732105	4.3896e-06	0.271703	1	SNP_108845408	108845408	0	-0.354207	0.058221	4.21604e-09
f6	ENSSSCG00000004584	GCNT3	chr1	STR_112450886	112450886	A	143	0.54937	0.0779181	1.41626e-10	0.270089	1	SNP_112425973	112425973	0	-0.514041	0.0534021	6.15529e-19
f6	ENSSSCG00000006702	FMO5	chr4	STR_100370543	100370543	GTTTT	56	0.290745	0.0673203	2.45778e-05	0.266742	1	SNP_100798550	100798550	0	0.290785	0.059567	1.84551e-06
f6	ENSSSCG00000007381	YWHAB	chr17	STR_47970388	47970388	AAAT	108	0.4655	0.0722639	1.5153e-09	0.253191	2	SNP_47932789	47932789	0	-0.333281	0.0586979	3.66407e-08
f6	ENSSSCG00000004503	LOXHD1	chr1	STR_96534513	96534513	AAAG	133	0.408808	0.0816272	1.8269e-06	0.247257	1	SNP_96211915	96211915	0	0.389485	0.057341	7.57393e-11
f6	ENSSSCG00000011639	SRPRB	chr13	STR_74916343	74916343	A	145	0.391405	0.0865669	1.52282e-05	0.244846	1	SNP_74019865	74019865	0	-0.305044	0.05929	5.30245e-07
f6	ENSSSCG00000025881	PDHB	chr13	STR_40489151	40489151	AC	111	-0.380205	0.0762847	1.72905e-06	0.241892	1	SNP_40962446	40962446	0	-0.30194	0.0593515	6.99675e-07
f6	ENSSSCG00000006287	SELL	chr4	STR_80703365	80703365	CTTT	112	0.476772	0.0727488	9.02755e-10	0.241449	1	SNP_81320071	81320071	0	-0.439271	0.0559291	1.08595e-13
f6	ENSSSCG00000004163	BCLAF1	chr1	STR_27928065	27928065	GTTTTT	88	-0.367244	0.0713373	7.21409e-07	0.241325	1	SNP_27918460	27918460	0	0.318786	0.0590091	1.49484e-07
f6	ENSSSCG00000040383	MFAP1	chr1	STR_127704060	127704060	AAAAAC	64	-0.343414	0.0674295	8.31915e-07	0.239844	1	SNP_127689317	127689317	0	-0.292453	0.0595354	1.60052e-06
f6	ENSSSCG00000006480	NAXE	chr4	STR_93460011	93460011	AAT	141	-0.43432	0.0832751	8.01276e-07	0.23695	2	SNP_93428191	93428191	0	0.432683	0.0561278	2.75072e-13
f6	ENSSSCG00000008319	CD207	chr3	STR_70741091	70741091	ATTTT	139	0.429447	0.0827863	8.8676e-07	0.235934	1	SNP_70812654	70812654	0	0.341442	0.0585158	1.60666e-08
f6	ENSSSCG00000011424	TEX264	chr13	STR_33642136	33642136	AAAAG	126	0.391111	0.0801056	2.97518e-06	0.234226	1	SNP_33142675	33142675	0	-0.326332	0.058849	7.25545e-08
f6	ENSSSCG00000021885	MDFIC	chr18	STR_30491015	30491015	A	138	0.437734	0.0820766	4.60815e-07	0.232376	1	SNP_31048421	31048421	0	-0.400074	0.0570577	2.0572e-11
f6	ENSSSCG00000033033	TOLLIP	chr2	STR_589680	589680	ACAGCC	48	0.645196	0.0527222	2.3958e-26	0.232105	1	SNP_812079	812079	0	0.64419	0.0476185	7.06869e-32
f6	ENSSSCG00000005269	TRPM6	chr1	STR_227119099	227119099	ATTT	93	0.340241	0.0732052	6.83332e-06	0.225231	2	SNP_228556312	228556312	0	-0.240634	0.0604279	8.88636e-05
f6	ENSSSCG00000003046	RABAC1	chr6	STR_49504217	49504217	T	88	-0.448959	0.0685323	6.52777e-10	0.221863	1	SNP_50590361	50590361	0	0.443475	0.0558004	5.93704e-14
f6	ENSSSCG00000012975	SNX32	chr2	STR_6085092	6085092	A	138	0.382586	0.084342	1.36802e-05	0.213756	1	SNP_6480118	6480118	0	0.291979	0.0595444	1.66678e-06
f6	ENSSSCG00000024837	SYT12	chr2	STR_5353101	5353101	AAAAC	116	-0.453832	0.0747784	1.11139e-08	0.212119	2	SNP_4569615	4569615	0	0.377237	0.0576575	3.23078e-10
f6	ENSSSCG00000033155	TMEM30A	chr1	STR_90509245	90509245	GTTT	79	-0.604455	0.0595436	2.06704e-19	0.211813	2	SNP_90353718	90353718	0	0.606172	0.0495153	1.7863e-27
f6	ENSSSCG00000029240	KCNMB3	chr13	STR_116706363	116706363	A	116	-0.357022	0.0783876	1.12015e-05	0.211031	1	SNP_116783273	116783273	0	0.274094	0.059873	7.30782e-06
f6	ENSSSCG00000028464	protein_coding	chr6	STR_12972745	12972745	AAAT	142	-0.519748	0.0793216	1.62751e-09	0.208788	1	SNP_12202788	12202788	0	0.499079	0.0539495	8.79509e-18
f6	ENSSSCG00000007503	RAE1	chr17	STR_58176801	58176801	AC	110	-0.352235	0.0769315	9.85183e-06	0.207632	2	SNP_57871643	57871643	0	0.313438	0.05912	2.4654e-07
f6	ENSSSCG00000007565	TTYH3	chr3	STR_1861937	1861937	CTTT	64	0.342466	0.0674544	8.95847e-07	0.20704	2	SNP_1862709	1862709	0	-0.29492	0.0594882	1.29428e-06
f6	ENSSSCG00000013402	USP47	chr2	STR_47462091	47462091	AAAAAC	120	-0.356974	0.0795171	1.49499e-05	0.20548	2	SNP_47463023	47463023	0	0.306809	0.0592547	4.52292e-07
f6	ENSSSCG00000034676	protein_coding	chr16	STR_45164504	45164504	A	115	-0.362959	0.0779215	7.23168e-06	0.202769	1	SNP_44258481	44258481	0	0.337876	0.058596	2.31019e-08
f6	ENSSSCG00000030882	protein_coding	chr7	STR_23797700	23797700	CT	142	-0.659314	0.0698092	4.75803e-16	0.198247	2	SNP_23464863	23464863	0	0.673117	0.0460415	1.14043e-35
f6	ENSSSCG00000030049	protein_coding	chr6	STR_50259578	50259578	T	99	0.321461	0.0750959	3.21026e-05	0.196188	2	SNP_50287292	50287292	0	-0.244682	0.0603649	6.6876e-05
f6	ENSSSCG00000029902	protein_coding	chr2	STR_5709417	5709417	AACCAC	137	-0.392491	0.0836142	7.12153e-06	0.195624	1	SNP_5697421	5697421	0	0.376114	0.0576859	3.67932e-10
f6	ENSSSCG00000029183	SEC11A	chr7	STR_53109045	53109045	T	107	-0.4533	0.0725377	4.00752e-09	0.194464	1	SNP_52251250	52251250	0	-0.338248	0.0585876	2.2248e-08
f6	ENSSSCG00000028195	protein_coding	chr15	STR_32440541	32440541	A	137	0.503247	0.0785584	2.98422e-09	0.189572	1	SNP_32536898	32536898	0	0.471517	0.054902	8.49727e-16
f6	ENSSSCG00000014577	TMEM9B	chr9	STR_111055	111055	AAAAC	91	-0.378827	0.0716148	3.79866e-07	0.183756	1	SNP_472374	472374	0	0.328424	0.0588039	5.91721e-08
f6	ENSSSCG00000002269	MTHFD1	chr7	STR_88698122	88698122	AAAG	83	-0.319997	0.0716181	1.41297e-05	0.179239	1	SNP_88728624	88728624	0	0.29464	0.0594936	1.32605e-06
f6	ENSSSCG00000038130	CANT1	chr12	STR_3279271	3279271	CCCCTG	102	0.441046	0.0718563	6.63271e-09	0.177913	1	SNP_3818672	3818672	0	0.396489	0.0571546	3.21478e-11
f6	ENSSSCG00000015560	ARPC5	chr9	STR_124614177	124614177	A	138	0.477116	0.0802268	2.75841e-08	0.176277	1	SNP_124146406	124146406	0	0.323116	0.0589178	9.89724e-08
f6	ENSSSCG00000027745	ABCG1	chr13	STR_205808203	205808203	GTTTT	125	-0.378353	0.080265	6.05236e-06	0.173496	1	SNP_206168139	206168139	0	0.328747	0.0587969	5.73304e-08
f6	ENSSSCG00000001875	SNX33	chr7	STR_58078861	58078861	CGG	106	0.433798	0.0730816	1.90771e-08	0.173412	1	SNP_58447749	58447749	0	-0.293484	0.0595157	1.46495e-06
f6	ENSSSCG00000006233	CA8	chr4	STR_73979873	73979873	T	143	0.485397	0.0815283	2.90959e-08	0.172653	1	SNP_73049277	73049277	0	0.488142	0.0543359	5.66723e-17
f6	ENSSSCG00000028202	RANGAP1	chr5	STR_6549634	6549634	CTTTT	144	0.418237	0.0850737	2.98648e-06	0.172597	3	SNP_6943848	6943848	0	-0.262985	0.0600658	1.73956e-05
f6	ENSSSCG00000037238	protein_coding	chr12	STR_18727369	18727369	ATTT	122	0.406064	0.0783615	7.75756e-07	0.171879	1	SNP_18695043	18695043	0	0.369294	0.0578565	8.01841e-10
f6	ENSSSCG00000025993	SGPP2	chr15	STR_124516569	124516569	AAAAT	118	0.387074	0.0779273	1.94953e-06	0.167048	3	SNP_124288594	124288594	0	-0.281277	0.0597437	4.08624e-06
f6	ENSSSCG00000034916	GORASP1	chr13	STR_23246615	23246615	ATTT	110	0.357477	0.0767679	7.09375e-06	0.164208	2	SNP_23808362	23808362	0	-0.370099	0.0578365	7.32113e-10
f6	ENSSSCG00000013600	RAB11B	chr2	STR_70876583	70876583	GTT	96	0.449777	0.0701718	1.52289e-09	0.163533	1	SNP_70884781	70884781	0	0.442458	0.0558316	6.87584e-14
f6	ENSSSCG00000016214	STK16	chr15	STR_120467481	120467481	ATCC	77	-0.322102	0.070368	8.72649e-06	0.159939	1	SNP_120440430	120440430	0	0.255441	0.0601919	3.0678e-05
f6	ENSSSCG00000026260	ATP13A5	chr13	STR_130385284	130385284	CG/AC	160	0.44789	0.0903166	2.97495e-06	0.15895	1	SNP_129418075	129418075	0	0.309453	0.0592014	3.55698e-07
f6	ENSSSCG00000034415	C18orf32	chr1	STR_99044661	99044661	CTTT	143	-0.550953	0.0778209	1.22347e-10	0.154991	4	SNP_99044365	99044365	0	0.582896	0.050587	4.65387e-25
f6	ENSSSCG00000006925	KYAT3	chr4	STR_127713036	127713036	A	137	-0.454125	0.0809944	1.32238e-07	0.154675	2	SNP_127793927	127793927	0	0.478091	0.0546812	2.96442e-16
f6	ENSSSCG00000008122	ADRA2B	chr3	STR_45924658	45924658	A	135	-0.516048	0.0772334	7.30302e-10	0.153509	1	SNP_45925434	45925434	0	-0.354757	0.058208	3.97441e-09
f6	ENSSSCG00000024517	AKAP6	chr7	STR_67443706	67443706	AAAC	58	-0.505769	0.0609999	1.62086e-14	0.151985	1	SNP_67443814	67443814	0	-0.518333	0.0532411	2.80151e-19
f6	ENSSSCG00000004746	ITPKA	chr1	STR_129833253	129833253	GTTTT	91	-0.343343	0.0726782	4.87634e-06	0.151739	1	SNP_129895824	129895824	0	0.297555	0.0594373	1.02938e-06
f6	ENSSSCG00000031759	TM6SF2	chr2	STR_59028407	59028407	AAAAAC	85	0.308624	0.0723172	3.248e-05	0.148703	1	SNP_58955901	58955901	0	-0.29308	0.0595234	1.51671e-06
f6	ENSSSCG00000007692	YWHAG	chr3	STR_9722406	9722406	T	118	-0.349855	0.0791744	1.97393e-05	0.148081	4	SNP_9106366	9106366	0	-0.315928	0.0590687	1.95555e-07
f6	ENSSSCG00000031738	protein_coding	chr4	STR_130164980	130164980	GTTT	97	-0.554669	0.0655764	1.56265e-14	0.146826	2	SNP_129820875	129820875	0	0.514805	0.0533736	5.35481e-19
f6	ENSSSCG00000009389	TRIM13	chr11	STR_17924548	17924548	CT	105	0.370847	0.0750805	2.0329e-06	0.139003	2	SNP_17940202	17940202	0	-0.330923	0.0587496	4.62859e-08
f6	ENSSSCG00000014161	protein_coding	chr2	STR_100516765	100516765	A	121	-0.358391	0.0797604	1.47758e-05	0.138843	2	SNP_100137034	100137034	0	-0.24448	0.060368	6.78392e-05
f6	ENSSSCG00000035820	TXNDC17	chr12	STR_50731773	50731773	T	132	0.399855	0.0816553	2.92456e-06	0.13823	1	SNP_50731643	50731643	0	-0.32105	0.0589615	1.20586e-07
f6	ENSSSCG00000040548	protein_coding	chr7	STR_78077214	78077214	AC	111	0.356713	0.0770527	7.99351e-06	0.135983	1	SNP_76732747	76732747	0	0.284341	0.0596875	3.17301e-06
f6	ENSSSCG00000002008	DCAF11	chr7	STR_75130116	75130116	AAAAT	85	-0.326781	0.0718546	1.01615e-05	0.135954	1	SNP_75130404	75130404	0	0.343297	0.0584737	1.32779e-08
f6	ENSSSCG00000001913	STOML1	chr7	STR_59432932	59432932	GTTT	41	0.351662	0.0635484	8.98787e-08	0.13431	1	SNP_59447814	59447814	0	-0.351614	0.0582818	5.55958e-09
f6	ENSSSCG00000023258	CLEC4F	chr3	STR_71753413	71753413	CTTT	112	-0.466943	0.0731841	2.2e-09	0.134302	1	SNP_71853452	71853452	0	-0.420743	0.0564785	1.40973e-12
f6	ENSSSCG00000013049	RCOR2	chr2	STR_8303473	8303473	AAAC	101	-0.370464	0.0741301	1.53476e-06	0.133416	1	SNP_8144816	8144816	0	0.317688	0.0590321	1.65793e-07
f6	ENSSSCG00000020856	PPME1	chr9	STR_8760073	8760073	AT	73	0.403747	0.0672626	1.00462e-08	0.133029	1	SNP_8548119	8548119	0	0.420386	0.0564888	1.47885e-12
f6	ENSSSCG00000021216	TCEANC2	chr6	STR_158273876	158273876	T	116	0.400036	0.0769109	6.77792e-07	0.13287	3	SNP_158028481	158028481	0	0.371307	0.0578065	6.3835e-10
f6	ENSSSCG00000016459	EPHA1	chr18	STR_7063734	7063734	GTTT	136	0.486023	0.0791234	1.05115e-08	0.13008	2	SNP_6851717	6851717	0	-0.419351	0.0565187	1.69865e-12
f6	ENSSSCG00000032660	TMEM35B	chr6	STR_92032981	92032981	CTTTTT	105	-0.385187	0.0746071	7.4579e-07	0.129546	2	SNP_91086138	91086138	0	0.319762	0.0589886	1.3629e-07
f6	ENSSSCG00000000138	PVALB	chr5	STR_11601648	11601648	AATTT	149	-0.487482	0.083631	5.75808e-08	0.128222	2	SNP_10775451	10775451	0	0.34528	0.0584284	1.08137e-08
f6	ENSSSCG00000003113	C5AR2	chr6	STR_53054790	53054790	CCG	112	-0.385408	0.076367	1.31725e-06	0.127883	2	SNP_53117657	53117657	0	0.242272	0.0604025	7.92525e-05
f6	ENSSSCG00000014851	SLCO2B1	chr9	STR_8968153	8968153	T	112	-0.401885	0.075783	4.13138e-07	0.127601	2	SNP_9259751	9259751	0	-0.344422	0.0584481	1.18197e-08
f6	ENSSSCG00000012857	CARS	chr2	STR_2145558	2145558	AAAAT	121	0.507231	0.0736294	1.8636e-10	0.124187	1	SNP_2146066	2146066	0	0.457556	0.055358	7.38905e-15
f6	ENSSSCG00000008266	LOXL3	chr3	STR_68578046	68578046	A	137	-0.376088	0.0842349	1.81184e-05	0.124165	1	SNP_68791130	68791130	0	0.279723	0.059772	4.64041e-06
f6	ENSSSCG00000009977	RASL10A	chr14	STR_47055870	47055870	T	95	0.331972	0.0738841	1.32447e-05	0.123465	2	SNP_46345977	46345977	0	-0.346956	0.0583899	9.08114e-09
f6	ENSSSCG00000010134	TANGO2	chr14	STR_51443643	51443643	CGG	105	0.349106	0.0757587	8.50556e-06	0.123435	1	SNP_51475065	51475065	0	0.314821	0.0590916	2.16821e-07
f6	ENSSSCG00000000757	ADIPOR2	chr5	STR_68770072	68770072	T	134	0.500292	0.0777562	2.44709e-09	0.122308	3	SNP_68788738	68788738	0	-0.363242	0.0580048	1.57672e-09
f6	ENSSSCG00000031704	#N/A	chr11	STR_77842319	77842319	C	150	0.457139	0.0855821	5.15892e-07	0.12131	1	SNP_78840272	78840272	0	-0.384578	0.0574692	1.36416e-10
f6	ENSSSCG00000017015	RARS	chr16	STR_55416831	55416831	T	81	-0.414684	0.0683972	7.87093e-09	0.115439	1	SNP_55419424	55419424	0	0.413596	0.0566828	3.63711e-12
f6	ENSSSCG00000008789	WDR19	chr8	STR_30595598	30595598	T	132	-0.603081	0.071063	4.95654e-14	0.11241	4	SNP_30468313	30468313	0	-0.603388	0.0496469	3.56e-27
f6	ENSSSCG00000038761	C2orf15	chr3	STR_55151756	55151756	AAAC	78	0.414866	0.0678187	5.78572e-09	0.111536	2	SNP_55151755	55151755	0	-0.349845	0.0583231	6.70483e-09
f6	ENSSSCG00000004441	protein_coding	chr1	STR_82208009	82208009	GTTT	48	-0.521457	0.0588817	3.5215e-16	0.111252	1	SNP_81967055	81967055	0	0.537599	0.0524954	7.10246e-21
f6	ENSSSCG00000006344	NOS1AP	chr4	STR_88837521	88837521	GTTT	65	-0.327328	0.0680162	2.99998e-06	0.11111	1	SNP_88280311	88280311	0	-0.262394	0.0600758	1.81982e-05
f6	ENSSSCG00000026505	SETD6	chr6	STR_20459853	20459853	ATTT	116	0.502845	0.0725369	1.33942e-10	0.110757	2	SNP_20635056	20635056	0	-0.410845	0.0567603	5.20705e-12
f6	ENSSSCG00000017389	RAMP2	chr12	STR_20101587	20101587	CTTT	144	-0.427402	0.0846731	1.70956e-06	0.110189	2	SNP_19446942	19446942	0	-0.315672	0.059074	2.0028e-07
f6	ENSSSCG00000036590	protein_coding	chr3	STR_119843652	119843652	ATTTC	65	0.300038	0.0686652	2.03089e-05	0.108218	2	SNP_119897845	119897845	0	0.247696	0.0603172	5.3947e-05
f6	ENSSSCG00000032282	ACP5	chr2	STR_70355626	70355626	GTTTTT	103	-0.363324	0.074833	2.91267e-06	0.10744	1	SNP_69551044	69551044	0	0.283534	0.0597024	3.39256e-06
f6	ENSSSCG00000009501	DZIP1	chr11	STR_65068398	65068398	T	134	-0.443432	0.0804908	1.99122e-07	0.103023	1	SNP_64247648	64247648	0	-0.32475	0.0588829	8.45667e-08
f6	ENSSSCG00000013663	ANGPTL6	chr2	STR_69584297	69584297	A	111	0.481776	0.0722755	4.95552e-10	0.102626	2	SNP_68583606	68583606	0	-0.448565	0.0556425	2.82659e-14
f6	ENSSSCG00000035746	ECT2	chr13	STR_111178290	111178290	CTTT	93	-0.377428	0.072092	4.95518e-07	0.102079	3	SNP_111490980	111490980	0	-0.380758	0.0575677	2.14224e-10
f6	ENSSSCG00000039085	protein_coding	chr13	STR_206064816	206064816	ATTT	118	-0.390379	0.0778095	1.56501e-06	0.10186	4	SNP_206842815	206842815	0	0.302458	0.0593413	6.68159e-07
f6	ENSSSCG00000016835	SKP2	chr16	STR_22407331	22407331	AAAC	96	0.335758	0.0740065	1.10679e-05	0.101592	2	SNP_21366745	21366745	0	-0.2607	0.0601044	2.06959e-05
f6	ENSSSCG00000000588	PLEKHA5	chr5	STR_54291221	54291221	AT	124	0.404181	0.0790162	1.06155e-06	0.101183	1	SNP_53877584	53877584	0	-0.375575	0.0576995	3.91551e-10
f7	ENSSSCG00000011860	SLC12A8	chr13	STR_136193951	136193951	AAC	111	0.619206	0.0580458	5.73941e-21	1	1	SNP_136199445	136199445	0	0.424765	0.0527984	2.13976e-14
f7	ENSSSCG00000013025	SLC22A12	chr2	STR_7568359	7568359	AAAAC	81	-0.619177	0.0538045	3.79369e-24	1	1	SNP_7740270	7740270	0	0.478217	0.0512201	2.54399e-18
f7	ENSSSCG00000008077	CARD19	chr3	STR_42631785	42631785	AAC	52	-0.574061	0.0526352	8.66344e-23	0.999996	1	SNP_42662070	42662070	0	-0.519651	0.0498284	7.1282e-22
f7	ENSSSCG00000040297	protein_coding	chr1	STR_263233019	263233019	ATG	167	-0.654826	0.0670646	3.84498e-17	0.999993	1	SNP_263796684	263796684	0	0.484752	0.0510107	7.52914e-19
f7	ENSSSCG00000001000	ECI2	chr7	STR_2446626	2446626	GTTTTT	88	0.632137	0.0539868	1.31895e-24	0.999915	1	SNP_2440840	2440840	0	-0.542645	0.0489876	4.58954e-24
f7	ENSSSCG00000015489	SLC9C2	chr9	STR_115854930	115854930	T	91	0.638227	0.0540327	7.58337e-25	0.999845	1	SNP_115891991	115891991	0	0.55635	0.0484619	1.87755e-25
f7	ENSSSCG00000007247	KIF3B	chr17	STR_35432411	35432411	ATTT	61	-0.510019	0.0563512	5.78689e-17	0.9998	1	SNP_35307229	35307229	0	0.428001	0.0527094	1.29379e-14
f7	ENSSSCG00000003318	GALP	chr6	STR_60451174	60451174	AG	67	-0.631265	0.0514762	7.31126e-27	0.99976	1	SNP_61221680	61221680	0	0.593862	0.0469233	1.33748e-29
f7	ENSSSCG00000025007	protein_coding	chr3	STR_73019942	73019942	A	142	0.639484	0.0623583	4.4104e-19	0.99968	1	SNP_72965801	72965801	0	-0.51056	0.050147	4.72466e-21
f7	ENSSSCG00000005203	IL33	chr1	STR_215772135	215772135	A	114	-0.399934	0.0683151	2.2261e-08	0.999672	1	SNP_215937976	215937976	0	-0.282786	0.0559407	7.57638e-07
f7	ENSSSCG00000001868	TSPAN3	chr7	STR_57300021	57300021	T	104	0.665353	0.0541589	6.53107e-26	0.999384	1	SNP_57610413	57610413	0	0.609113	0.0462536	1.90527e-31
f7	ENSSSCG00000030395	ASB5	chr15	STR_38935294	38935294	A	136	-0.602514	0.0634941	3.49187e-17	0.998866	1	SNP_37982615	37982615	0	0.440945	0.0523452	1.63722e-15
f7	ENSSSCG00000004746	ITPKA	chr1	STR_129665746	129665746	ATTTT	131	-0.474773	0.0689354	1.17338e-10	0.998039	1	SNP_128972860	128972860	0	0.285056	0.0559015	6.1199e-07
f7	ENSSSCG00000001850	protein_coding	chr7	STR_55308550	55308550	AT	134	-0.471341	0.0697244	2.44373e-10	0.997724	1	SNP_55334349	55334349	0	0.240528	0.056609	2.88642e-05
f7	ENSSSCG00000024827	ABTB1	chr13	STR_71590920	71590920	AAAAAC	86	-0.580416	0.0564629	2.63047e-20	0.995403	1	SNP_72078117	72078117	0	-0.484374	0.0510229	8.08487e-19
f7	ENSSSCG00000023550	IL1RL2	chr3	STR_51931483	51931483	A	160	0.416654	0.0785312	4.5232e-07	0.994418	1	SNP_52388324	52388324	0	0.230576	0.0567497	6.2204e-05
f7	ENSSSCG00000034817	protein_coding	chr10	STR_19679109	19679109	AAAG	74	0.664927	0.0503565	1.0563e-29	0.994162	1	SNP_19400161	19400161	0	0.615841	0.0459496	2.71218e-32
f7	ENSSSCG00000023280	SULT2B1	chr6	STR_53110884	53110884	AAG	147	0.4156	0.0750182	1.35898e-07	0.994156	1	SNP_54962036	54962036	0	0.235488	0.056681	4.27591e-05
f7	ENSSSCG00000010167	MAP10	chr14	STR_57962507	57962507	AC	127	-0.542859	0.0649875	2.44755e-14	0.993192	1	SNP_57958201	57958201	0	0.436279	0.0524781	3.48453e-15
f7	ENSSSCG00000029790	PCYOX1	chr3	STR_72263945	72263945	GT	147	0.733663	0.0560453	1.9173e-26	0.989855	1	SNP_72226442	72226442	0	0.729869	0.0398676	1.70709e-50
f7	ENSSSCG00000026961	protein_coding	chr6	STR_46808962	46808962	T	154	0.553837	0.0703696	8.72901e-13	0.988676	1	SNP_47429560	47429560	0	0.377302	0.0540107	1.89814e-11
f7	ENSSSCG00000005085	C14orf39	chr1	STR_190072374	190072374	T	127	0.546199	0.0648197	1.58007e-14	0.987512	1	SNP_190085750	190085750	0	0.441373	0.052333	1.52668e-15
f7	ENSSSCG00000006792	protein_coding	chr4	STR_109128613	109128613	AAAAC	74	-0.348323	0.0631978	9.90761e-08	0.985822	1	SNP_108942382	108942382	0	0.244715	0.0565479	2.06891e-05
f7	ENSSSCG00000007526	ZNF831	chr17	STR_59278342	59278342	CCG	70	-0.369428	0.0620888	1.02349e-08	0.980577	1	SNP_59336346	59336346	0	0.237794	0.0566483	3.5761e-05
f7	ENSSSCG00000031497	protein_coding	chr15	STR_25517006	25517006	AAAAAC	144	0.435643	0.0734944	2.0305e-08	0.979192	1	SNP_25527342	25527342	0	0.297782	0.0556754	1.78471e-07
f7	ENSSSCG00000030642	PCNA	chr17	STR_14746503	14746503	GTTT	146	-0.497145	0.0713218	9.71525e-11	0.97864	1	SNP_13242555	13242555	0	-0.291279	0.0557923	3.37524e-07
f7	ENSSSCG00000000185	protein_coding	chr5	STR_15333000	15333000	A	142	-0.585456	0.0657568	1.52992e-15	0.976479	1	SNP_15023714	15023714	0	-0.415838	0.0530395	8.33897e-14
f7	ENSSSCG00000003421	protein_coding	chr6	STR_71926138	71926138	GGTT	99	0.555426	0.0595497	2.43644e-17	0.975047	1	SNP_71909664	71909664	0	0.512758	0.0500707	3.00647e-21
f7	ENSSSCG00000039438	TR_V_gene	chr7	STR_78084075	78084075	AAAAG	98	-0.323192	0.0675952	3.41445e-06	0.975029	1	SNP_77515149	77515149	0	0.22918	0.0567689	6.90968e-05
f7	ENSSSCG00000013382	PLEKHA7	chr2	STR_41509149	41509149	ATTT	146	0.373921	0.0762368	2.43627e-06	0.974696	1	SNP_41757969	41757969	0	0.226811	0.0568013	8.24614e-05
f7	ENSSSCG00000025686	KMO	chr10	STR_12525280	12525280	GT	147	0.600406	0.0659577	5.80715e-16	0.973968	1	SNP_12471226	12471226	0	-0.561016	0.0482786	6.11074e-26
f7	ENSSSCG00000040202	CRLS1	chr17	STR_14493749	14493749	AAAC	107	0.507116	0.0630268	9.60066e-14	0.973192	1	SNP_15483822	15483822	0	-0.421608	0.0528844	3.47729e-14
f7	ENSSSCG00000034773	KCNJ18	chr12	STR_61381584	61381584	CTTTTT	89	-0.373047	0.0648012	3.09719e-08	0.962003	1	SNP_61212381	61212381	0	0.304061	0.0555598	9.50162e-08
f7	ENSSSCG00000004886	CDH7	chr1	STR_155361138	155361138	A	157	0.538824	0.0719727	7.78612e-12	0.961898	1	SNP_155309605	155309605	0	0.410438	0.0531824	1.86241e-13
f7	ENSSSCG00000008205	protein_coding	chr3	STR_56771166	56771166	A	85	0.433151	0.0623457	4.63521e-11	0.961504	1	SNP_57144152	57144152	0	-0.322989	0.0551953	1.29643e-08
f7	ENSSSCG00000016263	protein_coding	chr15	STR_130371146	130371146	AAAAG	150	0.378129	0.0771461	2.53136e-06	0.959474	1	SNP_131764055	131764055	0	0.268989	0.0561717	2.66485e-06
f7	ENSSSCG00000015560	ARPC5	chr9	STR_124592786	124592786	GTT	120	0.393844	0.0696827	6.37772e-08	0.93525	1	SNP_124803772	124803772	0	0.306192	0.05552	7.64556e-08
f7	ENSSSCG00000001804	HOMER2	chr7	STR_52064834	52064834	ATT	98	-0.388084	0.0658303	1.61171e-08	0.930557	1	SNP_51951206	51951206	0	0.317314	0.0553072	2.39046e-08
f7	ENSSSCG00000002762	TERF2	chr6	STR_18260565	18260565	AAAAC	124	0.534485	0.0648222	4.29742e-14	0.930041	1	SNP_17262464	17262464	0	0.455353	0.051924	1.47521e-16
f7	ENSSSCG00000029034	COX4I1	chr6	STR_3406771	3406771	CGGTGG	59	-0.35804	0.0609083	1.41173e-08	0.926836	1	SNP_4123328	4123328	0	-0.261176	0.0562969	5.27091e-06
f7	ENSSSCG00000024206	CPPED1	chr3	STR_31256865	31256865	GTTTTT	107	-0.397853	0.0670905	1.43578e-08	0.915552	1	SNP_29773046	29773046	0	0.300299	0.0556294	1.38875e-07
f7	ENSSSCG00000009051	IL15	chr8	STR_86626074	86626074	AT	97	0.298475	0.0679994	1.8522e-05	0.914014	1	SNP_86367222	86367222	0	-0.224623	0.0568308	9.6939e-05
f7	ENSSSCG00000010974	CNTFR	chr10	STR_31788201	31788201	GGGTGT	133	0.342233	0.0740521	7.76787e-06	0.913564	1	SNP_32168601	32168601	0	0.234702	0.0566921	4.54285e-05
f7	ENSSSCG00000017209	MIF4GD	chr12	STR_6862266	6862266	A	126	-0.513805	0.066189	7.74347e-13	0.905924	1	SNP_6239125	6239125	0	-0.420986	0.0529012	3.82462e-14
f7	ENSSSCG00000034506	MS4A2	chr2	STR_11780814	11780814	AAATG	140	-0.388569	0.0742501	5.37018e-07	0.905853	1	SNP_10669906	10669906	0	-0.226803	0.0568014	8.25117e-05
f7	ENSSSCG00000011700	CP	chr13	STR_88997172	88997172	AC	148	-0.366765	0.0769933	4.54294e-06	0.904434	1	SNP_89077649	89077649	0	0.231861	0.0567319	5.64377e-05
f7	ENSSSCG00000008968	protein_coding	chr8	STR_70214552	70214552	GTTTT	129	-0.417063	0.070756	2.06134e-08	0.901417	1	SNP_70949841	70949841	0	0.307824	0.0554893	6.46594e-08
f7	ENSSSCG00000014056	RNF44	chr2	STR_81197779	81197779	ACAGCC	81	0.294671	0.0654766	1.11553e-05	0.900264	1	SNP_81153425	81153425	0	-0.24446	0.0565517	2.11153e-05
f7	ENSSSCG00000006191	XKR9	chr4	STR_65661523	65661523	T	117	-0.440829	0.0674671	6.58283e-10	0.898847	1	SNP_64690793	64690793	0	-0.378699	0.0539774	1.57819e-11
f7	ENSSSCG00000016676	INMT	chr18	STR_42228493	42228493	T	125	0.458893	0.0683455	2.74794e-10	0.895899	1	SNP_42176898	42176898	0	0.451315	0.0520438	2.92981e-16
f7	ENSSSCG00000027052	PEX11A	chr7	STR_55223384	55223384	AAGG	108	0.451753	0.0654151	7.65506e-11	0.894112	1	SNP_55282724	55282724	0	-0.37524	0.0540595	2.48915e-11
f7	ENSSSCG00000039202	FCF1	chr7	STR_97948993	97948993	ATTT	141	-0.35829	0.0754779	4.7064e-06	0.885192	1	SNP_97952060	97952060	0	0.289355	0.0558263	4.0631e-07
f7	ENSSSCG00000014084	POC5	chr2	STR_84077455	84077455	ATCT	124	-0.461985	0.0680212	1.77941e-10	0.867182	1	SNP_85007307	85007307	0	0.361267	0.0543823	1.48561e-10
f7	ENSSSCG00000004678	DUOX2	chr1	STR_126770582	126770582	AAC	106	-0.34983	0.0683241	7.518e-07	0.863883	1	SNP_126593491	126593491	0	0.266725	0.0562084	3.25445e-06
f7	ENSSSCG00000007982	MPG	chr3	STR_40870942	40870942	GT	141	0.321427	0.0765551	4.54063e-05	0.853924	1	SNP_42047118	42047118	0	-0.22971	0.0567616	6.64016e-05
f7	ENSSSCG00000036342	protein_coding	chr2	STR_63862838	63862838	A	90	-0.394045	0.0643493	4.628e-09	0.853058	1	SNP_63416509	63416509	0	0.289395	0.0558256	4.04773e-07
f7	ENSSSCG00000002269	MTHFD1	chr7	STR_88155078	88155078	GTTT	117	0.395031	0.0690513	4.44137e-08	0.852086	1	SNP_88129086	88129086	0	0.289025	0.0558321	4.1942e-07
f7	ENSSSCG00000006371	USF1	chr4	STR_89396141	89396141	T	144	-0.394911	0.0750131	4.78412e-07	0.851507	1	SNP_89688734	89688734	0	0.333785	0.0549764	3.90693e-09
f7	ENSSSCG00000017357	ITGA2B	chr12	STR_19129972	19129972	GTTTTT	46	-0.381535	0.0586966	4.37548e-10	0.847703	1	SNP_18625372	18625372	0	0.312281	0.0554045	4.06986e-08
f7	ENSSSCG00000008486	GALM	chr3	STR_101407675	101407675	T	96	0.390127	0.0654356	1.12614e-08	0.829473	1	SNP_101560729	101560729	0	0.341797	0.0548087	1.55604e-09
f7	ENSSSCG00000036584	HAUS8	chr2	STR_60585540	60585540	CTTTTT	144	-0.541722	0.0686313	5.72661e-13	0.815691	1	SNP_60580570	60580570	0	0.404525	0.0533363	4.41577e-13
f7	ENSSSCG00000011603	TMEM43	chr13	STR_71082472	71082472	A	151	0.346922	0.0784306	1.91242e-05	0.815621	1	SNP_70395076	70395076	0	-0.26832	0.0561825	2.82755e-06
f7	ENSSSCG00000013282	ACCS	chr2	STR_18215309	18215309	GT	134	0.511415	0.0679363	3.54036e-12	0.814137	1	SNP_18240677	18240677	0	-0.504188	0.0503658	1.72047e-20
f7	ENSSSCG00000009916	ACADS	chr14	STR_40599798	40599798	A	104	-0.362861	0.067603	2.3099e-07	0.81384	1	SNP_40385550	40385550	0	-0.253294	0.0564193	1.02631e-05
f7	ENSSSCG00000011171	CTSV	chr10	STR_25351074	25351074	AAAAT	135	-0.442344	0.0711245	4.23086e-09	0.812881	1	SNP_25696300	25696300	0	0.316979	0.0553137	2.47743e-08
f7	ENSSSCG00000011794	SENP2	chr13	STR_123806635	123806635	AT	116	-0.381327	0.0692897	1.28254e-07	0.803473	1	SNP_123799934	123799934	0	-0.311022	0.0554286	4.6417e-08
f7	ENSSSCG00000020658	protein_coding	chr3	STR_101937753	101937753	AG	107	-0.310822	0.0695051	1.34246e-05	0.792553	1	SNP_101751473	101751473	0	0.237363	0.0566544	3.6981e-05
f7	ENSSSCG00000001396	protein_coding	chr7	STR_23612714	23612714	AATTT	136	-0.623948	0.0621701	1.2089e-18	0.782721	1	SNP_23610254	23610254	0	-0.590037	0.0470872	3.75129e-29
f7	ENSSSCG00000010885	#N/A	chr10	STR_19730716	19730716	AAAAT	108	0.637504	0.0564919	7.8154e-23	0.773975	1	SNP_19004727	19004727	0	0.614438	0.0460134	4.08859e-32
f7	ENSSSCG00000011745	PRKCI	chr13	STR_109018833	109018833	ATTT	131	-0.345801	0.073494	5.38336e-06	0.771465	1	SNP_108359320	108359320	0	-0.244497	0.0565511	2.10526e-05
f7	ENSSSCG00000023929	TXNRD3	chr13	STR_73371543	73371543	ATTT	80	-0.534318	0.0577824	2.40998e-17	0.762551	1	SNP_73054334	73054334	0	-0.571626	0.0478534	4.45294e-27
f7	ENSSSCG00000015444	LAMB1	chr9	STR_106948954	106948954	AC	70	-0.345609	0.0626981	9.71118e-08	0.761266	1	SNP_107771952	107771952	0	0.282925	0.0559383	7.47862e-07
f7	ENSSSCG00000000549	PPFIBP1	chr5	STR_46201707	46201707	T	154	-0.476064	0.0743238	2.12523e-09	0.748619	1	SNP_46737163	46737163	0	0.350992	0.0546107	5.235e-10
f7	ENSSSCG00000020835	EIF4EBP3	chr2	STR_142039209	142039209	GT	148	0.424724	0.0749251	7.44364e-08	0.746762	1	SNP_142137797	142137797	0	0.361026	0.0543877	1.53087e-10
f7	ENSSSCG00000035419	RARRES2	chr18	STR_55654385	55654385	T	127	0.33513	0.0729074	8.43461e-06	0.742505	1	SNP_55482771	55482771	0	0.244941	0.0565446	2.03171e-05
f7	ENSSSCG00000011295	SNRK	chr13	STR_27555700	27555700	ATTTTT	88	-0.297644	0.0665155	1.2644e-05	0.73398	1	SNP_26801704	26801704	0	0.257052	0.0563615	7.49014e-06
f7	ENSSSCG00000023409	TIA1	chr3	STR_72263945	72263945	GT	147	0.516387	0.070631	1.57408e-11	0.726955	1	SNP_72226442	72226442	0	0.53925	0.0491149	9.90764e-24
f7	ENSSSCG00000021675	protein_coding	chr2	STR_63862838	63862838	A	90	-0.394976	0.0643213	4.22552e-09	0.70085	1	SNP_65289830	65289830	0	0.307477	0.0554958	6.70093e-08
f7	ENSSSCG00000001806	FSD2	chr7	STR_52074518	52074518	AAC	102	-0.590391	0.0582487	1.30727e-19	0.691335	1	SNP_52499777	52499777	0	0.543169	0.0489678	4.07231e-24
f7	ENSSSCG00000001092	TDP2	chr7	STR_19209345	19209345	A	118	-0.564713	0.0622084	2.20903e-16	0.689617	1	SNP_19417014	19417014	0	0.521934	0.0497471	4.39367e-22
f7	ENSSSCG00000013736	PRDX2	chr2	STR_66558863	66558863	ACAT	137	-0.332981	0.0752543	1.7978e-05	0.677728	1	SNP_66130878	66130878	0	0.237332	0.0566549	3.70694e-05
f7	ENSSSCG00000020872	protein_coding	chr6	STR_164146551	164146551	GT	106	0.539924	0.0613883	9.067e-16	0.675787	1	SNP_164321904	164321904	0	0.465095	0.0516295	2.71432e-17
f7	ENSSSCG00000040169	#N/A	chr15	STR_133039600	133039600	CTTT	113	0.322815	0.07035	8.31362e-06	0.668431	1	SNP_132765385	132765385	0	0.237603	0.056651	3.62951e-05
f7	ENSSSCG00000039678	TMEM269	chr6	STR_169525635	169525635	CTTT	92	0.29953	0.0671293	1.34778e-05	0.662764	1	SNP_169488995	169488995	0	-0.246741	0.056518	1.75725e-05
f7	ENSSSCG00000000916	LUM	chr5	STR_91723453	91723453	GTTT	140	-0.396519	0.0739767	2.98596e-07	0.661841	1	SNP_91904473	91904473	0	0.276724	0.0560437	1.32779e-06
f7	ENSSSCG00000008522	XDH	chr3	STR_107489311	107489311	T	153	-0.360915	0.078539	9.50083e-06	0.649504	1	SNP_108233197	108233197	0	-0.241015	0.056602	2.77752e-05
f7	ENSSSCG00000039663	TWSG1	chr6	STR_98598086	98598086	CCG	92	-0.331221	0.0663882	1.30496e-06	0.645684	1	SNP_99472097	99472097	0	0.27489	0.0560744	1.56929e-06
f7	ENSSSCG00000020988	protein_coding	chr6	STR_52944932	52944932	CG	65	0.5226	0.0563399	1.36972e-17	0.635015	1	SNP_53583319	53583319	0	0.477566	0.0512408	2.86775e-18
f7	ENSSSCG00000040654	protein_coding	chr1	STR_2575623	2575623	A	136	0.471787	0.0701453	3.02573e-10	0.624107	1	SNP_2574126	2574126	0	-0.400962	0.0534277	7.36855e-13
f7	ENSSSCG00000031646	APOC4	chr6	STR_51488668	51488668	A	93	-0.315059	0.0669424	4.68719e-06	0.621177	1	SNP_50585826	50585826	0	0.247388	0.0565084	1.66748e-05
f7	ENSSSCG00000015499	RABGAP1L	chr9	STR_116347200	116347200	T	105	-0.30445	0.0692862	1.85178e-05	0.620826	1	SNP_115790774	115790774	0	-0.238858	0.0566331	3.29104e-05
f7	ENSSSCG00000001512	CUTA	chr7	STR_29692787	29692787	AC	86	-0.406387	0.0633538	9.34979e-10	0.620151	1	SNP_29647358	29647358	0	0.348152	0.0546725	7.3565e-10
f7	ENSSSCG00000006731	VTCN1	chr4	STR_103134426	103134426	A	119	-0.48217	0.0662252	1.08091e-11	0.599139	1	SNP_103609520	103609520	0	0.437693	0.052438	2.77503e-15
f7	ENSSSCG00000035663	protein_coding	chr2	STR_67004184	67004184	AT	153	-0.523225	0.0717677	2.02364e-11	0.586049	1	SNP_66771510	66771510	0	-0.3758	0.0540463	2.31299e-11
f7	ENSSSCG00000004535	TCF4	chr1	STR_104666795	104666795	ATTT	172	0.415213	0.0823626	1.62606e-06	0.570598	1	SNP_105158171	105158171	0	0.377453	0.0540071	1.86076e-11
f7	ENSSSCG00000016876	protein_coding	chr16	STR_28069658	28069658	CTTTT	112	-0.393244	0.068153	3.35234e-08	0.564784	1	SNP_28070937	28070937	0	0.34932	0.0546471	6.39855e-10
f7	ENSSSCG00000016286	PRSS56	chr15	STR_133039600	133039600	CTTT	113	0.393848	0.0683218	3.46914e-08	0.556231	1	SNP_132766278	132766278	0	0.410496	0.0531809	1.84641e-13
f7	ENSSSCG00000029577	protein_coding	chr2	STR_81157424	81157424	AAAAG	108	-0.309367	0.0697265	1.56034e-05	0.53985	1	SNP_81251086	81251086	0	0.23472	0.0566919	4.53661e-05
f7	ENSSSCG00000015859	SAP130	chr15	STR_59675257	59675257	GTTT	66	-0.311255	0.0629369	1.47327e-06	0.523832	1	SNP_59798044	59798044	0	-0.225953	0.0568129	8.78757e-05
f7	ENSSSCG00000025942	MCCC1	chr13	STR_120491845	120491845	AAAT/AAAC	113	0.42533	0.067271	1.95133e-09	0.518963	1	SNP_121067602	121067602	0	-0.418546	0.0529671	5.5433e-14
f7	ENSSSCG00000040835	MANSC1	chr5	STR_60088283	60088283	GTTT	132	0.388884	0.0723831	2.65987e-07	0.516931	1	SNP_60086875	60086875	0	0.341366	0.0548179	1.63612e-09
f7	ENSSSCG00000013095	PAG6	chr2	STR_10195657	10195657	AAAT	64	-0.293878	0.0630264	5.28911e-06	0.504168	1	SNP_10539905	10539905	0	0.269273	0.056167	2.59849e-06
f7	ENSSSCG00000025295	NDFIP1	chr2	STR_143306709	143306709	G	55	0.405585	0.0591255	5.86345e-11	0.502238	1	SNP_143543538	143543538	0	-0.405255	0.0533174	3.97308e-13
f7	ENSSSCG00000032574	RTTN	chr1	STR_152565420	152565420	ATATG	98	0.435113	0.0643126	1.49553e-10	0.502203	1	SNP_152267114	152267114	0	0.347964	0.0546766	7.52367e-10
f7	ENSSSCG00000033259	ARMH1	chr6	STR_166618832	166618832	AAAT	69	0.517131	0.0570604	6.34652e-17	0.497003	1	SNP_166579472	166579472	0	0.528618	0.0495065	1.0431e-22
f7	ENSSSCG00000016078	HSPE1	chr15	STR_100457262	100457262	AAAC	130	0.358283	0.0729029	2.1417e-06	0.468218	1	SNP_101349180	101349180	0	0.280868	0.0559735	9.0615e-07
f7	ENSSSCG00000015792	LRP2BP	chr15	STR_46567363	46567363	T	114	0.418958	0.0676787	3.95277e-09	0.463234	1	SNP_46588469	46588469	0	0.365902	0.0542768	8.2922e-11
f7	ENSSSCG00000039870	protein_coding	chr15	STR_16133380	16133380	A	66	0.500972	0.0573167	5.12786e-16	0.452752	1	SNP_15766125	15766125	0	0.489549	0.0508547	3.02931e-19
f7	ENSSSCG00000006928	LMO4	chr4	STR_128111489	128111489	T	149	-0.392174	0.0763928	8.99174e-07	0.447674	1	SNP_128307627	128307627	0	-0.306296	0.0555181	7.56489e-08
f7	ENSSSCG00000018008	SCO1	chr12	STR_55441385	55441385	CTTT	62	0.407227	0.0599629	9.23267e-11	0.445854	1	SNP_55440726	55440726	0	0.40541	0.0533134	3.88467e-13
f7	ENSSSCG00000009551	ARHGEF7	chr11	STR_76925169	76925169	CTT	105	-0.334527	0.0685485	2.2464e-06	0.443223	1	SNP_77415215	77415215	0	-0.281109	0.0559694	8.86037e-07
f7	ENSSSCG00000014817	ARAP1	chr9	STR_7238593	7238593	GGT	96	0.429082	0.0641923	2.30583e-10	0.440629	1	SNP_7265144	7265144	0	-0.375609	0.0540508	2.37145e-11
f7	ENSSSCG00000006115	RUNX1T1	chr4	STR_44709101	44709101	CT	148	0.353592	0.0774142	1.04128e-05	0.429832	1	SNP_45502447	45502447	0	-0.273903	0.0560908	1.71614e-06
f7	ENSSSCG00000003064	ETHE1	chr6	STR_50462522	50462522	GTTTT	109	-0.318111	0.0697023	9.13364e-06	0.415638	1	SNP_50403035	50403035	0	0.230829	0.0567462	6.10306e-05
f7	ENSSSCG00000006966	CLDN23	chr17	STR_735382	735382	AGAT/ACAG	84	-0.493317	0.0600253	2.11013e-14	0.40959	1	SNP_259915	259915	0	0.450751	0.0520604	3.22177e-16
f7	ENSSSCG00000004301	C6orf163	chr1	STR_55602822	55602822	AAAG	133	-0.495201	0.0684694	1.81801e-11	0.409588	1	SNP_55221132	55221132	0	0.453362	0.0519832	2.07152e-16
f7	ENSSSCG00000027594	USP16	chr13	STR_191494948	191494948	ATCT	107	-0.32449	0.0691703	5.23176e-06	0.407322	1	SNP_192375767	192375767	0	0.259774	0.056319	5.94347e-06
f7	ENSSSCG00000032311	protein_coding	chr15	STR_113459503	113459503	GTTTT	132	-0.357448	0.0733767	2.61787e-06	0.374155	1	SNP_112721296	112721296	0	0.297913	0.055673	1.76168e-07
f7	ENSSSCG00000022212	SNRNP35	chr14	STR_29478590	29478590	CTTTT	141	0.422471	0.0732762	4.35757e-08	0.372209	1	SNP_29481174	29481174	0	0.376846	0.0540215	2.01575e-11
f7	ENSSSCG00000036808	HMGCS2	chr4	STR_101362206	101362206	T	121	0.453345	0.067767	2.97743e-10	0.371359	1	SNP_101004113	101004113	0	0.45481	0.0519402	1.61875e-16
f7	ENSSSCG00000014572	ASCL3	chr9	STR_205594	205594	AAGG	125	0.474315	0.0677196	5.62532e-11	0.36835	2	SNP_543040	543040	0	0.436579	0.0524696	3.32038e-15
f7	ENSSSCG00000016196	VIL1	chr15	STR_121308385	121308385	AGTG	66	0.555286	0.055078	5.26519e-20	0.364825	1	SNP_120419132	120419132	0	0.533621	0.0493236	3.48128e-23
f7	ENSSSCG00000008488	protein_coding	chr3	STR_102360051	102360051	GTTT	94	0.40815	0.0645528	1.64427e-09	0.364166	1	SNP_102246125	102246125	0	0.397009	0.053528	1.29131e-12
f7	ENSSSCG00000015690	UBXN4	chr15	STR_16133380	16133380	A	66	-0.458925	0.0588407	2.21328e-13	0.363035	1	SNP_16641941	16641941	0	-0.492579	0.050755	1.692e-19
f7	ENSSSCG00000036545	protein_coding	chr11	STR_77377440	77377440	GT	94	0.505799	0.0609987	1.6141e-14	0.362866	2	SNP_77449570	77449570	0	0.448818	0.0521172	4.45758e-16
f7	ENSSSCG00000015689	DARS	chr15	STR_15746045	15746045	GTTTT	94	-0.3362	0.0665946	9.99202e-07	0.35849	1	SNP_15745977	15745977	0	0.243838	0.0565608	2.21947e-05
f7	ENSSSCG00000004065	TIAM2	chr1	STR_11854707	11854707	AT	96	0.357511	0.06637	2.02448e-07	0.35632	1	SNP_11713350	11713350	0	0.30417	0.0555578	9.39747e-08
f7	ENSSSCG00000024671	WNT9A	chr2	STR_50267338	50267338	AGG	40	0.250272	0.0607487	5.13533e-05	0.355217	2	SNP_50267342	50267342	0	-0.224294	0.0568353	9.931e-05
f7	ENSSSCG00000003271	TTYH1	chr6	STR_58446621	58446621	CTTTTT	153	-0.407955	0.0768887	4.25007e-07	0.349814	1	SNP_58329395	58329395	0	0.269895	0.0561569	2.45867e-06
f7	ENSSSCG00000021170	FAR1	chr2	STR_45579405	45579405	A	113	-0.492571	0.0646868	1.4141e-12	0.349601	1	SNP_45607148	45607148	0	-0.493724	0.0507172	1.35556e-19
f7	ENSSSCG00000017927	BCL6B	chr12	STR_51633737	51633737	ATTTT	111	0.32583	0.0698881	6.01515e-06	0.348912	1	SNP_52790404	52790404	0	-0.238505	0.0566381	3.38317e-05
f7	ENSSSCG00000025133	ITGB2	chr13	STR_207608621	207608621	T	150	0.380297	0.077072	2.1929e-06	0.332299	2	SNP_207376908	207376908	0	0.27164	0.0561283	2.10394e-06
f7	ENSSSCG00000032588	C3orf85	chr13	STR_150219476	150219476	AT	128	-0.629654	0.0602973	6.11874e-20	0.33227	1	SNP_150281353	150281353	0	-0.620133	0.0457528	7.62832e-33
f7	ENSSSCG00000026532	DNASE2B	chr6	STR_129246317	129246317	AAAT	84	0.508412	0.0594225	2.46112e-15	0.331874	1	SNP_129241291	129241291	0	-0.466901	0.051574	1.97129e-17
f7	ENSSSCG00000036248	protein_coding	chr12	STR_5694018	5694018	A	84	-0.657781	0.0519764	1.17988e-27	0.326111	1	SNP_5788289	5788289	0	-0.663136	0.0436533	7.17983e-39
f7	ENSSSCG00000011770	DNAJC19	chr13	STR_118619166	118619166	AAAT	150	-0.419273	0.075655	1.38442e-07	0.322385	1	SNP_119582984	119582984	0	0.325851	0.0551381	9.47642e-09
f7	ENSSSCG00000013718	protein_coding	chr2	STR_67004184	67004184	AT	153	0.482148	0.0737801	1.07952e-09	0.321889	1	SNP_66883097	66883097	0	-0.410599	0.0531782	1.81867e-13
f7	ENSSSCG00000013497	ANKRD24	chr2	STR_74475130	74475130	CTTTTT	92	0.463813	0.0623341	2.81802e-12	0.318453	1	SNP_74476958	74476958	0	0.378922	0.0539721	1.53221e-11
f7	ENSSSCG00000005916	protein_coding	chr4	STR_612161	612161	CTTT	79	0.288151	0.0653067	1.61761e-05	0.318425	1	SNP_672117	672117	0	-0.300873	0.0556188	1.311e-07
f7	ENSSSCG00000036482	ZSWIM7	chr12	STR_59927848	59927848	G	109	0.484175	0.0643292	2.20965e-12	0.317703	1	SNP_59927848	59927848	0	0.465369	0.0516211	2.58586e-17
f7	ENSSSCG00000027489	TMCO4	chr6	STR_78212528	78212528	A	121	-0.337176	0.0715765	5.04789e-06	0.316828	1	SNP_77563588	77563588	0	0.251407	0.056448	1.20003e-05
f7	ENSSSCG00000037478	protein_coding	chr12	STR_14997158	14997158	GT	99	-0.561094	0.0592766	9.84565e-18	0.314553	2	SNP_14989222	14989222	0	0.548218	0.0487761	1.27333e-24
f7	ENSSSCG00000015525	TOR3A	chr9	STR_120114798	120114798	GT	154	-0.503179	0.0730367	1.74798e-10	0.314233	1	SNP_120576823	120576823	0	0.435539	0.052499	3.92396e-15
f7	ENSSSCG00000038234	TMEM175	chr8	STR_193881	193881	GT	93	0.41659	0.0641226	6.32221e-10	0.309021	2	SNP_341174	341174	0	-0.413999	0.0530884	1.09804e-13
f7	ENSSSCG00000006546	TDRD10	chr4	STR_95662987	95662987	CG/AC	103	0.304891	0.0689123	1.62326e-05	0.306995	1	SNP_95242516	95242516	0	-0.251096	0.0564527	1.23121e-05
f7	ENSSSCG00000034358	KCNJ16	chr12	STR_10469292	10469292	T	65	-0.402818	0.0604834	2.00954e-10	0.303089	1	SNP_10437103	10437103	0	0.401865	0.0534047	6.47606e-13
f7	ENSSSCG00000026571	RAB8B	chr1	STR_107899259	107899259	ATTT	44	0.369674	0.0587653	1.40357e-09	0.299327	1	SNP_108814277	108814277	0	-0.324883	0.0551575	1.05399e-08
f7	ENSSSCG00000011330	NBEAL2	chr13	STR_29160024	29160024	ATG	138	0.3552	0.0748431	4.65925e-06	0.290412	1	SNP_28938018	28938018	0	-0.253628	0.0564142	9.9821e-06
f7	ENSSSCG00000002366	NPC2	chr7	STR_97721372	97721372	AAAAT	81	-0.293758	0.0654958	1.191e-05	0.288268	1	SNP_98113024	98113024	0	0.295821	0.0557109	2.16649e-07
f7	ENSSSCG00000002455	GOLGA5	chr7	STR_114218511	114218511	A	133	0.485043	0.0689195	5.32548e-11	0.28814	1	SNP_114145729	114145729	0	0.388115	0.0537495	4.44171e-12
f7	ENSSSCG00000030337	NYAP1	chr3	STR_8832828	8832828	AAAC	91	-0.315126	0.0666102	4.18205e-06	0.286211	1	SNP_8992003	8992003	0	0.319056	0.0552731	1.98384e-08
f7	ENSSSCG00000036790	AKAP7	chr1	STR_32667007	32667007	T	162	-0.523309	0.0741695	8.73989e-11	0.285758	1	SNP_32489517	32489517	0	-0.426386	0.0527539	1.66419e-14
f7	ENSSSCG00000023377	EMP3	chr6	STR_52868433	52868433	A	80	0.283386	0.0655563	2.36054e-05	0.285295	1	SNP_54650271	54650271	0	-0.250266	0.0564652	1.31826e-05
f7	ENSSSCG00000039243	CD81	chr2	STR_2150052	2150052	AC	101	-0.303466	0.0685871	1.61372e-05	0.284291	1	SNP_2162403	2162403	0	-0.277382	0.0560326	1.25012e-06
f7	ENSSSCG00000021451	CGRRF1	chr1	STR_183868930	183868930	ACAGCC	50	0.414518	0.0582594	1.23878e-11	0.282777	1	SNP_183858079	183858079	0	-0.423147	0.0528426	2.74627e-14
f7	ENSSSCG00000021084	S100A6	chr4	STR_96097607	96097607	AAAAC	76	-0.324324	0.0640675	8.80361e-07	0.275788	1	SNP_96097927	96097927	0	-0.322072	0.0552136	1.43241e-08
f7	ENSSSCG00000040548	protein_coding	chr7	STR_77438059	77438059	AT	158	0.425314	0.0776071	1.99353e-07	0.275495	1	SNP_77441038	77441038	0	0.409063	0.0532184	2.28001e-13
f7	ENSSSCG00000026229	PCBD2	chr2	STR_137049831	137049831	ACAGCC	82	0.58919	0.0554933	2.16184e-21	0.273959	1	SNP_136952429	136952429	0	-0.607836	0.0463106	2.74394e-31
f7	ENSSSCG00000035901	SPIN1	chr14	STR_907628	907628	T	142	-0.334776	0.0764304	2.19841e-05	0.270089	1	SNP_247925	247925	0	0.27856	0.0560128	1.12183e-06
f7	ENSSSCG00000029094	PIK3R4	chr13	STR_1747706	1747706	AAAAC	155	0.576129	0.0693275	7.73572e-14	0.267031	2	SNP_1691934	1691934	0	-0.448741	0.0521194	4.51547e-16
f7	ENSSSCG00000015897	IFIH1	chr15	STR_69709187	69709187	AGGT/AGAT	142	-0.35049	0.0759656	8.34213e-06	0.264842	1	SNP_69063147	69063147	0	0.255208	0.0563899	8.74743e-06
f7	ENSSSCG00000015287	TMCC2	chr9	STR_65611542	65611542	A	135	0.33651	0.0746801	1.27393e-05	0.261993	1	SNP_66753390	66753390	0	-0.250509	0.0564616	1.29215e-05
f7	ENSSSCG00000001441	protein_coding	chr7	STR_23970963	23970963	T	115	-0.459912	0.0663696	7.35384e-11	0.260503	1	SNP_25217270	25217270	0	0.41177	0.0531474	1.52954e-13
f7	ENSSSCG00000013579	CD209	chr2	STR_71633313	71633313	AAAC	100	-0.460476	0.0637311	1.11527e-11	0.259661	1	SNP_71645404	71645404	0	0.391037	0.0536774	2.97201e-12
f7	ENSSSCG00000026517	CALML4	chr1	STR_166094101	166094101	CTGTGG	44	0.591671	0.0509873	3.42976e-25	0.259568	3	SNP_166096756	166096756	0	0.580315	0.0474963	4.85273e-28
f7	ENSSSCG00000016985	BNIP1	chr16	STR_51822520	51822520	CTTTTT	116	-0.314829	0.0711417	1.67424e-05	0.258381	2	SNP_51203150	51203150	0	-0.23752	0.0566522	3.65309e-05
f7	ENSSSCG00000037110	PCP4	chr13	STR_202685999	202685999	GTTT	97	0.508226	0.0613597	1.81928e-14	0.258068	1	SNP_203460584	203460584	0	0.496125	0.0506374	8.49495e-20
f7	ENSSSCG00000015293	protein_coding	chr9	STR_68242453	68242453	A	145	0.383452	0.075661	1.17469e-06	0.256527	1	SNP_67961083	67961083	0	0.298478	0.0556627	1.66555e-07
f7	ENSSSCG00000032287	#N/A	chr2	STR_28042997	28042997	CTG	98	-0.40016	0.0654604	5.18892e-09	0.250268	1	SNP_28497208	28497208	0	0.333173	0.054989	4.18727e-09
f7	ENSSSCG00000005920	BOP1	chr4	STR_676799	676799	CTTT	142	-0.422001	0.0735346	5.00791e-08	0.249406	1	SNP_522176	522176	0	-0.407776	0.053252	2.75273e-13
f7	ENSSSCG00000001841	RHCG	chr7	STR_55569481	55569481	CTGT/ATCT	66	-0.32617	0.0626048	4.22154e-07	0.244201	1	SNP_54910161	54910161	0	0.273887	0.0560911	1.71858e-06
f7	ENSSSCG00000015498	RC3H1	chr9	STR_116260026	116260026	AAGT	63	0.302689	0.0627087	2.5217e-06	0.239924	1	SNP_116272121	116272121	0	-0.239764	0.05662	3.06514e-05
f7	ENSSSCG00000037463	MRPS36	chr16	STR_48191696	48191696	AAAATT	148	-0.474025	0.0728716	1.16126e-09	0.239812	1	SNP_47503195	47503195	0	0.415139	0.0530582	9.26104e-14
f7	ENSSSCG00000025772	GPR45	chr3	STR_49302469	49302469	A	90	0.317076	0.0664013	3.42411e-06	0.238041	1	SNP_50218745	50218745	0	0.232855	0.056718	5.23261e-05
f7	ENSSSCG00000029059	SSRP1	chr2	STR_13506123	13506123	ATCC/AGCC	82	-0.343582	0.0644992	2.5428e-07	0.238029	1	SNP_14142254	14142254	0	-0.299459	0.0556448	1.51046e-07
f7	ENSSSCG00000034725	UBE2R2	chr10	STR_34014306	34014306	CT	52	-0.269996	0.0618951	1.90725e-05	0.237873	2	SNP_33904966	33904966	0	-0.241137	0.0566002	2.75099e-05
f7	ENSSSCG00000015826	protein_coding	chr15	STR_49262148	49262148	ATTT	135	0.479964	0.0695735	1.17598e-10	0.236658	1	SNP_49260112	49260112	0	0.449254	0.0521044	4.14358e-16
f7	ENSSSCG00000030015	protein_coding	chr6	STR_79862816	79862816	AAAAAT	137	-0.444107	0.0715065	4.52573e-09	0.233671	2	SNP_80013807	80013807	0	-0.288073	0.0558489	4.59451e-07
f7	ENSSSCG00000007047	MCM8	chr17	STR_14746503	14746503	GTTT	146	-0.431906	0.0741372	3.41679e-08	0.232744	2	SNP_14734792	14734792	0	-0.287665	0.055856	4.77702e-07
f7	ENSSSCG00000032164	PEA15	chr4	STR_90263826	90263826	CT	146	-0.403834	0.0751988	2.9829e-07	0.230217	3	SNP_90327021	90327021	0	0.249821	0.0564719	1.3673e-05
f7	ENSSSCG00000003773	AK5	chr6	STR_136063817	136063817	T	116	-0.518869	0.064074	8.54077e-14	0.229514	1	SNP_134908582	134908582	0	0.475974	0.0512911	3.84009e-18
f7	ENSSSCG00000015819	PLPP5	chr15	STR_48436568	48436568	AAAAAG	94	-0.32082	0.0669729	3.23895e-06	0.225821	1	SNP_48100319	48100319	0	0.309467	0.0554582	5.45651e-08
f7	ENSSSCG00000011625	CHST13	chr13	STR_73122578	73122578	T	139	0.347375	0.07532	8.29532e-06	0.217831	1	SNP_73127868	73127868	0	-0.26028	0.056311	5.69171e-06
f7	ENSSSCG00000037232	SNX29	chr3	STR_31021963	31021963	GT/AC	78	-0.387436	0.0627271	3.21181e-09	0.217723	1	SNP_29689676	29689676	0	-0.280194	0.055985	9.64623e-07
f7	ENSSSCG00000001667	ZNF318	chr7	STR_37599064	37599064	AAAC	75	-0.334549	0.06368	3.52927e-07	0.21622	1	SNP_39097694	39097694	0	0.273596	0.0560959	1.76439e-06
f7	ENSSSCG00000003334	UBE2J2	chr6	STR_62744234	62744234	A	147	-0.339633	0.0775759	2.26035e-05	0.213226	1	SNP_63538537	63538537	0	0.269478	0.0561637	2.55156e-06
f7	ENSSSCG00000003121	KPTN	chr6	STR_53187432	53187432	AATG	24	0.52684	0.0517272	7.91317e-21	0.210337	3	SNP_53157746	53157746	0	0.51957	0.0498313	7.25248e-22
f7	ENSSSCG00000002933	ZNF382	chr6	STR_44851290	44851290	A	77	-0.364012	0.0632272	2.8968e-08	0.208296	2	SNP_44850238	44850238	0	0.3182	0.0552899	2.17456e-08
f7	ENSSSCG00000033176	SAP30L	chr16	STR_68239240	68239240	AAAAAG	135	0.357639	0.0740599	3.19993e-06	0.207307	2	SNP_69327817	69327817	0	0.305948	0.0555246	7.83942e-08
f7	ENSSSCG00000038470	protein_coding	chr12	STR_854843	854843	CCG	57	-0.620096	0.0509604	8.72346e-27	0.205538	1	SNP_743289	743289	0	-0.613347	0.0460628	5.61659e-32
f7	ENSSSCG00000037096	TMEM88	chr12	STR_54102077	54102077	ACCCCC	130	-0.351495	0.0731041	3.42532e-06	0.20531	2	SNP_53908188	53908188	0	0.267875	0.0561898	2.94089e-06
f7	ENSSSCG00000011346	PLXNB1	chr13	STR_31561755	31561755	GTTTTT	104	0.319441	0.0687466	6.29311e-06	0.204886	2	SNP_30378395	30378395	0	0.276903	0.0560407	1.30622e-06
f7	ENSSSCG00000033874	#N/A	chr6	STR_43610217	43610217	CTTT	94	-0.578769	0.057664	1.85393e-19	0.204545	1	SNP_43562517	43562517	0	-0.526749	0.0495742	1.56445e-22
f7	ENSSSCG00000016664	NPSR1	chr18	STR_38814457	38814457	ACT	121	-0.436159	0.0684158	1.60584e-09	0.204544	1	SNP_38042456	38042456	0	0.391955	0.0536546	2.61761e-12
f7	ENSSSCG00000008558	AGBL5	chr3	STR_111286282	111286282	ACAGCC	133	0.334142	0.0742812	1.3056e-05	0.198824	2	SNP_112802408	112802408	0	0.309912	0.0554498	5.21013e-08
f7	ENSSSCG00000004942	TIPIN	chr1	STR_163823043	163823043	T	109	0.308779	0.0699287	1.71011e-05	0.198146	1	SNP_164747119	164747119	0	0.25275	0.0564276	1.07377e-05
f7	ENSSSCG00000038348	NME1	chr12	STR_27413489	27413489	AATT	101	0.404384	0.0658336	4.54702e-09	0.196682	1	SNP_27418748	27418748	0	0.362664	0.0543507	1.24743e-10
f7	ENSSSCG00000032468	RAB21	chr5	STR_35571426	35571426	A	150	0.357943	0.0778119	9.17557e-06	0.195027	1	SNP_35933165	35933165	0	0.302353	0.0555915	1.1296e-07
f7	ENSSSCG00000039196	POLR2I	chr6	STR_44632502	44632502	ATTT	103	0.42495	0.0654992	7.28757e-10	0.193805	1	SNP_44533359	44533359	0	-0.400303	0.0534445	8.09528e-13
f7	ENSSSCG00000003558	RPS6KA1	chr6	STR_84670636	84670636	AAAAAT	118	0.328485	0.071195	7.58704e-06	0.193679	1	SNP_83019356	83019356	0	-0.324006	0.0551751	1.16025e-08
f7	ENSSSCG00000009814	ANAPC5	chr14	STR_31219699	31219699	AAAC	91	0.4169	0.0637959	5.0339e-10	0.192206	1	SNP_31335110	31335110	0	0.363415	0.0543336	1.13515e-10
f7	ENSSSCG00000003353	SLC35E2B	chr6	STR_63772558	63772558	CTGTGG	51	-0.284089	0.0615069	6.26084e-06	0.191109	1	SNP_63579164	63579164	0	-0.263116	0.0562662	4.45851e-06
f7	ENSSSCG00000035195	HNMT	chr15	STR_14390361	14390361	GTTT	106	0.501273	0.0631077	1.75366e-13	0.191094	1	SNP_13856520	13856520	0	-0.434801	0.0525198	4.41552e-15
f7	ENSSSCG00000038005	#N/A	chr2	STR_162364	162364	ATTTTT	126	-0.337958	0.0726122	6.56719e-06	0.189106	1	SNP_1041501	1041501	0	-0.298928	0.0556545	1.59257e-07
f7	ENSSSCG00000023918	SLC9C1	chr13	STR_147497509	147497509	AAGG	60	0.280845	0.062741	1.18685e-05	0.186969	1	SNP_147437851	147437851	0	0.234363	0.0566969	4.66244e-05
f7	ENSSSCG00000038991	S100A13	chr4	STR_96254560	96254560	AT	144	-0.402626	0.0747392	2.71441e-07	0.185976	2	SNP_96019751	96019751	0	-0.379614	0.0539555	1.39767e-11
f7	ENSSSCG00000023984	RSL1D1	chr3	STR_31427660	31427660	CCT	107	0.354759	0.0683709	5.48136e-07	0.18297	2	SNP_30305828	30305828	0	-0.319961	0.0552553	1.79974e-08
f7	ENSSSCG00000001499	DST	chr7	STR_28944797	28944797	ATTTTT	89	-0.448524	0.0624237	1.2222e-11	0.180518	1	SNP_28946817	28946817	0	-0.367873	0.0542315	6.45265e-11
f7	ENSSSCG00000031694	DIRAS2	chr14	STR_1827408	1827408	GTTT	135	-0.63952	0.0609678	6.80679e-20	0.179289	2	SNP_1519019	1519019	0	0.611291	0.0461557	1.01886e-31
f7	ENSSSCG00000032694	protein_coding	chr9	STR_4474337	4474337	CT	120	-0.325013	0.071694	1.07678e-05	0.178139	1	SNP_3762789	3762789	0	0.246474	0.0565219	1.79559e-05
f7	ENSSSCG00000039336	GNA13	chr12	STR_11990867	11990867	AAAT	65	-0.298007	0.0630793	4.02839e-06	0.177984	1	SNP_11658834	11658834	0	0.278251	0.056018	1.1542e-06
f7	ENSSSCG00000040088	protein_coding	chr2	STR_12237228	12237228	CCG	144	0.5591	0.0676957	7.08993e-14	0.175875	2	SNP_12305353	12305353	0	0.554018	0.0485527	3.26825e-25
f7	ENSSSCG00000015002	ELMOD1	chr9	STR_35719877	35719877	AAAAC	90	-0.406298	0.0639746	1.36626e-09	0.174137	2	SNP_36153955	36153955	0	0.401115	0.0534238	7.20941e-13
f7	ENSSSCG00000037987	MS4A10	chr2	STR_11733394	11733394	A	83	-0.38346	0.0635803	7.20019e-09	0.174112	2	SNP_10806567	10806567	0	0.344454	0.0547521	1.13993e-09
f7	ENSSSCG00000006051	CTHRC1	chr4	STR_34018035	34018035	ATATGT	90	0.307475	0.0666223	6.9366e-06	0.172581	1	SNP_33905190	33905190	0	0.236355	0.0566688	3.99872e-05
f7	ENSSSCG00000030065	ZBTB47	chr13	STR_26299125	26299125	A	146	0.340196	0.0772967	2.04945e-05	0.169004	1	SNP_25901865	25901865	0	0.278011	0.056022	1.17996e-06
f7	ENSSSCG00000004155	OLIG3	chr1	STR_27264114	27264114	T	90	0.344947	0.0657167	3.82436e-07	0.168922	1	SNP_26555953	26555953	0	0.343794	0.0547662	1.23197e-09
f7	ENSSSCG00000015094	CD3G	chr9	STR_45694283	45694283	AAG	88	0.304961	0.0663544	7.50439e-06	0.168707	1	SNP_45740194	45740194	0	0.28599	0.0558853	5.60237e-07
f7	ENSSSCG00000024313	NDUFA4	chr9	STR_80721833	80721833	GT	109	0.377954	0.0680679	9.66349e-08	0.168309	1	SNP_80728213	80728213	0	0.318195	0.05529	2.17569e-08
f7	ENSSSCG00000003616	FAM167B	chr6	STR_88062037	88062037	ATCC	141	-0.622615	0.0632637	5.19805e-18	0.163807	1	SNP_88669068	88669068	0	0.548997	0.0487463	1.06239e-24
f7	ENSSSCG00000036887	CLPB	chr9	STR_6626874	6626874	CCCCT	27	-0.422964	0.0554553	4.23459e-13	0.163754	1	SNP_6596031	6596031	0	0.422773	0.0528527	2.90864e-14
f7	ENSSSCG00000039064	DHX33	chr12	STR_51639150	51639150	AAAC	117	-0.589799	0.0606992	3.72554e-18	0.163501	1	SNP_51571026	51571026	0	0.545092	0.0488951	2.62172e-24
f7	ENSSSCG00000022112	DOCK9	chr11	STR_68089349	68089349	GT/AG	110	-0.357652	0.0688447	5.39754e-07	0.163376	2	SNP_67903460	67903460	0	0.237008	0.0566595	3.80134e-05
f7	ENSSSCG00000039473	protein_coding	chr12	STR_37945107	37945107	ATTT	63	-0.320378	0.0623271	5.8417e-07	0.159578	2	SNP_37943090	37943090	0	-0.325102	0.0551531	1.02894e-08
f7	ENSSSCG00000028444	ARMC10	chr9	STR_104040572	104040572	T	141	0.334451	0.0761896	2.10624e-05	0.158	1	SNP_103691817	103691817	0	-0.264294	0.0562474	4.02517e-06
f7	ENSSSCG00000028927	LGI2	chr8	STR_19338215	19338215	AAAT	96	0.521894	0.0606208	2.28458e-15	0.157669	1	SNP_19481920	19481920	0	0.513578	0.0500421	2.53772e-21
f7	ENSSSCG00000006816	AHCYL1	chr4	STR_110094942	110094942	A	117	-0.46055	0.0667186	8.76669e-11	0.156604	1	SNP_110134165	110134165	0	-0.422619	0.0528569	2.97805e-14
f7	ENSSSCG00000021906	SYT7	chr2	STR_9970192	9970192	ACAGCC	114	0.3113	0.0708321	1.89004e-05	0.15535	1	SNP_9932187	9932187	0	0.277539	0.05603	1.2323e-06
f7	ENSSSCG00000015446	PNPLA8	chr9	STR_108166752	108166752	T	96	-0.365671	0.0661451	1.01227e-07	0.152868	1	SNP_107847179	107847179	0	0.320169	0.0552512	1.75992e-08
f7	ENSSSCG00000035067	protein_coding	chr5	STR_93199798	93199798	GT	127	0.374903	0.0717384	5.11473e-07	0.152602	1	SNP_93167617	93167617	0	-0.365316	0.0542902	8.93132e-11
f7	ENSSSCG00000024837	SYT12	chr2	STR_5353101	5353101	AAAAC	101	-0.31738	0.06826	6.15732e-06	0.150487	2	SNP_5442636	5442636	0	-0.283827	0.0559228	6.87162e-07
f7	ENSSSCG00000034101	D2HGDH	chr15	STR_139631767	139631767	T	101	0.283963	0.0690185	5.74698e-05	0.148371	1	SNP_139465386	139465386	0	-0.280674	0.0559769	9.2263e-07
f7	ENSSSCG00000006936	ODF2L	chr4	STR_129728137	129728137	AAAG	76	0.361188	0.0631564	3.50687e-08	0.148008	1	SNP_129131239	129131239	0	0.299046	0.0556523	1.57387e-07
f7	ENSSSCG00000033763	GNAQ	chr1	STR_229875102	229875102	AAAC	149	0.34623	0.0779091	1.74214e-05	0.145416	1	SNP_231215915	231215915	0	-0.275901	0.0560575	1.43135e-06
f7	ENSSSCG00000000555	ITPR2	chr5	STR_46808680	46808680	AC	118	0.340709	0.0708679	3.26204e-06	0.144957	2	SNP_47249874	47249874	0	0.335008	0.0549511	3.40071e-09
f7	ENSSSCG00000004403	CDC40	chr1	STR_75278959	75278959	A	149	-0.385227	0.0766362	1.4498e-06	0.144835	2	SNP_75231431	75231431	0	0.361105	0.054386	1.51589e-10
f7	ENSSSCG00000000138	PVALB	chr5	STR_11601648	11601648	AATTT	149	-0.471406	0.0732391	1.676e-09	0.144429	1	SNP_10508242	10508242	0	0.370143	0.0541789	4.82361e-11
f7	ENSSSCG00000008819	TXK	chr8	STR_37911978	37911978	A	93	0.296509	0.0673626	1.74298e-05	0.143035	2	SNP_37380856	37380856	0	0.239123	0.0566292	3.22334e-05
f7	ENSSSCG00000032740	TMEM106B	chr9	STR_81839064	81839064	GTTTT	79	-0.377394	0.0631563	9.4139e-09	0.142762	2	SNP_81842693	81842693	0	-0.422382	0.0528634	3.08855e-14
f7	ENSSSCG00000009349	RFC3	chr11	STR_10146528	10146528	CG	100	0.412512	0.0654026	1.87922e-09	0.142006	1	SNP_10146796	10146796	0	-0.43965	0.0523823	2.02159e-15
f7	ENSSSCG00000013756	MRI1	chr2	STR_65228331	65228331	AAAG	40	-0.588589	0.0507256	2.93527e-25	0.141514	1	SNP_65228334	65228334	0	0.558276	0.0483865	1.18373e-25
f7	ENSSSCG00000001782	ABHD17C	chr7	STR_48716076	48716076	GTT	165	-0.57491	0.07204	6.9142e-13	0.14102	2	SNP_48715427	48715427	0	-0.4813	0.0511218	1.437e-18
f7	ENSSSCG00000005669	MIGA2	chr1	STR_269239814	269239814	T	96	0.421913	0.0644318	4.89848e-10	0.140208	1	SNP_269162491	269162491	0	0.433211	0.0525645	5.69023e-15
f7	ENSSSCG00000006138	ATP6V0D2	chr4	STR_50275978	50275978	ATTT	85	-0.285925	0.0662837	2.4758e-05	0.139354	1	SNP_50763179	50763179	0	0.240334	0.0566118	2.93088e-05
f7	ENSSSCG00000023485	PCDHGB5	chr2	STR_142959853	142959853	AAGG/AAAG	89	0.301647	0.0665897	1.00088e-05	0.137846	2	SNP_143853756	143853756	0	-0.263609	0.0562583	4.27199e-06
f7	ENSSSCG00000033155	TMEM30A	chr1	STR_90509245	90509245	GTTT	56	-0.293775	0.0619601	3.65745e-06	0.136307	4	SNP_91294180	91294180	0	0.347023	0.0546969	8.41455e-10
f7	ENSSSCG00000006370	TSTD1	chr4	STR_89404219	89404219	AAAAG	87	0.310573	0.0660677	4.72448e-06	0.13586	1	SNP_89430341	89430341	0	-0.335546	0.0549399	3.19852e-09
f7	ENSSSCG00000009540	LIG4	chr11	STR_75538094	75538094	AAAT	108	-0.355191	0.0685424	5.68215e-07	0.133578	1	SNP_74830833	74830833	0	0.317606	0.0553015	2.31711e-08
f7	ENSSSCG00000002036	protein_coding	chr7	STR_75832033	75832033	GGTGT	123	-0.352174	0.0715727	2.01742e-06	0.132036	3	SNP_75847500	75847500	0	-0.225907	0.0568135	8.81783e-05
f7	ENSSSCG00000003158	DHDH	chr6	STR_55078221	55078221	GTTT	110	-0.304265	0.0702257	2.41946e-05	0.131682	1	SNP_54156611	54156611	0	0.232638	0.056721	5.32002e-05
f7	ENSSSCG00000001679	XPO5	chr7	STR_38612543	38612543	GT	75	0.647799	0.0514784	1.1007e-27	0.131353	2	SNP_38603878	38603878	0	0.671907	0.0431948	3.1776e-40
f7	ENSSSCG00000029494	RBBP9	chr17	STR_26727643	26727643	AAAC	88	0.639502	0.0535641	2.58208e-25	0.131268	1	SNP_26726524	26726524	0	0.680722	0.0427227	1.24039e-41
f7	ENSSSCG00000009258	NAA11	chr8	STR_137526532	137526532	A	139	0.348468	0.0752874	7.7348e-06	0.130901	1	SNP_138264947	138264947	0	0.33943	0.0548587	2.04803e-09
f7	ENSSSCG00000012846	GATD1	chr2	STR_592920	592920	CGGGGT	30	-0.294225	0.0588215	1.03635e-06	0.13051	1	SNP_523149	523149	0	0.286036	0.0558845	5.57768e-07
f7	ENSSSCG00000001024	RIOK1	chr7	STR_4683910	4683910	AAAAT	49	-0.331795	0.0602685	9.2866e-08	0.12988	1	SNP_4640793	4640793	0	0.305762	0.0555281	7.98963e-08
f7	ENSSSCG00000025460	SPSB2	chr5	STR_63839317	63839317	A	78	0.407101	0.0621479	4.13101e-10	0.129217	1	SNP_63856575	63856575	0	-0.366874	0.0542545	7.32948e-11
f7	ENSSSCG00000035445	SEZ6	chr12	STR_45076679	45076679	GTTT	111	-0.430344	0.0667269	9.72524e-10	0.129025	1	SNP_45445231	45445231	0	-0.407164	0.0532679	3.01003e-13
f7	ENSSSCG00000011134	RBM17	chr10	STR_65827884	65827884	AAAAC	108	-0.428891	0.0662373	8.20976e-10	0.128853	1	SNP_65075901	65075901	0	0.381906	0.0539005	1.02939e-11
f7	ENSSSCG00000040339	ZFHX2	chr7	STR_75407319	75407319	T	161	0.448721	0.0774912	4.80798e-08	0.127986	1	SNP_75224765	75224765	0	-0.381678	0.053906	1.06131e-11
f7	ENSSSCG00000015840	WRN	chr15	STR_53625107	53625107	AAAC	89	0.660998	0.0524094	2.27124e-27	0.127909	5	SNP_53616226	53616226	0	-0.666281	0.0434901	2.37599e-39
f7	ENSSSCG00000015117	RNF26	chr9	STR_46527917	46527917	T	89	0.40981	0.0637088	8.6844e-10	0.127801	3	SNP_46637539	46637539	0	-0.380731	0.0539288	1.20446e-11
f7	ENSSSCG00000008054	NTN3	chr3	STR_39299308	39299308	AAAT	35	0.259499	0.0600084	2.18439e-05	0.127682	5	SNP_39404452	39404452	0	-0.228432	0.0567792	7.30782e-05
f7	ENSSSCG00000000195	PRPH	chr5	STR_15282600	15282600	ATTTT	87	-0.518468	0.0594334	8.92138e-16	0.127115	1	SNP_15291545	15291545	0	-0.568057	0.0479977	1.08605e-26
f7	ENSSSCG00000005587	NEK6	chr1	STR_265157252	265157252	GTT	82	-0.415977	0.0624561	2.30948e-10	0.126312	1	SNP_265147567	265147567	0	-0.39485	0.0535823	1.74878e-12
f7	ENSSSCG00000008297	TPRKB	chr3	STR_69432375	69432375	GTTT	149	0.433986	0.0748173	3.98658e-08	0.125932	1	SNP_69835470	69835470	0	0.379669	0.0539542	1.3876e-11
f7	ENSSSCG00000027190	PEX26	chr5	STR_70150369	70150369	GT	141	-0.44829	0.0722666	4.93354e-09	0.125645	2	SNP_70146755	70146755	0	-0.404299	0.0533421	4.56247e-13
f7	ENSSSCG00000016342	HES6	chr15	STR_137354369	137354369	A	165	-0.407448	0.0804053	1.36511e-06	0.125551	1	SNP_137408756	137408756	0	-0.325378	0.0551476	9.9821e-09
f7	ENSSSCG00000030016	PDE9A	chr13	STR_205976588	205976588	AAAAG	33	0.301858	0.0590111	6.0738e-07	0.12489	2	SNP_205979788	205979788	0	-0.291118	0.0557951	3.42817e-07
f7	ENSSSCG00000000093	DNAL4	chr5	STR_9237886	9237886	GTTTTT	69	0.472709	0.0587479	4.87715e-14	0.12364	2	SNP_9051258	9051258	0	-0.495101	0.0506715	1.03732e-19
f7	ENSSSCG00000038989	protein_coding	chr12	STR_47618483	47618483	T	63	-0.381489	0.0608193	1.73217e-09	0.121314	1	SNP_47587563	47587563	0	0.336318	0.0549239	2.92874e-09
f7	ENSSSCG00000027812	IQSEC1	chr13	STR_71606990	71606990	AAAT	76	-0.305654	0.0644872	3.86014e-06	0.120211	2	SNP_71606815	71606815	0	0.267138	0.0562017	3.13812e-06
f7	ENSSSCG00000034200	SEC22C	chr13	STR_26112604	26112604	A	76	0.409607	0.0617862	2.61003e-10	0.120013	1	SNP_25799605	25799605	0	-0.371627	0.0541443	3.98305e-11
f7	ENSSSCG00000025188	LEPR	chr6	STR_147860669	147860669	AAAC	147	0.465025	0.0730181	2.30244e-09	0.119445	1	SNP_146945053	146945053	0	0.407252	0.0532657	2.97186e-13
f7	ENSSSCG00000002913	PRODH2	chr6	STR_44715182	44715182	AAAAC	106	-0.467749	0.0644622	1.0155e-11	0.118517	1	SNP_44715230	44715230	0	-0.441985	0.0523154	1.38142e-15
f7	ENSSSCG00000016260	SLC16A14	chr15	STR_130401250	130401250	AGCTGC/ACAGCC	74	-0.28564	0.0646111	1.54403e-05	0.116671	5	SNP_130158114	130158114	0	0.271056	0.0561378	2.2167e-06
f7	ENSSSCG00000002792	HSF4	chr6	STR_28403767	28403767	AAAAC	113	0.394626	0.068297	3.24219e-08	0.11615	1	SNP_27010444	27010444	0	0.317371	0.0553061	2.37589e-08
f7	ENSSSCG00000037557	DRC3	chr12	STR_60595528	60595528	CTTT	64	-0.470043	0.0581998	3.73849e-14	0.115031	1	SNP_60591235	60591235	0	-0.490478	0.0508242	2.53554e-19
f7	ENSSSCG00000032802	protein_coding	chr2	STR_1573011	1573011	A	162	-0.401979	0.079697	1.47708e-06	0.112788	1	SNP_1632329	1632329	0	0.305983	0.0555239	7.8116e-08
f7	ENSSSCG00000022636	DENND5B	chr5	STR_43407975	43407975	AAC	148	0.340194	0.0778244	2.33249e-05	0.112452	2	SNP_43478024	43478024	0	-0.232363	0.0567249	5.43245e-05
f7	ENSSSCG00000010161	COA6	chr14	STR_56734277	56734277	GT	47	0.392376	0.0585258	1.36515e-10	0.111822	1	SNP_56734276	56734276	0	-0.376814	0.0540223	2.02439e-11
f7	ENSSSCG00000010960	SLC28A3	chr10	STR_30779994	30779994	T	84	0.349472	0.0646555	1.75137e-07	0.110687	3	SNP_30805848	30805848	0	-0.361223	0.0543833	1.49386e-10
f7	ENSSSCG00000032424	NUDT16	chr13	STR_1747706	1747706	AAAAC	155	-0.506418	0.0731383	1.48694e-10	0.10907	2	SNP_1449787	1449787	0	-0.41383	0.0530929	1.12622e-13
f7	ENSSSCG00000003600	TINAGL1	chr6	STR_87755713	87755713	AAAC	74	0.29584	0.0644021	7.33248e-06	0.107318	1	SNP_88164083	88164083	0	0.313654	0.0553781	3.52317e-08
f7	ENSSSCG00000015362	TSPAN13	chr9	STR_85708529	85708529	GTTTT	133	0.441694	0.0707066	3.58806e-09	0.107151	1	SNP_85700766	85700766	0	-0.463601	0.0516751	3.53108e-17
f7	ENSSSCG00000002996	protein_coding	chr6	STR_48707226	48707226	A	104	-0.311409	0.0689403	1.09936e-05	0.106827	3	SNP_49256809	49256809	0	-0.233166	0.0567137	5.11018e-05
f7	ENSSSCG00000007763	BCKDK	chr3	STR_16931186	16931186	GGT	118	-0.388402	0.0694599	8.44938e-08	0.106583	2	SNP_16577552	16577552	0	-0.305	0.0555423	8.6365e-08
f7	ENSSSCG00000033291	PIP4K2B	chr12	STR_23343743	23343743	GT	62	-0.372642	0.0609245	4.02737e-09	0.1057	3	SNP_23352555	23352555	0	0.358952	0.0544344	1.98092e-10
f7	ENSSSCG00000039914	ZNF470	chr6	STR_61383914	61383914	AAAG/AAGG	103	0.324422	0.0684438	4.16759e-06	0.10473	1	SNP_61434021	61434021	0	0.266609	0.0562102	3.28776e-06
f7	ENSSSCG00000011699	HPS3	chr13	STR_88997172	88997172	AC	148	-0.350223	0.0775191	1.27978e-05	0.10464	4	SNP_90386188	90386188	0	-0.240852	0.0566043	2.81342e-05
f7	ENSSSCG00000036967	ARL8A	chr10	STR_24324266	24324266	CCT	142	-0.492268	0.0706023	8.91842e-11	0.104444	1	SNP_24320883	24320883	0	-0.471915	0.0514185	8.03086e-18
f7	ENSSSCG00000040735	DDAH1	chr4	STR_130645519	130645519	CGGG	66	-0.452121	0.0590713	5.4771e-13	0.104273	2	SNP_130695135	130695135	0	-0.474308	0.0513436	5.20483e-18
f7	ENSSSCG00000008770	NWD2	chr8	STR_28095011	28095011	AAT	152	0.411184	0.0764958	3.06371e-07	0.104132	1	SNP_28996456	28996456	0	0.315124	0.0553498	3.01694e-08
f7	ENSSSCG00000003567	KDF1	chr6	STR_84473483	84473483	T	124	-0.349974	0.0718462	2.5251e-06	0.103779	2	SNP_83385303	83385303	0	-0.262556	0.0562751	4.67985e-06
f7	ENSSSCG00000036712	TPD52L2	chr17	STR_61968088	61968088	AC	35	-0.276694	0.059711	5.69055e-06	0.103387	3	SNP_62517510	62517510	0	0.255164	0.0563906	8.77996e-06
f7	ENSSSCG00000002287	MPP5	chr7	STR_90786206	90786206	AAGG	115	0.327931	0.0706103	6.5891e-06	0.102381	1	SNP_91076624	91076624	0	0.245564	0.0565354	1.93239e-05
f7	ENSSSCG00000025020	PCSK9	chr6	STR_157366848	157366848	A	117	-0.321315	0.0711788	1.15639e-05	0.102292	1	SNP_158145033	158145033	0	-0.251239	0.0564505	1.21683e-05
f7	ENSSSCG00000013572	PNPLA6	chr2	STR_71113753	71113753	ATTT/AATT	155	0.353358	0.0793471	1.72317e-05	0.102243	1	SNP_71620885	71620885	0	-0.320135	0.0552518	1.7663e-08
f7	ENSSSCG00000001968	NUBPL	chr7	STR_68291177	68291177	T	147	0.369894	0.0766287	3.43626e-06	0.100699	1	SNP_68023658	68023658	0	0.284442	0.0559121	6.48481e-07
