# Supplementary material for: Mapping short tandem repeats for liver gene expression traits helps prioritize potential causal variants for complex traits in pigs
Source: J Anim Sci Biotechnol. 2022 Jan 17;13:8. doi: 10.1186/s40104-021-00658-z (PMC8762894; doi:10.1186/s40104-021-00658-z)
Supplement: Supplementary file 14 — Additional file 14 Table S4. STRs linked with GWAS SNPs are located in epigenetic peaks [file 40104_2021_658_MOESM14_ESM.xlsx]

## Sheet: Sheet1
Supplemental Table S4. eSTRs are within 100kb window of GWAS SNPs that are also located in the epigenetic peaks.
eSTR_id	gene	symbol	str_chr	str_start	str_end	motif	H3K4me3	H3K27ac	ATAC	FMeSTR	Rank	gwas_chr	gwas_start	gwas_end	trait_a	trait_b	trait_c	paper
12_854843	ENSSSCG00000038470	protein_coding	12	854843	854862	CCG	0	0	1	1	1	12	824959	824959	C16:0/C14:0	Fat_Related_Traits	Fatty_Acid_Composition	Genome-wide_association_studies_for_fatty_acid_metabolic_traits_in_five_divergent_pig_populations.
12_854843	ENSSSCG00000038470	protein_coding	12	854843	854862	CCG	0	0	1	1	1	12	824959	824959	Myristic_acid_content	Fat_Related_Traits	Fatty_Acid_Composition	Genome-wide_association_studies_reveal_additional_related_loci_for_fatty_acid_composition_in_a_Duroc_pig_multigenerational_population.
12_854843	ENSSSCG00000038470	protein_coding	12	854843	854862	CCG	0	0	1	1	1	12	926299	926299	Myristic_acid_content	Fat_Related_Traits	Fatty_Acid_Composition	Genome-wide_association_studies_reveal_additional_related_loci_for_fatty_acid_composition_in_a_Duroc_pig_multigenerational_population.
12_3279271	ENSSSCG00000038130	CANT1	12	3279271	3279303	CCCCTG	0	1	0	1	1	12	3291394	3291394	Obesity_Index	Fat_Related_Traits	Total_Fat_Content	Systems_genetics_of_obesity_in_an_F2_pig_model_by_genome-wide_association_genetic_network_and_pathway_analyses.
12_45076679	ENSSSCG00000035445	SEZ6	12	45076679	45076695	GTTT	0	1	0	1	1	12	44984261	44984261	Obesity_Index	Fat_Related_Traits	Total_Fat_Content	Systems_genetics_of_obesity_in_an_F2_pig_model_by_genome-wide_association_genetic_network_and_pathway_analyses.
12_45076679	ENSSSCG00000035445	SEZ6	12	45076679	45076695	GTTT	0	1	0	1	1	12	44984261	44984261	Obesity_Index	Fat_Related_Traits	Total_Fat_Content	Systems_genetics_of_obesity_in_an_F2_pig_model_by_genome-wide_association_genetic_network_and_pathway_analyses.
12_45076679	ENSSSCG00000035445	SEZ6	12	45076679	45076695	GTTT	0	1	0	1	1	12	44984261	44984261	Obesity_Index	Fat_Related_Traits	Total_Fat_Content	Systems_genetics_of_obesity_in_an_F2_pig_model_by_genome-wide_association_genetic_network_and_pathway_analyses.
12_50731773	ENSSSCG00000035820	TXNDC17	12	50731773	50731793	T	0	1	0	1	1	12	50712041	50712041	Duration_of_struggling_bouts_(D)_of_piglets_at_day19	Reproduction_Traits	Litter_Trait	Integrated_Genome-wide_association_and_hypothalamus_eQTL_studies_indicate_a_link_between_the_circadian_rhythm-related_gene_PER1_and_coping_behavior.
12_50731773	ENSSSCG00000035820	TXNDC17	12	50731773	50731793	T	0	1	0	1	1	12	50712041	50712041	Duration_of_struggling_bouts_(D)_of_piglets_at_day26	Reproduction_Traits	Litter_Trait	Integrated_Genome-wide_association_and_hypothalamus_eQTL_studies_indicate_a_link_between_the_circadian_rhythm-related_gene_PER1_and_coping_behavior.
12_50731773	ENSSSCG00000035820	TXNDC17	12	50731773	50731793	T	0	1	0	1	1	12	50727249	50727249	Duration_of_struggling_bouts_(D)_of_piglets_at_day19	Reproduction_Traits	Litter_Trait	Integrated_Genome-wide_association_and_hypothalamus_eQTL_studies_indicate_a_link_between_the_circadian_rhythm-related_gene_PER1_and_coping_behavior.
12_50731773	ENSSSCG00000035820	TXNDC17	12	50731773	50731793	T	0	1	0	1	1	12	50727249	50727249	Duration_of_struggling_bouts_(D)_of_piglets_at_day26	Reproduction_Traits	Litter_Trait	Integrated_Genome-wide_association_and_hypothalamus_eQTL_studies_indicate_a_link_between_the_circadian_rhythm-related_gene_PER1_and_coping_behavior.
12_50731773	ENSSSCG00000035820	TXNDC17	12	50731773	50731793	T	0	1	0	1	1	12	50750340	50750340	Duration_of_struggling_bouts_(D)_of_piglets_at_day19	Reproduction_Traits	Litter_Trait	Integrated_Genome-wide_association_and_hypothalamus_eQTL_studies_indicate_a_link_between_the_circadian_rhythm-related_gene_PER1_and_coping_behavior.
12_50731773	ENSSSCG00000035820	TXNDC17	12	50731773	50731793	T	0	1	0	1	1	12	50750340	50750340	Duration_of_struggling_bouts_(D)_of_piglets_at_day26	Reproduction_Traits	Litter_Trait	Integrated_Genome-wide_association_and_hypothalamus_eQTL_studies_indicate_a_link_between_the_circadian_rhythm-related_gene_PER1_and_coping_behavior.
12_50731773	ENSSSCG00000035820	TXNDC17	12	50731773	50731793	T	0	1	0	1	1	12	50774381	50774381	Duration_of_struggling_bouts_(D)_of_piglets_at_day19	Reproduction_Traits	Litter_Trait	Integrated_Genome-wide_association_and_hypothalamus_eQTL_studies_indicate_a_link_between_the_circadian_rhythm-related_gene_PER1_and_coping_behavior.
12_50731773	ENSSSCG00000035820	TXNDC17	12	50731773	50731793	T	0	1	0	1	1	12	50774381	50774381	Duration_of_struggling_bouts_(D)_of_piglets_at_day26	Reproduction_Traits	Litter_Trait	Integrated_Genome-wide_association_and_hypothalamus_eQTL_studies_indicate_a_link_between_the_circadian_rhythm-related_gene_PER1_and_coping_behavior.
12_50731773	ENSSSCG00000035820	TXNDC17	12	50731773	50731793	T	0	1	0	1	1	12	50829819	50829819	Duration_of_struggling_bouts_(D)_of_piglets_at_day26	Reproduction_Traits	Litter_Trait	Integrated_Genome-wide_association_and_hypothalamus_eQTL_studies_indicate_a_link_between_the_circadian_rhythm-related_gene_PER1_and_coping_behavior.
12_50731773	ENSSSCG00000035820	TXNDC17	12	50731773	50731793	T	0	1	0	1	1	12	50712041	50712041	Latency_at_an_age_of_12_days	Behavioral_Traits	Motor_Activity	Integrated_Genome-wide_association_and_hypothalamus_eQTL_studies_indicate_a_link_between_the_circadian_rhythm-related_gene_PER1_and_coping_behavior.
12_50731773	ENSSSCG00000035820	TXNDC17	12	50731773	50731793	T	0	1	0	1	1	12	50727249	50727249	Latency_at_an_age_of_12_days	Behavioral_Traits	Motor_Activity	Integrated_Genome-wide_association_and_hypothalamus_eQTL_studies_indicate_a_link_between_the_circadian_rhythm-related_gene_PER1_and_coping_behavior.
12_50731773	ENSSSCG00000035820	TXNDC17	12	50731773	50731793	T	0	1	0	1	1	12	50750340	50750340	Latency_at_an_age_of_12_days	Behavioral_Traits	Motor_Activity	Integrated_Genome-wide_association_and_hypothalamus_eQTL_studies_indicate_a_link_between_the_circadian_rhythm-related_gene_PER1_and_coping_behavior.
12_50731773	ENSSSCG00000035820	TXNDC17	12	50731773	50731793	T	0	1	0	1	1	12	50774381	50774381	Latency_at_an_age_of_12_days	Behavioral_Traits	Motor_Activity	Integrated_Genome-wide_association_and_hypothalamus_eQTL_studies_indicate_a_link_between_the_circadian_rhythm-related_gene_PER1_and_coping_behavior.
12_50731773	ENSSSCG00000035820	TXNDC17	12	50731773	50731793	T	0	1	0	1	1	12	50829819	50829819	Latency_at_an_age_of_12_days	Behavioral_Traits	Motor_Activity	Integrated_Genome-wide_association_and_hypothalamus_eQTL_studies_indicate_a_link_between_the_circadian_rhythm-related_gene_PER1_and_coping_behavior.
12_50731773	ENSSSCG00000035820	TXNDC17	12	50731773	50731793	T	0	1	0	1	1	12	50693229	50693229	Intramuscular_fat_content	Meat_Quality_Traits	Texture	Genome-wide_association_analysis_of_meat_quality_traits_in_a_porcine_Large_White_?¡ª_Minzhu_intercross_population.
12_50731773	ENSSSCG00000035820	TXNDC17	12	50731773	50731793	T	0	1	0	1	1	12	50693290	50693290	Meat_Quality_Traits	Meat_Quality_Traits	Texture	Copy_number_variation-based_genome_wide_association_study_reveals_additional_variants_contributing_to_meat_quality_in_Swine.
12_50731773	ENSSSCG00000035820	TXNDC17	12	50731773	50731793	T	0	1	0	1	1	12	50805689	50805689	Marbling	Meat_Quality_Traits	Texture	Genome-wide_association_analysis_of_meat_quality_traits_in_a_porcine_Large_White_?¡ª_Minzhu_intercross_population.
12_50731773	ENSSSCG00000035820	TXNDC17	12	50731773	50731793	T	0	1	0	1	1	12	50774381	50774381	Obesity_Index	Fat_Related_Traits	Total_Fat_Content	Systems_genetics_of_obesity_in_an_F2_pig_model_by_genome-wide_association_genetic_network_and_pathway_analyses.
13_45527151	ENSSSCG00000011494	PSMD6	13	45527151	45527173	CGG	1	1	1	1	1	13	45592020	45592020	Leg_score_of_front	Exterior_Traits	Leg_Conformation	A_joint_genomewide_association_analysis_of_pig_leg_weakness_and_its_related_traits_in_an_F2_population_and_a_Sutai_population.
13_150219476	ENSSSCG00000032588	C3orf85	13	150219476	150219492	AT	0	0	1	1	1	13	150305072	150305072	Average_daily_gain	Growth_Related_Traits	Average_Daily_Gain	A_genomewide_association_study_for_average_daily_gain_in_Italian_Large_White_pigs.
14_51443643	ENSSSCG00000010134	TANGO2	14	51443643	51443665	CGG	1	1	1	1	1	14	51367013	51367013	Right_side_teat_count	Reproduction_Traits	Teat_Number	Genetic_analysis_of_teat_number_in_pigs_reveals_some_developmental_pathways_independent_of_vertebra_number_and_several_loci_which_only_affect_a_specific_side.
2_60197586	ENSSSCG00000013878	PGLS	2	60197586	60197606	CGG	1	1	1	1	1	2	60177754	60177754	Mean_corpuscular_hemoglobin_content	Blood_Related_Traits	Red_Blood_Cell	Genome-wide_association_studies_for_hematological_traits_in_Chinese_Sutai_pigs.
2_60197586	ENSSSCG00000013878	PGLS	2	60197586	60197606	CGG	1	1	1	1	1	2	60199308	60199308	Mean_corpuscular_hemoglobin_content	Blood_Related_Traits	Red_Blood_Cell	Genome-wide_association_studies_for_hematological_traits_in_Chinese_Sutai_pigs.
2_60197586	ENSSSCG00000013878	PGLS	2	60197586	60197606	CGG	1	1	1	1	1	2	60246523	60246523	Mean_corpuscular_hemoglobin_content	Blood_Related_Traits	Red_Blood_Cell	Genome-wide_association_studies_for_hematological_traits_in_Chinese_Sutai_pigs.
2_77349021	ENSSSCG00000032366	MOB3A	2	77349021	77349047	AGCTGT	0	1	1	1	1	2	77362555	77362555	Low-density_lipoprotein_cholesterol	Fat_Related_Traits	Lipoprotein	Genetic_dissection_of_blood_lipid_traits_by_integrating_genome-wide_association_study_and_gene_expression_profiling_in_a_porcine_model.
2_77349021	ENSSSCG00000032366	MOB3A	2	77349021	77349047	AGCTGT	0	1	1	1	1	2	77439190	77439190	Meat_PH	Meat_Quality_Traits	pH	Genome-wide_association_of_meat_quality_traits_and_tenderness_in_swine.
2_77349021	ENSSSCG00000032366	MOB3A	2	77349021	77349047	AGCTGT	0	1	1	1	1	2	77362555	77362555	Mean_corpuscular_hemoglobin_content	Blood_Related_Traits	Red_Blood_Cell	Genome-wide_association_studies_for_hematological_traits_in_Chinese_Sutai_pigs.
2_77349021	ENSSSCG00000032366	MOB3A	2	77349021	77349047	AGCTGT	0	1	1	1	1	2	77362555	77362555	Mean_corpuscular_volume	Blood_Related_Traits	Red_Blood_Cell	Genome-wide_association_studies_for_hematological_traits_in_Chinese_Sutai_pigs.
3_68578046	ENSSSCG00000008266	LOXL3	3	68578046	68578062	A	1	1	1	1	1	3	68606583	68606583	Age_at_puberty	Reproduction_Traits	Fertility_Trait	Genome-wide_prediction_of_age_at_puberty_and_reproductive_longevity_in_sows.
3_68578046	ENSSSCG00000008266	LOXL3	3	68578046	68578062	A	1	1	1	1	1	3	68480669	68480669	T_lymphocyte_subpopulations	Blood_Related_Traits	Immune_Trait	Genomewide_association_studies_for_hematological_traits_and_T_lymphocyte_subpopulations_in_a_Duroc_?¡ª_Erhualian_F_resource_population.
3_68578046	ENSSSCG00000008266	LOXL3	3	68578046	68578062	A	1	1	1	1	1	3	68480669	68480669	T_lymphocyte_subpopulations	Blood_Related_Traits	Immune_Trait	Genomewide_association_studies_for_hematological_traits_and_T_lymphocyte_subpopulations_in_a_Duroc_?¡ª_Erhualian_F_resource_population.
3_68578046	ENSSSCG00000008266	LOXL3	3	68578046	68578062	A	1	1	1	1	1	3	68480669	68480669	T_lymphocyte_subpopulations	Blood_Related_Traits	Immune_Trait	Genomewide_association_studies_for_hematological_traits_and_T_lymphocyte_subpopulations_in_a_Duroc_?¡ª_Erhualian_F_resource_population.
3_68578046	ENSSSCG00000008266	LOXL3	3	68578046	68578062	A	1	1	1	1	1	3	68480669	68480669	T_lymphocyte_subpopulations	Blood_Related_Traits	Immune_Trait	Genomewide_association_studies_for_hematological_traits_and_T_lymphocyte_subpopulations_in_a_Duroc_?¡ª_Erhualian_F_resource_population.
3_68578046	ENSSSCG00000008266	LOXL3	3	68578046	68578062	A	1	1	1	1	1	3	68480669	68480669	T_lymphocyte_subpopulations	Blood_Related_Traits	Immune_Trait	Genomewide_association_studies_for_hematological_traits_and_T_lymphocyte_subpopulations_in_a_Duroc_?¡ª_Erhualian_F_resource_population.
3_68578046	ENSSSCG00000008266	LOXL3	3	68578046	68578062	A	1	1	1	1	1	3	68606583	68606583	T_lymphocyte_subpopulations	Blood_Related_Traits	Immune_Trait	Genomewide_association_studies_for_hematological_traits_and_T_lymphocyte_subpopulations_in_a_Duroc_?¡ª_Erhualian_F_resource_population.
3_68578046	ENSSSCG00000008266	LOXL3	3	68578046	68578062	A	1	1	1	1	1	3	68606583	68606583	T_lymphocyte_subpopulations	Blood_Related_Traits	Immune_Trait	Genomewide_association_studies_for_hematological_traits_and_T_lymphocyte_subpopulations_in_a_Duroc_?¡ª_Erhualian_F_resource_population.
3_68578046	ENSSSCG00000008266	LOXL3	3	68578046	68578062	A	1	1	1	1	1	3	68606583	68606583	T_lymphocyte_subpopulations	Blood_Related_Traits	Immune_Trait	Genomewide_association_studies_for_hematological_traits_and_T_lymphocyte_subpopulations_in_a_Duroc_?¡ª_Erhualian_F_resource_population.
3_68578046	ENSSSCG00000008266	LOXL3	3	68578046	68578062	A	1	1	1	1	1	3	68606583	68606583	T_lymphocyte_subpopulations	Blood_Related_Traits	Immune_Trait	Genomewide_association_studies_for_hematological_traits_and_T_lymphocyte_subpopulations_in_a_Duroc_?¡ª_Erhualian_F_resource_population.
3_68578046	ENSSSCG00000008266	LOXL3	3	68578046	68578062	A	1	1	1	1	1	3	68606583	68606583	T_lymphocyte_subpopulations	Blood_Related_Traits	Immune_Trait	Genomewide_association_studies_for_hematological_traits_and_T_lymphocyte_subpopulations_in_a_Duroc_?¡ª_Erhualian_F_resource_population.
3_68578046	ENSSSCG00000008266	LOXL3	3	68578046	68578062	A	1	1	1	1	1	3	68606583	68606583	T_lymphocyte_subpopulations	Blood_Related_Traits	Immune_Trait	Genomewide_association_studies_for_hematological_traits_and_T_lymphocyte_subpopulations_in_a_Duroc_?¡ª_Erhualian_F_resource_population.
3_68578046	ENSSSCG00000008266	LOXL3	3	68578046	68578062	A	1	1	1	1	1	3	68606583	68606583	T_lymphocyte_subpopulations	Blood_Related_Traits	Immune_Trait	Genomewide_association_studies_for_hematological_traits_and_T_lymphocyte_subpopulations_in_a_Duroc_?¡ª_Erhualian_F_resource_population.
3_68578046	ENSSSCG00000008266	LOXL3	3	68578046	68578062	A	1	1	1	1	1	3	68667762	68667762	T_lymphocyte_subpopulations	Blood_Related_Traits	Immune_Trait	Genomewide_association_studies_for_hematological_traits_and_T_lymphocyte_subpopulations_in_a_Duroc_?¡ª_Erhualian_F_resource_population.
3_68578046	ENSSSCG00000008266	LOXL3	3	68578046	68578062	A	1	1	1	1	1	3	68667762	68667762	T_lymphocyte_subpopulations	Blood_Related_Traits	Immune_Trait	Genomewide_association_studies_for_hematological_traits_and_T_lymphocyte_subpopulations_in_a_Duroc_?¡ª_Erhualian_F_resource_population.
3_68578046	ENSSSCG00000008266	LOXL3	3	68578046	68578062	A	1	1	1	1	1	3	68667762	68667762	T_lymphocyte_subpopulations	Blood_Related_Traits	Immune_Trait	Genomewide_association_studies_for_hematological_traits_and_T_lymphocyte_subpopulations_in_a_Duroc_?¡ª_Erhualian_F_resource_population.
3_68578046	ENSSSCG00000008266	LOXL3	3	68578046	68578062	A	1	1	1	1	1	3	68667762	68667762	T_lymphocyte_subpopulations	Blood_Related_Traits	Immune_Trait	Genomewide_association_studies_for_hematological_traits_and_T_lymphocyte_subpopulations_in_a_Duroc_?¡ª_Erhualian_F_resource_population.
3_68578046	ENSSSCG00000008266	LOXL3	3	68578046	68578062	A	1	1	1	1	1	3	68667762	68667762	T_lymphocyte_subpopulations	Blood_Related_Traits	Immune_Trait	Genomewide_association_studies_for_hematological_traits_and_T_lymphocyte_subpopulations_in_a_Duroc_?¡ª_Erhualian_F_resource_population.
3_68578046	ENSSSCG00000008266	LOXL3	3	68578046	68578062	A	1	1	1	1	1	3	68542131	68542131	Meat_color_L*	Meat_Quality_Traits	Meat_Color	Evaluation_of_QTL_for_carcass_merit_and_meat_quality_traits_in_a_US_commercial_Duroc_population.
3_68578046	ENSSSCG00000008266	LOXL3	3	68578046	68578062	A	1	1	1	1	1	3	68542131	68542131	Meat_color_score	Meat_Quality_Traits	Meat_Color	Evaluation_of_QTL_for_carcass_merit_and_meat_quality_traits_in_a_US_commercial_Duroc_population.
3_68578046	ENSSSCG00000008266	LOXL3	3	68578046	68578062	A	1	1	1	1	1	3	68542131	68542131	PH_45_minutes_post_mortem	Meat_Quality_Traits	pH	Evaluation_of_QTL_for_carcass_merit_and_meat_quality_traits_in_a_US_commercial_Duroc_population.
3_68578046	ENSSSCG00000008266	LOXL3	3	68578046	68578062	A	1	1	1	1	1	3	68636821	68636821	Left_side_teat_count	Reproduction_Traits	Teat_Number	Genetic_analysis_of_teat_number_in_pigs_reveals_some_developmental_pathways_independent_of_vertebra_number_and_several_loci_which_only_affect_a_specific_side.
3_97246267	ENSSSCG00000008466	COX7A2L	3	97246267	97246282	A	0	1	0	1	1	3	97178250	97178250	T_lymphocyte_subpopulations	Blood_Related_Traits	Immune_Trait	Genomewide_association_studies_for_hematological_traits_and_T_lymphocyte_subpopulations_in_a_Duroc_?¡ª_Erhualian_F_resource_population.
3_97246267	ENSSSCG00000008466	COX7A2L	3	97246267	97246282	A	0	1	0	1	1	3	97201560	97201560	T_lymphocyte_subpopulations	Blood_Related_Traits	Immune_Trait	Genomewide_association_studies_for_hematological_traits_and_T_lymphocyte_subpopulations_in_a_Duroc_?¡ª_Erhualian_F_resource_population.
3_97246267	ENSSSCG00000008466	COX7A2L	3	97246267	97246282	A	0	1	0	1	1	3	97225641	97225641	T_lymphocyte_subpopulations	Blood_Related_Traits	Immune_Trait	Genomewide_association_studies_for_hematological_traits_and_T_lymphocyte_subpopulations_in_a_Duroc_?¡ª_Erhualian_F_resource_population.
3_97246267	ENSSSCG00000008466	COX7A2L	3	97246267	97246282	A	0	1	0	1	1	3	97288259	97288259	T_lymphocyte_subpopulations	Blood_Related_Traits	Immune_Trait	Genomewide_association_studies_for_hematological_traits_and_T_lymphocyte_subpopulations_in_a_Duroc_?¡ª_Erhualian_F_resource_population.
3_97246267	ENSSSCG00000008466	COX7A2L	3	97246267	97246282	A	0	1	0	1	1	3	97289702	97289702	T_lymphocyte_subpopulations	Blood_Related_Traits	Immune_Trait	Genomewide_association_studies_for_hematological_traits_and_T_lymphocyte_subpopulations_in_a_Duroc_?¡ª_Erhualian_F_resource_population.
3_97246267	ENSSSCG00000008466	COX7A2L	3	97246267	97246282	A	0	1	0	1	1	3	97330822	97330822	T_lymphocyte_subpopulations	Blood_Related_Traits	Immune_Trait	Genomewide_association_studies_for_hematological_traits_and_T_lymphocyte_subpopulations_in_a_Duroc_?¡ª_Erhualian_F_resource_population.
3_97246267	ENSSSCG00000008466	COX7A2L	3	97246267	97246282	A	0	1	0	1	1	3	97165221	97165221	Mean_corpuscular_hemoglobin_content	Blood_Related_Traits	Red_Blood_Cell	Genome-wide_association_study_identifies_quantitative_trait_loci_affecting_hematological_traits_in_an_F2_intercross_between_Landrace_and_Korean_native_pigs.
3_97246267	ENSSSCG00000008466	COX7A2L	3	97246267	97246282	A	0	1	0	1	1	3	97165221	97165221	Mean_corpuscular_volume	Blood_Related_Traits	Red_Blood_Cell	Genome-wide_association_study_identifies_quantitative_trait_loci_affecting_hematological_traits_in_an_F2_intercross_between_Landrace_and_Korean_native_pigs.
3_97246267	ENSSSCG00000008466	COX7A2L	3	97246267	97246282	A	0	1	0	1	1	3	97165221	97165221	Red_blood_cell_count	Blood_Related_Traits	Red_Blood_Cell	Genome-wide_association_study_identifies_quantitative_trait_loci_affecting_hematological_traits_in_an_F2_intercross_between_Landrace_and_Korean_native_pigs.
5_7278158	ENSSSCG00000034405	MEI1	5	7278158	7278218	AAAG	0	1	0	1	1	5	7310669	7310669	Ham_weight_loss_at_first_salting	Meat_Quality_Traits	Water_Holding_Capacity	Genome-wide_association_study_for_ham_weight_loss_at_first_salting_in_Italian_Large_White_pigs:_towards_the_genetic_dissection_of_a_key_trait_for_dry-cured_ham_production.
6_44715182	ENSSSCG00000002913	PRODH2	6	44715182	44715211	AAAAC	0	1	1	1	1	6	44729418	44729418	Impedance_of_Mld_24_h_post_mortem	Physiochemical_Traits	Physiology_Trait	Discovery_of_candidate_genes_for_muscle_traits_based_on_GWAS_supported_by_eQTL-analysis.
6_44715182	ENSSSCG00000002913	PRODH2	6	44715182	44715211	AAAAC	0	1	1	1	1	6	44729082	44729082	Impedance_of_Mld_24_h_post_mortem	Physiochemical_Traits	Physiology_Trait	Discovery_of_candidate_genes_for_muscle_traits_based_on_GWAS_supported_by_eQTL-analysis.
6_44715182	ENSSSCG00000002913	PRODH2	6	44715182	44715211	AAAAC	0	1	1	1	1	6	44729418	44729418	%_weight_loss_of_Mld_collected_24_h_post_mortem_held_for_48_h_at_4¡æ	Meat_Quality_Traits	Water_Holding_Capacity	Discovery_of_candidate_genes_for_muscle_traits_based_on_GWAS_supported_by_eQTL-analysis.
6_44715182	ENSSSCG00000002913	PRODH2	6	44715182	44715211	AAAAC	0	1	1	1	1	6	44803907	44803907	%_weight_loss_of_Mld_collected_24_h_post_mortem_held_for_48_h_at_4¡æ	Meat_Quality_Traits	Water_Holding_Capacity	Discovery_of_candidate_genes_for_muscle_traits_based_on_GWAS_supported_by_eQTL-analysis.
6_44715182	ENSSSCG00000002913	PRODH2	6	44715182	44715211	AAAAC	0	1	1	1	1	6	44729082	44729082	%_weight_loss_of_Mld_collected_24_h_post_mortem_held_for_48_h_at_4¡æ	Meat_Quality_Traits	Water_Holding_Capacity	Discovery_of_candidate_genes_for_muscle_traits_based_on_GWAS_supported_by_eQTL-analysis.
6_55078221	ENSSSCG00000003158	DHDH	6	55078221	55078245	GTTT	0	1	0	1	1	6	55065825	55065825	Average_daily_gain	Growth_Related_Traits	Average_Daily_Gain	A_genomewide_association_study_for_average_daily_gain_in_Italian_Large_White_pigs.
6_55078221	ENSSSCG00000003158	DHDH	6	55078221	55078245	GTTT	0	1	0	1	1	6	55025984	55025984	Mean_platelet_volume	Blood_Related_Traits	Immune_Trait	Genome-wide_association_studies_for_hematological_traits_in_swine.
6_55078221	ENSSSCG00000003158	DHDH	6	55078221	55078245	GTTT	0	1	0	1	1	6	55086387	55086387	Minolta_value_a*_for_redness	Meat_Quality_Traits	Meat_Color	Discovery_of_candidate_genes_for_muscle_traits_based_on_GWAS_supported_by_eQTL-analysis.
6_55078221	ENSSSCG00000003158	DHDH	6	55078221	55078245	GTTT	0	1	0	1	1	6	55022419	55022419	Meat_quality_traits	Meat_Quality_Traits	Meat_Composition	A_genome-wide_association_study_on_androstenone_levels_in_pigs_reveals_a_cluster_of_candidate_genes_on_chromosome_6.
6_55078221	ENSSSCG00000003158	DHDH	6	55078221	55078245	GTTT	0	1	0	1	1	6	55065825	55065825	Meat_quality_traits	Meat_Quality_Traits	Meat_Composition	A_genome-wide_association_study_on_androstenone_levels_in_pigs_reveals_a_cluster_of_candidate_genes_on_chromosome_6.
6_55078221	ENSSSCG00000003158	DHDH	6	55078221	55078245	GTTT	0	1	0	1	1	6	55086387	55086387	Meat_quality_traits	Meat_Quality_Traits	Meat_Composition	A_genome-wide_association_study_on_androstenone_levels_in_pigs_reveals_a_cluster_of_candidate_genes_on_chromosome_6.
6_55078221	ENSSSCG00000003158	DHDH	6	55078221	55078245	GTTT	0	1	0	1	1	6	55106785	55106785	Meat_quality_traits	Meat_Quality_Traits	Meat_Composition	A_genome-wide_association_study_on_androstenone_levels_in_pigs_reveals_a_cluster_of_candidate_genes_on_chromosome_6.
6_71882310	ENSSSCG00000003433	PLOD1	6	71882310	71882333	GT	1	1	0	1	1	6	71877547	71877547	Production_trait	Exterior_Traits	Body_Conformation_Trait	Large-scale_association_study_for_structural_soundness_and_leg_locomotion_traits_in_the_pig.
6_71882310	ENSSSCG00000003433	PLOD1	6	71882310	71882333	GT	1	1	0	1	1	6	71879162	71879162	Production_trait	Exterior_Traits	Body_Conformation_Trait	Large-scale_association_study_for_structural_soundness_and_leg_locomotion_traits_in_the_pig.
6_71882310	ENSSSCG00000003433	PLOD1	6	71882310	71882333	GT	1	1	0	1	1	6	71877547	71877547	Production_trait	Behavioral_Traits	Motor_Activity	Large-scale_association_study_for_structural_soundness_and_leg_locomotion_traits_in_the_pig.
6_71882310	ENSSSCG00000003433	PLOD1	6	71882310	71882333	GT	1	1	0	1	1	6	71879162	71879162	Production_trait	Behavioral_Traits	Motor_Activity	Large-scale_association_study_for_structural_soundness_and_leg_locomotion_traits_in_the_pig.
7_4683910	ENSSSCG00000001024	RIOK1	7	4683910	4683941	AAAAT	0	1	0	1	1	7	4717571	4717571	Duration_of_struggling_bouts_(D)_of_piglets_at_day12	Reproduction_Traits	Litter_Trait	Integrated_Genome-wide_association_and_hypothalamus_eQTL_studies_indicate_a_link_between_the_circadian_rhythm-related_gene_PER1_and_coping_behavior.
7_4683910	ENSSSCG00000001024	RIOK1	7	4683910	4683941	AAAAT	0	1	0	1	1	7	4717571	4717571	Frequency_of_struggling_bouts_(F)_of_piglets_at_day12	Reproduction_Traits	Litter_Trait	Integrated_Genome-wide_association_and_hypothalamus_eQTL_studies_indicate_a_link_between_the_circadian_rhythm-related_gene_PER1_and_coping_behavior.
7_4683910	ENSSSCG00000001024	RIOK1	7	4683910	4683941	AAAAT	0	1	0	1	1	7	4717571	4717571	Latency_at_an_age_of_12_days	Behavioral_Traits	Motor_Activity	Integrated_Genome-wide_association_and_hypothalamus_eQTL_studies_indicate_a_link_between_the_circadian_rhythm-related_gene_PER1_and_coping_behavior.
7_53109045	ENSSSCG00000029183	SEC11A	7	53109045	53109061	T	0	0	1	1	1	7	53102034	53102034	Cis-11-Eicosenoic_acid_content	Fat_Related_Traits	Fatty_Acid_Composition	Genome-wide_association_analyses_for_fatty_acid_composition_in_porcine_muscle_and_abdominal_fat_tissues.
7_53109045	ENSSSCG00000029183	SEC11A	7	53109045	53109061	T	0	0	1	1	1	7	53103005	53103005	Intramuscular_fat_content	Meat_Quality_Traits	Texture	Identification_of_genes_related_to_intramuscular_fat_content_of_pigs_using_genome-wide_association_study.
9_3445397	ENSSSCG00000032694	protein_coding	9	3445397	3445421	T	0	1	0	1	1	9	3350628	3350628	Backfat_at_rump	Fat_Related_Traits	Backfat_Thickness	A_genome_wide_association_study_for_backfat_thickness_in_Italian_Large_White_pigs_highlights_new_regions_affecting_fat_deposition_including_neuronal_genes.
9_4474337	ENSSSCG00000032694	protein_coding	9	4474337	4474355	CT	0	0	1	1	1	9	4377887	4377887	Hematocrit	Blood_Related_Traits	Red_Blood_Cell	Genome-wide_association_studies_for_hematological_traits_in_Chinese_Sutai_pigs.
9_4474337	ENSSSCG00000032694	protein_coding	9	4474337	4474355	CT	0	0	1	1	1	9	4422632	4422632	Hematocrit	Blood_Related_Traits	Red_Blood_Cell	Genome-wide_association_studies_for_hematological_traits_in_Chinese_Sutai_pigs.
9_6626874	ENSSSCG00000036887	CLPB	9	6626874	6626891	CCCCT	1	1	1	1	1	9	6610486	6610486	Backfat_at_rump	Fat_Related_Traits	Backfat_Thickness	A_genome_wide_association_study_for_backfat_thickness_in_Italian_Large_White_pigs_highlights_new_regions_affecting_fat_deposition_including_neuronal_genes.
9_6626874	ENSSSCG00000036887	CLPB	9	6626874	6626891	CCCCT	1	1	1	1	1	9	6648207	6648207	Backfat_thickness_measured_at_slaghter	Fat_Related_Traits	Backfat_Thickness	Using_genome_wide_association_studies_to_identify_common_QTL_regions_in_three_different_genetic_backgrounds_based_on_Iberian_pig_breed.
9_6626874	ENSSSCG00000036887	CLPB	9	6626874	6626891	CCCCT	1	1	1	1	1	9	6572783	6572783	Hematocrit	Blood_Related_Traits	Red_Blood_Cell	Genome-wide_association_studies_for_hematological_traits_in_Chinese_Sutai_pigs.
9_6626874	ENSSSCG00000036887	CLPB	9	6626874	6626891	CCCCT	1	1	1	1	1	9	6572783	6572783	Red_blood_cell_count	Blood_Related_Traits	Red_Blood_Cell	Genome-wide_association_studies_for_hematological_traits_in_Chinese_Sutai_pigs.
9_6626874	ENSSSCG00000036887	CLPB	9	6626874	6626891	CCCCT	1	1	1	1	1	9	6589052	6589052	Hematocrit	Blood_Related_Traits	Red_Blood_Cell	Genome-wide_association_studies_for_hematological_traits_in_Chinese_Sutai_pigs.
9_6626874	ENSSSCG00000036887	CLPB	9	6626874	6626891	CCCCT	1	1	1	1	1	9	6589052	6589052	Red_blood_cell_count	Blood_Related_Traits	Red_Blood_Cell	Genome-wide_association_studies_for_hematological_traits_in_Chinese_Sutai_pigs.
9_6626874	ENSSSCG00000036887	CLPB	9	6626874	6626891	CCCCT	1	1	1	1	1	9	6610425	6610425	Hematocrit	Blood_Related_Traits	Red_Blood_Cell	Genome-wide_association_studies_for_hematological_traits_in_Chinese_Sutai_pigs.
9_6626874	ENSSSCG00000036887	CLPB	9	6626874	6626891	CCCCT	1	1	1	1	1	9	6610425	6610425	Red_blood_cell_count	Blood_Related_Traits	Red_Blood_Cell	Genome-wide_association_studies_for_hematological_traits_in_Chinese_Sutai_pigs.
9_6626874	ENSSSCG00000036887	CLPB	9	6626874	6626891	CCCCT	1	1	1	1	1	9	6630732	6630732	Hematocrit	Blood_Related_Traits	Red_Blood_Cell	Genome-wide_association_studies_for_hematological_traits_in_Chinese_Sutai_pigs.
9_6626874	ENSSSCG00000036887	CLPB	9	6626874	6626891	CCCCT	1	1	1	1	1	9	6630732	6630732	Red_blood_cell_count	Blood_Related_Traits	Red_Blood_Cell	Genome-wide_association_studies_for_hematological_traits_in_Chinese_Sutai_pigs.
9_6626874	ENSSSCG00000036887	CLPB	9	6626874	6626891	CCCCT	1	1	1	1	1	9	6642503	6642503	Hematocrit	Blood_Related_Traits	Red_Blood_Cell	Genome-wide_association_studies_for_hematological_traits_in_Chinese_Sutai_pigs.
9_6626874	ENSSSCG00000036887	CLPB	9	6626874	6626891	CCCCT	1	1	1	1	1	9	6642503	6642503	Red_blood_cell_count	Blood_Related_Traits	Red_Blood_Cell	Genome-wide_association_studies_for_hematological_traits_in_Chinese_Sutai_pigs.
9_6626874	ENSSSCG00000036887	CLPB	9	6626874	6626891	CCCCT	1	1	1	1	1	9	6667576	6667576	Hematocrit	Blood_Related_Traits	Red_Blood_Cell	Genome-wide_association_studies_for_hematological_traits_in_Chinese_Sutai_pigs.
9_6626874	ENSSSCG00000036887	CLPB	9	6626874	6626891	CCCCT	1	1	1	1	1	9	6667576	6667576	Red_blood_cell_count	Blood_Related_Traits	Red_Blood_Cell	Genome-wide_association_studies_for_hematological_traits_in_Chinese_Sutai_pigs.
9_6626874	ENSSSCG00000036887	CLPB	9	6626874	6626891	CCCCT	1	1	1	1	1	9	6688402	6688402	Hematocrit	Blood_Related_Traits	Red_Blood_Cell	Genome-wide_association_studies_for_hematological_traits_in_Chinese_Sutai_pigs.
9_6626874	ENSSSCG00000036887	CLPB	9	6626874	6626891	CCCCT	1	1	1	1	1	9	6688402	6688402	Red_blood_cell_count	Blood_Related_Traits	Red_Blood_Cell	Genome-wide_association_studies_for_hematological_traits_in_Chinese_Sutai_pigs.
9_6626874	ENSSSCG00000036887	CLPB	9	6626874	6626891	CCCCT	1	1	1	1	1	9	6707861	6707861	Hematocrit	Blood_Related_Traits	Red_Blood_Cell	Genome-wide_association_studies_for_hematological_traits_in_Chinese_Sutai_pigs.
9_6626874	ENSSSCG00000036887	CLPB	9	6626874	6626891	CCCCT	1	1	1	1	1	9	6707861	6707861	Red_blood_cell_count	Blood_Related_Traits	Red_Blood_Cell	Genome-wide_association_studies_for_hematological_traits_in_Chinese_Sutai_pigs.
9_6626874	ENSSSCG00000036887	CLPB	9	6626874	6626891	CCCCT	1	1	1	1	1	9	6719508	6719508	Hematocrit	Blood_Related_Traits	Red_Blood_Cell	Genome-wide_association_studies_for_hematological_traits_in_Chinese_Sutai_pigs.
9_6626874	ENSSSCG00000036887	CLPB	9	6626874	6626891	CCCCT	1	1	1	1	1	9	6719508	6719508	Red_blood_cell_count	Blood_Related_Traits	Red_Blood_Cell	Genome-wide_association_studies_for_hematological_traits_in_Chinese_Sutai_pigs.
